# Supplementary material for: The basal cell state maintains pancreatic cancers by controlling an immunosuppressive circuit
Source: bioRxiv. 2026 Jul 14:2026.07.13.738221. Preprint. [Version 1] doi: 10.64898/2026.07.13.738221 (PMC13404871; doi:10.64898/2026.07.13.738221)
Supplement: Supplement 3 [file media-3.xlsx]

## Sheet: DC1 cor untreated
cell_type	gene	rho	pval	n_bins	padj	pct_expressing	n_expressing
Cancer_epithelial	Ackr1	-0.193077	0.353482	25	0.424433	0.000947527	95
Cancer_epithelial	Ackr2	-0.367692	0.071322	25	0.102195	0.00101734	102
Cancer_epithelial	Ackr3	0.978462	6.47039611034503e-07	25	7.16975315016701e-06	0.11882	11913
Cancer_epithelial	Acta2	0.933846	1.51269970169219e-06	25	7.16975315016701e-06	0.0175342	1758
Cancer_epithelial	Acvr1	0.995385	3.8256303748801e-07	25	7.16975315016701e-06	0.488994	49027
Cancer_epithelial	Acvr1b	-0.743077	3.38910304650972e-05	25	8.53030842272446e-05	0.492305	49359
Cancer_epithelial	Acvr1c	-0.918462	1.80347192093065e-06	25	7.16975315016701e-06	0.0236583	2372
Cancer_epithelial	Acvr2a	-0.883846	2.21664662646801e-06	25	7.16975315016701e-06	0.215996	21656
Cancer_epithelial	Acvr2b	-0.873077	2.2412196878708e-06	25	7.16975315016701e-06	0.0995502	9981
Cancer_epithelial	Agr2	-0.999231	3.29785505003971e-07	25	7.16975315016701e-06	0.233231	23384
Cancer_epithelial	Aif1	-0.813077	2.50794662938765e-06	25	7.89056793302624e-06	0.0622176	6238
Cancer_epithelial	Angptl2	0.960769	9.72112006758304e-07	25	7.16975315016701e-06	0.166057	16649
Cancer_epithelial	Ankrd1	0.984615	5.44990059097202e-07	25	7.16975315016701e-06	0.211328	21188
Cancer_epithelial	Apln	-0.534615	0.00661635	25	0.0115982	0.00564527	566
Cancer_epithelial	Aplnr	-0.751538	2.44629801281613e-05	25	6.37375302557952e-05	0.00685212	687
Cancer_epithelial	Areg	0.966923	8.54387430226729e-07	25	7.16975315016701e-06	0.266046	26674
Cancer_epithelial	Arg1	0.943077	1.32669654553578e-06	25	7.16975315016701e-06	0.0377215	3782
Cancer_epithelial	Arid1a	-0.939231	1.40464619816126e-06	25	7.16975315016701e-06	0.6781	67987
Cancer_epithelial	Atf2	0.935385	1.48201585830102e-06	25	7.16975315016701e-06	0.47911	48036
Cancer_epithelial	Atf3	0.833077	2.08793714206064e-06	25	7.16975315016701e-06	0.0378113	3791
Cancer_epithelial	Atf4	0.722308	7.14452524853975e-05	25	0.000173603	0.718894	72077
Cancer_epithelial	Aurkb	-0.180769	0.385482	25	0.458727	0.0207359	2079
Cancer_epithelial	Axin2	0.864615	2.22438481150288e-06	25	7.16975315016701e-06	0.0775975	7780
Cancer_epithelial	Axl	0.996154	3.71783445648061e-07	25	7.16975315016701e-06	0.166306	16674
Cancer_epithelial	B2m	-0.926923	1.64789750938469e-06	25	7.16975315016701e-06	0.428841	42996
Cancer_epithelial	Bcl11a	-0.986154	5.20497652050255e-07	25	7.16975315016701e-06	0.279461	28019
Cancer_epithelial	Bcl2	-0.560769	0.00410521	25	0.0074105	0.116386	11669
Cancer_epithelial	Bcl2a1d	0.948462	1.21740711932148e-06	25	7.16975315016701e-06	0.0591157	5927
Cancer_epithelial	Bcl3	-0.765385	1.39856474242862e-05	25	3.78435165598333e-05	0.285186	28593
Cancer_epithelial	Bcl6	0.393846	0.05238	25	0.0776388	0.183022	18350
Cancer_epithelial	Bmp2	0.304615	0.138654	25	0.186082	0.0474761	4760
Cancer_epithelial	Bmp6	0.898462	2.09778586558514e-06	25	7.16975315016701e-06	0.0305203	3060
Cancer_epithelial	Bmpr1a	-0.154615	0.458816	25	0.531303	0.575548	57705
Cancer_epithelial	Bmpr2	0.971538	7.69143627239224e-07	25	7.16975315016701e-06	0.565644	56712
Cancer_epithelial	Btc	-0.844615	2.11300226000775e-06	25	7.16975315016701e-06	0.325441	32629
Cancer_epithelial	C1qb	0.804615	3.06972013489476e-06	25	9.41380841367726e-06	0.0341309	3422
Cancer_epithelial	C1qtnf1	0.0130769	0.951599	25	0.959511	0.036794	3689
Cancer_epithelial	Calr	-0.930769	1.57344801967802e-06	25	7.16975315016701e-06	0.850919	85314
Cancer_epithelial	Ccl17	0.717151	5.47953224529011e-05	25	0.000134865	0.00196487	197
Cancer_epithelial	Ccl2	0.683077	0.000242826	25	0.000548104	0.00604422	606
Cancer_epithelial	Ccl5	-0.451538	0.0245438	25	0.0391177	0.00119688	120
Cancer_epithelial	Ccl9	0.862308	2.21508212626425e-06	25	7.16975315016701e-06	0.0157788	1582
Cancer_epithelial	Ccnd1	0.846923	2.12600249612574e-06	25	7.16975315016701e-06	0.601739	60331
Cancer_epithelial	Ccne1	-0.0492308	0.815224	25	0.849616	0.0322259	3231
Cancer_epithelial	Ccr2	0.496923	0.0124285	25	0.0206987	0.00836816	839
Cancer_epithelial	Ccr4	-0.349231	0.0876228	25	0.122911	0.00126669	127
Cancer_epithelial	Ccr6	-0.00461538	0.983858	25	0.985335	0.00166565	167
Cancer_epithelial	Ccr7	0.313295	0.127267	25	0.172535	0.000708152	71
Cancer_epithelial	Ccser1	-0.991538	4.38126451982068e-07	25	7.16975315016701e-06	0.0660576	6623
Cancer_epithelial	Cd14	-0.833846	2.08630973631604e-06	25	7.16975315016701e-06	0.358684	35962
Cancer_epithelial	Cd163	-0.409231	0.0432557	25	0.065275	0.0012268	123
Cancer_epithelial	Cd19	-0.52194	0.00744758	25	0.012886	0.0007281	73
Cancer_epithelial	Cd200	-0.976154	6.86921200378545e-07	25	7.16975315016701e-06	0.0205863	2064
Cancer_epithelial	Cd200r1	0.415385	0.0399829	25	0.0608178	0.00460797	462
Cancer_epithelial	Cd200r4	-0.0830769	0.692147	25	0.745356	0.00494709	496
Cancer_epithelial	Cd207	0.104891	0.617788	25	0.678296	7.97917435493362e-05	8
Cancer_epithelial	Cd209a	0.0969231	0.643758	25	0.701612	0.00147615	148
Cancer_epithelial	Cd24a	-0.996923	3.61115648184019e-07	25	7.16975315016701e-06	0.869132	87140
Cancer_epithelial	Cd274	0.276923	0.179681	25	0.234076	0.0117593	1179
Cancer_epithelial	Cd34	-0.571538	0.00333745	25	0.00614092	0.00679227	681
Cancer_epithelial	Cd36	-0.428462	0.0336871	25	0.0518922	0.00189505	190
Cancer_epithelial	Cd3e	-0.15106	0.471043	25	0.543103	0.00047875	48
Cancer_epithelial	Cd4	-0.143846	0.491037	25	0.563236	0.00105724	106
Cancer_epithelial	Cd40	0.94	1.38908848679344e-06	25	7.16975315016701e-06	0.0516751	5181
Cancer_epithelial	Cd40lg	-0.235815	0.256457	25	0.319733	0.000957501	96
Cancer_epithelial	Cd44	0.999231	3.29785505003971e-07	25	7.16975315016701e-06	0.750681	75264
Cancer_epithelial	Cd47	-0.956923	1.04763860068314e-06	25	7.16975315016701e-06	0.475559	47680
Cancer_epithelial	Cd52	0.906154	1.99982010540942e-06	25	7.16975315016701e-06	0.0206162	2067
Cancer_epithelial	Cd69	-0.216154	0.29795	25	0.367004	0.00144623	145
Cancer_epithelial	Cd79a	-0.0284615	0.893175	25	0.915127	0.00127667	128
Cancer_epithelial	Cd80	0.350769	0.0861644	25	0.12112	0.00158586	159
Cancer_epithelial	Cd83	0.27026	0.191352	25	0.246393	0.000807891	81
Cancer_epithelial	Cd86	0.638462	0.000782254	25	0.00157871	0.00235386	236
Cancer_epithelial	Cd8a	-0.204615	0.324982	25	0.393043	0.00143625	144
Cancer_epithelial	Cd8b1	-0.498652	0.0111737	25	0.0186788	0.000548568	55
Cancer_epithelial	Cd9	0.979231	6.33936266059105e-07	25	7.16975315016701e-06	0.617877	61949
Cancer_epithelial	Cdk1	-0.273846	0.184718	25	0.239236	0.0518148	5195
Cancer_epithelial	Cdkn1a	0.992308	4.26792962688821e-07	25	7.16975315016701e-06	0.263193	26388
Cancer_epithelial	Cdkn1b	-0.897692	2.10634132563315e-06	25	7.16975315016701e-06	0.320613	32145
Cancer_epithelial	Cdkn1c	0.970769	7.83150121606358e-07	25	7.16975315016701e-06	0.128525	12886
Cancer_epithelial	Cdkn2a	0.99	4.61121537384356e-07	25	7.16975315016701e-06	0.601849	60342
Cancer_epithelial	Cdkn2b	0.998462	3.4011646030946e-07	25	7.16975315016701e-06	0.655449	65716
Cancer_epithelial	Cemip2	0.945385	1.27982867494719e-06	25	7.16975315016701e-06	0.341499	34239
Cancer_epithelial	Cflar	0.391538	0.0538711	25	0.0795837	0.426866	42798
Cancer_epithelial	Chrna1	0.994615	3.93454128531519e-07	25	7.16975315016701e-06	0.07279	7298
Cancer_epithelial	Cish	-0.152308	0.465624	25	0.537786	0.260311	26099
Cancer_epithelial	Cldn18	-0.991538	4.38126451982068e-07	25	7.16975315016701e-06	0.0684015	6858
Cancer_epithelial	Cldn6	0.978462	6.47039611034503e-07	25	7.16975315016701e-06	0.519554	52091
Cancer_epithelial	Clec10a	-0.399231	0.0490277	25	0.0732396	0.00342107	343
Cancer_epithelial	Col15a1	0.235385	0.25617	25	0.319673	0.0333729	3346
Cancer_epithelial	Col5a1	0.944615	1.295451695241e-06	25	7.16975315016701e-06	0.109604	10989
Cancer_epithelial	Csf1r	0.816154	2.37659642664843e-06	25	7.530592952848e-06	0.0372827	3738
Cancer_epithelial	Csf2	0.992308	4.26792962688821e-07	25	7.16975315016701e-06	0.10737	10765
Cancer_epithelial	Csf2ra	-0.830769	2.09696681487217e-06	25	7.16975315016701e-06	0.0801608	8037
Cancer_epithelial	Csf3	0.986154	5.20497652050257e-07	25	7.16975315016701e-06	0.0653594	6553
Cancer_epithelial	Csf3r	0.241538	0.243661	25	0.306356	0.00334128	335
Cancer_epithelial	Ctla4	0.10212	0.627158	25	0.685761	0.000708152	71
Cancer_epithelial	Cx3cr1	-0.466154	0.0198857	25	0.0321937	0.00859756	862
Cancer_epithelial	Cxcl1	0.926154	1.66254897673349e-06	25	7.16975315016701e-06	0.0283859	2846
Cancer_epithelial	Cxcl10	-0.767692	1.27097020544228e-05	25	3.47433248782786e-05	0.00374024	375
Cancer_epithelial	Cxcl12	-0.951538	1.15524531070226e-06	25	7.16975315016701e-06	0.0503885	5052
Cancer_epithelial	Cxcl13	-0.0211579	0.920039	25	0.935467	0.00101734	102
Cancer_epithelial	Cxcl16	0.959231	1.00216469280398e-06	25	7.16975315016701e-06	0.361287	36223
Cancer_epithelial	Cxcl9	-0.467692	0.019441	25	0.0315119	0.00232393	233
Cancer_epithelial	Cxcr3	-0.624736	0.000842387	25	0.00169239	0.00109714	110
Cancer_epithelial	Cxcr4	-0.941538	1.35791781966835e-06	25	7.16975315016701e-06	0.0293235	2940
Cancer_epithelial	Cxcr5	-0.00923788	0.965044	25	0.969404	0.000638334	64
Cancer_epithelial	Cxcr6	0.0623557	0.76715	25	0.810276	0.000688204	69
Cancer_epithelial	Ddit3	-0.755385	2.10064065071517e-05	25	5.51624926782292e-05	0.105973	10625
Cancer_epithelial	Dlk1	-0.255385	0.217029	25	0.275298	0.0169857	1703
Cancer_epithelial	Dll1	-0.932308	1.54318742130008e-06	25	7.16975315016701e-06	0.180958	18143
Cancer_epithelial	Dll4	0.916923	1.83021576460181e-06	25	7.16975315016701e-06	0.0422497	4236
Cancer_epithelial	Dpt	-0.503846	0.0111218	25	0.0186155	0.00161578	162
Cancer_epithelial	Dusp1	0.984615	5.44990059097202e-07	25	7.16975315016701e-06	0.141551	14192
Cancer_epithelial	Dusp10	0.989231	4.72782109439836e-07	25	7.16975315016701e-06	0.230808	23141
Cancer_epithelial	Dusp4	0.979231	6.33936266059105e-07	25	7.16975315016701e-06	0.51725	51860
Cancer_epithelial	Dusp6	0.951538	1.15524531070226e-06	25	7.16975315016701e-06	0.409651	41072
Cancer_epithelial	Egf	-0.433077	0.0316668	25	0.0492923	0.0245659	2463
Cancer_epithelial	Egfr	-0.120769	0.563783	25	0.63102	0.527792	52917
Cancer_epithelial	Egr1	-0.146154	0.484037	25	0.556642	0.210501	21105
Cancer_epithelial	Eln	0.614615	0.00135951	25	0.00267097	0.00686209	688
Cancer_epithelial	Eng	-0.172308	0.408425	25	0.480882	0.00806894	809
Cancer_epithelial	Eomes	0.696923	0.000161566	25	0.0003768	0.00326149	327
Cancer_epithelial	Epcam	-0.613846	0.00138298	25	0.00271308	0.951965	95445
Cancer_epithelial	Epgn	-0.242308	0.242127	25	0.304714	0.00277276	278
Cancer_epithelial	Ereg	0.275385	0.182187	25	0.236738	0.0350086	3510
Cancer_epithelial	Esam	-0.839231	2.09030312948503e-06	25	7.16975315016701e-06	0.0157389	1578
Cancer_epithelial	Esm1	-0.24	0.246749	25	0.309655	0.00135646	136
Cancer_epithelial	Etnk1	-0.991538	4.38126451982068e-07	25	7.16975315016701e-06	0.49441	49570
Cancer_epithelial	Eva1a	-0.687692	0.000212555	25	0.000484697	0.149849	15024
Cancer_epithelial	Ezh2	0.888462	2.18945816637757e-06	25	7.16975315016701e-06	0.385703	38671
Cancer_epithelial	Fabp4	0.03	0.887358	25	0.911969	0.00502688	504
Cancer_epithelial	Fabp5	-0.745385	3.10475751606222e-05	25	7.87404282590686e-05	0.131218	13156
Cancer_epithelial	Fap	0.332308	0.104938	25	0.144316	0.00485732	487
Cancer_epithelial	Fasl	-0.194413	0.351737	25	0.422718	0.00047875	48
Cancer_epithelial	Fgf1	-0.05	0.812365	25	0.847299	0.0693291	6951
Cancer_epithelial	Fgf2	0.67	0.00034939	25	0.000751752	0.0117394	1177
Cancer_epithelial	Fgf7	-0.388462	0.0559112	25	0.0822333	0.0159783	1602
Cancer_epithelial	Fgf9	-0.81	2.67487376225284e-06	25	8.35663137902878e-06	0.0135746	1361
Cancer_epithelial	Fgfr1	0.266923	0.196412	25	0.251452	0.300296	30108
Cancer_epithelial	Fgfr2	-0.995385	3.8256303748801e-07	25	7.16975315016701e-06	0.13044	13078
Cancer_epithelial	Fgfr3	-0.997692	3.50559908813924e-07	25	7.16975315016701e-06	0.11496	11526
Cancer_epithelial	Fkbp5	-0.837692	2.08677485079658e-06	25	7.16975315016701e-06	0.219816	22039
Cancer_epithelial	Flot1	-0.976154	6.86921200378545e-07	25	7.16975315016701e-06	0.400415	40146
Cancer_epithelial	Folr2	-0.571538	0.00333745	25	0.00614092	0.00106721	107
Cancer_epithelial	Fos	-0.760769	1.69038061826965e-05	25	4.50993548954343e-05	0.251922	25258
Cancer_epithelial	Fosb	-0.0923077	0.65974	25	0.717273	0.00670251	672
Cancer_epithelial	Fosl1	0.955385	1.07819003311722e-06	25	7.16975315016701e-06	0.0870328	8726
Cancer_epithelial	Fosl2	-0.795385	4.1423765013183e-06	25	1.22798450061302e-05	0.114102	11440
Cancer_epithelial	Foxp3	0.12	0.56629	25	0.632689	0.00101734	102
Cancer_epithelial	Fzd1	-0.0176923	0.934032	25	0.945371	0.0849184	8514
Cancer_epithelial	Fzd2	-0.0446154	0.832423	25	0.864839	0.0212146	2127
Cancer_epithelial	Fzd3	-0.887692	2.19467604887196e-06	25	7.16975315016701e-06	0.186294	18678
Cancer_epithelial	Fzd4	-0.930769	1.57344801967802e-06	25	7.16975315016701e-06	0.0472866	4741
Cancer_epithelial	Fzd5	-0.974615	7.13973133078043e-07	25	7.16975315016701e-06	0.254276	25494
Cancer_epithelial	Fzd7	-0.677692	0.000282731	25	0.000625477	0.112556	11285
Cancer_epithelial	G0s2	0.342308	0.0944206	25	0.131069	0.00774977	777
Cancer_epithelial	Gadd45g	-0.803846	3.13836678260657e-06	25	9.53663163552899e-06	0.0761413	7634
Cancer_epithelial	Gata3	0.666154	0.000387475	25	0.000827026	0.0625767	6274
Cancer_epithelial	Gata6	-0.933077	1.52797000081223e-06	25	7.16975315016701e-06	0.315616	31644
Cancer_epithelial	Gli1	-0.84	2.09264953941881e-06	25	7.16975315016701e-06	0.00336123	337
Cancer_epithelial	Gzma	-0.112308	0.591637	25	0.657156	0.000767996	77
Cancer_epithelial	Gzmb	-0.381832	0.0596326	25	0.0873215	0.000887683	89
Cancer_epithelial	Gzmc	0.226923	0.274049	25	0.339445	0.00182524	183
Cancer_epithelial	Gzmk	-0.145063	0.489028	25	0.561415	0.000309193	31
Cancer_epithelial	H2-Aa	0.682308	0.000248213	25	0.000558374	0.0107519	1078
Cancer_epithelial	Has2	0.971538	7.69143627239224e-07	25	7.16975315016701e-06	0.0358265	3592
Cancer_epithelial	Havcr2	0.677692	0.000282731	25	0.000625477	0.00914613	917
Cancer_epithelial	Hbegf	0.993846	4.04456391644303e-07	25	7.16975315016701e-06	0.299299	30008
Cancer_epithelial	Hes1	-0.486923	0.01454	25	0.0238285	0.585412	58694
Cancer_epithelial	Hey1	-0.69	0.00019867	25	0.000455372	0.00540589	542
Cancer_epithelial	Heyl	-0.905385	2.01057648505176e-06	25	7.16975315016701e-06	0.0384496	3855
Cancer_epithelial	Hipk2	0.995385	3.8256303748801e-07	25	7.16975315016701e-06	0.703095	70493
Cancer_epithelial	Hk2	0.867692	2.23384629248906e-06	25	7.16975315016701e-06	0.159304	15972
Cancer_epithelial	Hmga2	0.996923	3.61115648184015e-07	25	7.16975315016701e-06	0.454793	45598
Cancer_epithelial	Hmgcs1	-0.636154	0.000826859	25	0.0016637	0.541287	54270
Cancer_epithelial	Hmox1	0.663846	0.000411987	25	0.000876541	0.0599236	6008
Cancer_epithelial	Hnf1a	-0.756154	2.03700190225818e-05	25	5.37027774231703e-05	0.0512163	5135
Cancer_epithelial	Hspa5	-0.969231	8.11409024786333e-07	25	7.16975315016701e-06	0.656656	65837
Cancer_epithelial	Hspg2	0.188462	0.365289	25	0.437037	0.429559	43068
Cancer_epithelial	Id1	-0.493846	0.013049	25	0.0215973	0.064382	6455
Cancer_epithelial	Id3	0.86	2.20412758138731e-06	25	7.16975315016701e-06	0.0409332	4104
Cancer_epithelial	Ido1	-0.460769	0.0215088	25	0.0346531	0.00470771	472
Cancer_epithelial	Ifit1	-0.943077	1.32669654553578e-06	25	7.16975315016701e-06	0.0105824	1061
Cancer_epithelial	Ifitm1	-0.907692	1.97771432364397e-06	25	7.16975315016701e-06	0.00493711	495
Cancer_epithelial	Ifna13	-0.368462	0.0706979	25	0.10141	0.00158586	159
Cancer_epithelial	Ifna2	-0.489231	0.0140281	25	0.023103	0.00178534	179
Cancer_epithelial	Ifnar1	0.77	1.15448493165267e-05	25	3.16889485354869e-05	0.430337	43146
Cancer_epithelial	Ifnar2	-0.473077	0.0179485	25	0.0291992	0.135407	13576
Cancer_epithelial	Ifnb1	0.272448	0.187642	25	0.242553	0.000777969	78
Cancer_epithelial	Ifne	0.763077	1.53808181278071e-05	25	4.15344359969528e-05	0.0034111	342
Cancer_epithelial	Ifng	-0.416154	0.0395882	25	0.0602861	0.00129662	130
Cancer_epithelial	Ifngr1	0.0415385	0.843933	25	0.874752	0.50953	51086
Cancer_epithelial	Ifngr2	-0.689231	0.00020321	25	0.000464977	0.348461	34937
Cancer_epithelial	Igf1	-0.971538	7.69143627239215e-07	25	7.16975315016701e-06	0.0390381	3914
Cancer_epithelial	Igfbp2	-0.349231	0.0876228	25	0.122911	0.000867735	87
Cancer_epithelial	Igsf11	-0.970769	7.83150121606358e-07	25	7.16975315016701e-06	0.144742	14512
Cancer_epithelial	Ihh	-0.950769	1.17075104009055e-06	25	7.16975315016701e-06	0.114561	11486
Cancer_epithelial	Ikzf2	-0.958462	1.01727234103259e-06	25	7.16975315016701e-06	0.246048	24669
Cancer_epithelial	Ikzf3	0.794768	2.08155064371574e-06	25	7.16975315016701e-06	0.00223417	224
Cancer_epithelial	Il10	-0.0832794	0.692276	25	0.745356	0.000349089	35
Cancer_epithelial	Il10rb	-0.964615	8.98031767846609e-07	25	7.16975315016701e-06	0.280448	28118
Cancer_epithelial	Il13	-0.0362533	0.863404	25	0.891471	0.000119688	12
Cancer_epithelial	Il13ra1	-0.993846	4.04456391644305e-07	25	7.16975315016701e-06	0.246776	24742
Cancer_epithelial	Il13ra2	-0.508462	0.0103162	25	0.0173323	0.0028725	288
Cancer_epithelial	Il15	0.940769	1.37351119688396e-06	25	7.16975315016701e-06	0.0762011	7640
Cancer_epithelial	Il18	-0.996154	3.7178344564806e-07	25	7.16975315016701e-06	0.262774	26346
Cancer_epithelial	Il18r1	0.816154	2.37659642664843e-06	25	7.530592952848e-06	0.0579587	5811
Cancer_epithelial	Il18rap	0.989231	4.72782109439836e-07	25	7.16975315016701e-06	0.111429	11172
Cancer_epithelial	Il1a	0.989231	4.72782109439836e-07	25	7.16975315016701e-06	0.0621578	6232
Cancer_epithelial	Il1b	0.719231	7.92898059437473e-05	25	0.000191965	0.00931569	934
Cancer_epithelial	Il1r1	-0.0538462	0.798109	25	0.836353	0.00104727	105
Cancer_epithelial	Il1r2	0.674615	0.000307955	25	0.000672359	0.00309193	310
Cancer_epithelial	Il1rap	0.403846	0.0462921	25	0.0694641	0.0343005	3439
Cancer_epithelial	Il1rl1	-0.321538	0.117225	25	0.159896	0.0016457	165
Cancer_epithelial	Il2	-0.312752	0.127963	25	0.173127	0.000817865	82
Cancer_epithelial	Il20ra	-0.320769	0.118142	25	0.160983	0.00178534	179
Cancer_epithelial	Il20rb	-0.778462	8.10433860089655e-06	25	2.29050586728729e-05	0.0262315	2630
Cancer_epithelial	Il22	-0.717692	8.34812368815045e-05	25	0.000200656	0.00606417	608
Cancer_epithelial	Il22ra1	-0.983077	5.69897554468316e-07	25	7.16975315016701e-06	0.218849	21942
Cancer_epithelial	Il23a	0.996923	3.61115648184015e-07	25	7.16975315016701e-06	0.141102	14147
Cancer_epithelial	Il23r	-0.323908	0.114209	25	0.156261	0.000638334	64
Cancer_epithelial	Il24	0.897692	2.10634132563315e-06	25	7.16975315016701e-06	0.0127368	1277
Cancer_epithelial	Il2ra	-0.691538	0.000189851	25	0.000437412	0.00370034	371
Cancer_epithelial	Il2rb	-0.57	0.00343901	25	0.0063017	0.000837813	84
Cancer_epithelial	Il33	-0.00307692	0.989727	25	0.989727	0.0715632	7175
Cancer_epithelial	Il4	-0.534615	0.00661635	25	0.0115982	0.000767996	77
Cancer_epithelial	Il4ra	-0.944615	1.295451695241e-06	25	7.16975315016701e-06	0.404584	40564
Cancer_epithelial	Il5	-0.0461538	0.826681	25	0.859542	0.00113703	114
Cancer_epithelial	Il6	-0.269231	0.192458	25	0.247578	0.00448829	450
Cancer_epithelial	Il6ra	-0.737692	4.14240188376599e-05	25	0.000103482	0.08814	8837
Cancer_epithelial	Il6st	-0.985385	5.32691570537582e-07	25	7.16975315016701e-06	0.534246	53564
Cancer_epithelial	Il7r	0.119231	0.568802	25	0.634964	0.00165568	166
Cancer_epithelial	Inhba	0.985385	5.32691570537582e-07	25	7.16975315016701e-06	0.112606	11290
Cancer_epithelial	Irf1	-0.892308	2.15934314203654e-06	25	7.16975315016701e-06	0.180429	18090
Cancer_epithelial	Irf4	0.303077	0.140736	25	0.188306	0.00235386	236
Cancer_epithelial	Irf7	-0.96	9.87110488159123e-07	25	7.16975315016701e-06	0.0391877	3929
Cancer_epithelial	Irf8	-0.867692	2.23384629248906e-06	25	7.16975315016701e-06	0.0466782	4680
Cancer_epithelial	Irf9	-0.973077	7.41384332370217e-07	25	7.16975315016701e-06	0.355442	35637
Cancer_epithelial	Isg15	-0.988462	4.84550626215707e-07	25	7.16975315016701e-06	0.572526	57402
Cancer_epithelial	Itga1	-0.371538	0.068244	25	0.0985254	0.190084	19058
Cancer_epithelial	Itga2	0.956923	1.04763860068315e-06	25	7.16975315016701e-06	0.686189	68798
Cancer_epithelial	Itga5	0.984615	5.44990059097202e-07	25	7.16975315016701e-06	0.270693	27140
Cancer_epithelial	Itgae	-0.966154	8.68863986113849e-07	25	7.16975315016701e-06	0.0161279	1617
Cancer_epithelial	Itgam	0.806923	2.88296169101812e-06	25	8.94388580422845e-06	0.00990415	993
Cancer_epithelial	Itgax	0.863077	2.21837816474809e-06	25	7.16975315016701e-06	0.00905636	908
Cancer_epithelial	Itgb1	0.998462	3.4011646030946e-07	25	7.16975315016701e-06	0.775775	77780
Cancer_epithelial	Jag1	0.993077	4.1556946722301e-07	25	7.16975315016701e-06	0.447831	44900
Cancer_epithelial	Jag2	-0.600769	0.00183834	25	0.00353364	0.134499	13485
Cancer_epithelial	Jak3	-0.979231	6.33936266059105e-07	25	7.16975315016701e-06	0.388795	38981
Cancer_epithelial	Jun	-0.566923	0.00365002	25	0.00666091	0.41744	41853
Cancer_epithelial	Junb	0.924615	1.69158055041543e-06	25	7.16975315016701e-06	0.41377	41485
Cancer_epithelial	Jund	0.774615	9.51807233053671e-06	25	2.66745976658319e-05	0.508822	51015
Cancer_epithelial	Kdr	0.501538	0.011544	25	0.0192496	0.00138638	139
Cancer_epithelial	Kit	-0.806923	2.88296169101816e-06	25	8.94388580422845e-06	0.0777969	7800
Cancer_epithelial	Klf2	0.973846	7.27634505731157e-07	25	7.16975315016701e-06	0.0807792	8099
Cancer_epithelial	Klf4	-0.745385	3.10475751606222e-05	25	7.87404282590686e-05	0.119099	11941
Cancer_epithelial	Klrk1	-0.909231	1.95484497636838e-06	25	7.16975315016701e-06	0.0240572	2412
Cancer_epithelial	Kras	0.997692	3.50559908813922e-07	25	7.16975315016701e-06	0.606916	60850
Cancer_epithelial	Krt17	0.921538	1.74844101274983e-06	25	7.16975315016701e-06	0.0577293	5788
Cancer_epithelial	L1cam	-0.988462	4.84550626215707e-07	25	7.16975315016701e-06	0.0626565	6282
Cancer_epithelial	Lag3	0.796923	3.92217847351293e-06	25	1.17051142811328e-05	0.0150308	1507
Cancer_epithelial	Lamb3	0.966923	8.54387430226729e-07	25	7.16975315016701e-06	0.493053	49434
Cancer_epithelial	Lamc2	0.999231	3.29785505003971e-07	25	7.16975315016701e-06	0.79678	79886
Cancer_epithelial	Lcn2	-0.988462	4.84550626215707e-07	25	7.16975315016701e-06	0.206262	20680
Cancer_epithelial	Ldha	-0.529231	0.00726875	25	0.0125929	0.797299	79938
Cancer_epithelial	Lef1	0.597692	0.00196237	25	0.00375581	0.0105624	1059
Cancer_epithelial	Lgals1	0.994615	3.93454128531519e-07	25	7.16975315016701e-06	0.327455	32831
Cancer_epithelial	Lgals4	-0.982308	5.8250486757287e-07	25	7.16975315016701e-06	0.587148	58868
Cancer_epithelial	Lgr5	0.898462	2.09778586558514e-06	25	7.16975315016701e-06	0.062457	6262
Cancer_epithelial	Lgr6	0.993846	4.04456391644303e-07	25	7.16975315016701e-06	0.063215	6338
Cancer_epithelial	Lif	0.995385	3.8256303748801e-07	25	7.16975315016701e-06	0.196367	19688
Cancer_epithelial	Lifr	-0.998462	3.4011646030946e-07	25	7.16975315016701e-06	0.309093	30990
Cancer_epithelial	Lig1	0.0653846	0.755739	25	0.803312	0.16102	16144
Cancer_epithelial	Lrp5	-0.996154	3.7178344564806e-07	25	7.16975315016701e-06	0.537268	53867
Cancer_epithelial	Lrp6	-0.416923	0.0391966	25	0.0598263	0.454085	45527
Cancer_epithelial	Lrrc15	0.0523077	0.803804	25	0.84034	0.00335125	336
Cancer_epithelial	Lta	-0.812308	2.54613435183846e-06	25	7.99186641259414e-06	0.00888681	891
Cancer_epithelial	Ltb	-0.873077	2.2412196878708e-06	25	7.16975315016701e-06	0.0291539	2923
Cancer_epithelial	Ly6a	-0.382308	0.060174	25	0.0879213	0.336811	33769
Cancer_epithelial	Lyve1	-0.537692	0.00626626	25	0.011028	0.00257328	258
Cancer_epithelial	Mafb	0.663077	0.000420448	25	0.000893117	0.00950519	953
Cancer_epithelial	Mertk	0.609231	0.00153119	25	0.00298626	0.0320464	3213
Cancer_epithelial	Mgp	0.762308	1.58738409774093e-05	25	4.26929513384354e-05	0.024526	2459
Cancer_epithelial	Mif	-0.24	0.246749	25	0.309655	0.30277	30356
Cancer_epithelial	Mki67	-0.156154	0.454307	25	0.527914	0.0432571	4337
Cancer_epithelial	Mmp9	0.929231	1.60344994151167e-06	25	7.16975315016701e-06	0.00556547	558
Cancer_epithelial	Mrc1	0.873077	2.2412196878708e-06	25	7.16975315016701e-06	0.0316474	3173
Cancer_epithelial	Ms4a1	-0.126384	0.547182	25	0.617025	0.000299219	30
Cancer_epithelial	Msln	0.14	0.502818	25	0.575266	0.687865	68966
Cancer_epithelial	Mt1	-0.555385	0.00454219	25	0.00813327	0.128535	12887
Cancer_epithelial	Myc	0.717692	8.34812368815043e-05	25	0.000200656	0.543322	54474
Cancer_epithelial	Mzb1	-0.139231	0.505192	25	0.576498	0.000867735	87
Cancer_epithelial	Nbr1	-0.99	4.61121537384356e-07	25	7.16975315016701e-06	0.753284	75525
Cancer_epithelial	Ncam1	0.986923	5.08409053477499e-07	25	7.16975315016701e-06	0.11487	11517
Cancer_epithelial	Ncr1	-0.651538	0.000566388	25	0.00117141	0.00176539	177
Cancer_epithelial	Nfe2l2	-0.974615	7.13973133078043e-07	25	7.16975315016701e-06	0.561455	56292
Cancer_epithelial	Nfia	-0.989231	4.72782109439836e-07	25	7.16975315016701e-06	0.22605	22664
Cancer_epithelial	Nfil3	0.79	5.07085303985249e-06	25	1.48344691999193e-05	0.100917	10118
Cancer_epithelial	Nfkb1	-0.0838462	0.689425	25	0.744088	0.155484	15589
Cancer_epithelial	Nfkbia	0.343846	0.0928764	25	0.129329	0.197814	19833
Cancer_epithelial	Ngfr	-0.381538	0.0607244	25	0.0886283	0.0012268	123
Cancer_epithelial	Nid2	0.804615	3.06972013489476e-06	25	9.41380841367726e-06	0.0206361	2069
Cancer_epithelial	Nlrp3	0.443846	0.027333	25	0.0432017	0.00260321	261
Cancer_epithelial	Noct	0.966923	8.54387430226729e-07	25	7.16975315016701e-06	0.0634644	6363
Cancer_epithelial	Nos2	-0.26	0.208611	25	0.265542	0.00959496	962
Cancer_epithelial	Notch1	-0.990769	4.4956947505806e-07	25	7.16975315016701e-06	0.328862	32972
Cancer_epithelial	Notch2	0.975385	7.00401588216242e-07	25	7.16975315016701e-06	0.51341	51475
Cancer_epithelial	Notch3	-0.653077	0.000544726	25	0.00113541	0.0335325	3362
Cancer_epithelial	Notch4	-0.936923	1.45116629605793e-06	25	7.16975315016701e-06	0.0480945	4822
Cancer_epithelial	Nqo1	-0.948462	1.21740711932148e-06	25	7.16975315016701e-06	0.0338217	3391
Cancer_epithelial	Nrarp	0.990769	4.4956947505806e-07	25	7.16975315016701e-06	0.167473	16791
Cancer_epithelial	Nrp1	-0.967692	8.39984898731059e-07	25	7.16975315016701e-06	0.104138	10441
Cancer_epithelial	Nrxn1	-0.761538	1.63813916999546e-05	25	4.37931393341474e-05	0.00709149	711
Cancer_epithelial	Nt5e	0.989231	4.72782109439836e-07	25	7.16975315016701e-06	0.445976	44714
Cancer_epithelial	Oasl2	-0.953077	1.12432033964108e-06	25	7.16975315016701e-06	0.0478451	4797
Cancer_epithelial	Onecut2	-0.957692	1.03243110341835e-06	25	7.16975315016701e-06	0.687236	68903
Cancer_epithelial	Osm	0.450483	0.0238321	25	0.0380742	0.000588464	59
Cancer_epithelial	Pcna	0.72	7.72626059114176e-05	25	0.000187397	0.510936	51227
Cancer_epithelial	Pdcd1	0.0293438	0.889263	25	0.91252	0.00052862	53
Cancer_epithelial	Pdgfb	1	3.19567215300303e-07	25	7.16975315016701e-06	0.496843	49814
Cancer_epithelial	Pdgfra	-0.621538	0.00116318	25	0.00230905	0.0165767	1662
Cancer_epithelial	Pdgfrb	-0.134615	0.519548	25	0.590355	0.0232892	2335
Cancer_epithelial	Pdk1	-0.824615	2.1593280919641e-06	25	7.16975315016701e-06	0.212635	21319
Cancer_epithelial	Pdpn	-0.940769	1.37351119688396e-06	25	7.16975315016701e-06	0.0156891	1573
Cancer_epithelial	Pecam1	-0.703846	0.000130552	25	0.000307154	0.00212446	213
Cancer_epithelial	Pf4	-0.653846	0.000534164	25	0.00111689	0.00470771	472
Cancer_epithelial	Pfkfb3	0.725385	6.42759265320789e-05	25	0.00015704	0.242377	24301
Cancer_epithelial	Phgdh	0.917692	1.81691172336511e-06	25	7.16975315016701e-06	0.398081	39912
Cancer_epithelial	Phlda1	0.95	1.18628184450999e-06	25	7.16975315016701e-06	0.669144	67089
Cancer_epithelial	Pi16	-0.883846	2.21664662646801e-06	25	7.16975315016701e-06	0.00799912	802
Cancer_epithelial	Piezo2	0.995385	3.8256303748801e-07	25	7.16975315016701e-06	0.129672	13001
Cancer_epithelial	Pimreg	0.213846	0.303239	25	0.371461	0.0140234	1406
Cancer_epithelial	Plaur	0.99	4.61121537384356e-07	25	7.16975315016701e-06	0.472098	47333
Cancer_epithelial	Plvap	0.292308	0.155947	25	0.206382	0.00104727	105
Cancer_epithelial	Pmepa1	0.983077	5.69897554468319e-07	25	7.16975315016701e-06	0.64751	64920
Cancer_epithelial	Porcn	-0.772308	1.04833965290487e-05	25	2.91351061869812e-05	0.435573	43671
Cancer_epithelial	Pou2f3	-0.989231	4.72782109439836e-07	25	7.16975315016701e-06	0.0414319	4154
Cancer_epithelial	Prf1	-0.0524086	0.803517	25	0.84034	0.000558542	56
Cancer_epithelial	Prg4	0.603077	0.00174977	25	0.00338288	0.0031817	319
Cancer_epithelial	Prkaa1	0.495385	0.0127356	25	0.0211573	0.399647	40069
Cancer_epithelial	Prkaa2	-0.996154	3.7178344564806e-07	25	7.16975315016701e-06	0.13785	13821
Cancer_epithelial	Prom1	-0.999231	3.29785505003971e-07	25	7.16975315016701e-06	0.812948	81507
Cancer_epithelial	Prox1	-0.971538	7.69143627239215e-07	25	7.16975315016701e-06	0.0458005	4592
Cancer_epithelial	Prrx1	-0.491538	0.0135312	25	0.0223675	0.0148712	1491
Cancer_epithelial	Prrx2	0.980769	6.08022092250578e-07	25	7.16975315016701e-06	0.10711	10739
Cancer_epithelial	Ptch1	-0.929231	1.60344994151166e-06	25	7.16975315016701e-06	0.21466	21522
Cancer_epithelial	Ptch2	-0.687692	0.000212555	25	0.000484697	0.00204466	205
Cancer_epithelial	Ptgs2	0.967692	8.39984898731069e-07	25	7.16975315016701e-06	0.0300017	3008
Cancer_epithelial	Ptprc	0.313077	0.127608	25	0.172822	0.00926582	929
Cancer_epithelial	Rab14	-0.736154	4.38267009099377e-05	25	0.000109076	0.479818	48107
Cancer_epithelial	Rars	-0.364615	0.0738612	25	0.105268	0.399936	40098
Cancer_epithelial	Rel	-0.862308	2.21508212626425e-06	25	7.16975315016701e-06	0.0628161	6298
Cancer_epithelial	Relb	0.972308	7.55221194235223e-07	25	7.16975315016701e-06	0.289335	29009
Cancer_epithelial	Ret	0.952308	1.1397674843957e-06	25	7.16975315016701e-06	0.0890875	8932
Cancer_epithelial	Retnla	0.070476	0.737809	25	0.786132	0.000468776	47
Cancer_epithelial	Rnf43	-0.77	1.15448493165267e-05	25	3.16889485354869e-05	0.224893	22548
Cancer_epithelial	Ror1	0.284615	0.167514	25	0.219945	0.0142727	1431
Cancer_epithelial	Ror2	-0.615385	0.00133638	25	0.0026294	0.19924	19976
Cancer_epithelial	Rora	-0.916154	1.84337974253284e-06	25	7.16975315016701e-06	0.0446734	4479
Cancer_epithelial	Rorc	-0.999231	3.29785505003971e-07	25	7.16975315016701e-06	0.362584	36353
Cancer_epithelial	Rsad2	-0.942308	1.34231180195733e-06	25	7.16975315016701e-06	0.00900649	903
Cancer_epithelial	S100a4	0.823077	2.18576626066713e-06	25	7.16975315016701e-06	0.105953	10623
Cancer_epithelial	S100b	-0.982308	5.8250486757287e-07	25	7.16975315016701e-06	0.0874617	8769
Cancer_epithelial	Saa3	0.300769	0.1439	25	0.192155	0.00305203	306
Cancer_epithelial	Sdc4	-0.125385	0.548848	25	0.617859	0.806854	80896
Cancer_epithelial	Sell	0.206154	0.321293	25	0.389287	0.00342107	343
Cancer_epithelial	Serpine1	0.786154	5.90614050265558e-06	25	1.70536611050704e-05	0.0679327	6811
Cancer_epithelial	Sft2d2	-0.968462	8.25658182499167e-07	25	7.16975315016701e-06	0.699833	70166
Cancer_epithelial	Sirpa	-0.182308	0.381392	25	0.454265	0.0607514	6091
Cancer_epithelial	Sirt1	-0.896923	2.11465707654636e-06	25	7.16975315016701e-06	0.209593	21014
Cancer_epithelial	Skil	0.976923	6.73533254616768e-07	25	7.16975315016701e-06	0.507864	50919
Cancer_epithelial	Slc2a1	0.99	4.61121537384356e-07	25	7.16975315016701e-06	0.440201	44135
Cancer_epithelial	Slc4a11	0.999231	3.29785505003971e-07	25	7.16975315016701e-06	0.478731	47998
Cancer_epithelial	Smad4	-0.347692	0.0891001	25	0.124721	0.56691	56839
Cancer_epithelial	Smad6	-0.851538	2.15450677770337e-06	25	7.16975315016701e-06	0.163064	16349
Cancer_epithelial	Smad7	0.987692	4.96426486718818e-07	25	7.16975315016701e-06	0.652677	65438
Cancer_epithelial	Socs1	-0.617692	0.00126901	25	0.00251166	0.0047875	480
Cancer_epithelial	Socs2	-0.564615	0.00381541	25	0.00691543	0.457865	45906
Cancer_epithelial	Socs3	-0.959231	1.00216469280398e-06	25	7.16975315016701e-06	0.255254	25592
Cancer_epithelial	Sox11	1	3.19567215300303e-07	25	7.16975315016701e-06	0.400844	40189
Cancer_epithelial	Sox12	-0.923077	1.72022246262261e-06	25	7.16975315016701e-06	0.324722	32557
Cancer_epithelial	Sox2	-0.600769	0.00183834	25	0.00353364	0.0039098	392
Cancer_epithelial	Sox4	0.355385	0.0819005	25	0.115859	0.71259	71445
Cancer_epithelial	Sox5	-0.533846	0.00670641	25	0.0117252	0.0111509	1118
Cancer_epithelial	Sox9	-0.988462	4.84550626215707e-07	25	7.16975315016701e-06	0.755957	75793
Cancer_epithelial	Spink4	-0.983846	5.57392329463047e-07	25	7.16975315016701e-06	0.0147316	1477
Cancer_epithelial	Spn	0.486528	0.0136554	25	0.0225448	0.00107719	108
Cancer_epithelial	Spp1	-0.796923	3.92217847351301e-06	25	1.17051142811328e-05	0.886037	88835
Cancer_epithelial	Spry2	0.0123077	0.95453	25	0.960288	0.230359	23096
Cancer_epithelial	Spry4	0.924615	1.69158055041543e-06	25	7.16975315016701e-06	0.0717527	7194
Cancer_epithelial	Src	0.976154	6.86921200378553e-07	25	7.16975315016701e-06	0.658392	66011
Cancer_epithelial	Stat1	-0.936923	1.45116629605793e-06	25	7.16975315016701e-06	0.12247	12279
Cancer_epithelial	Stat3	-0.982308	5.8250486757287e-07	25	7.16975315016701e-06	0.517509	51886
Cancer_epithelial	Stat5b	-0.960769	9.72112006758304e-07	25	7.16975315016701e-06	0.139636	14000
Cancer_epithelial	Stc1	0.906923	1.98886470477891e-06	25	7.16975315016701e-06	0.101764	10203
Cancer_epithelial	Stmn2	0.930769	1.57344801967802e-06	25	7.16975315016701e-06	0.0167762	1682
Cancer_epithelial	Tbx21	-0.0630769	0.764162	25	0.809041	0.00391977	393
Cancer_epithelial	Tcf7	0.921538	1.74844101274983e-06	25	7.16975315016701e-06	0.143505	14388
Cancer_epithelial	Tead2	0.984615	5.44990059097202e-07	25	7.16975315016701e-06	0.624929	62656
Cancer_epithelial	Tead4	-0.761538	1.63813916999546e-05	25	4.37931393341474e-05	0.218829	21940
Cancer_epithelial	Tek	-0.822308	2.20091344314209e-06	25	7.16975315016701e-06	0.00418907	420
Cancer_epithelial	Tfrc	-0.641538	0.000725995	25	0.00147634	0.316364	31719
Cancer_epithelial	Tgfa	0.981538	5.95213362395394e-07	25	7.16975315016701e-06	0.31425	31507
Cancer_epithelial	Tgfb1	0.996154	3.71783445648061e-07	25	7.16975315016701e-06	0.303229	30402
Cancer_epithelial	Tgfb2	0.671538	0.000335079	25	0.000725641	0.025284	2535
Cancer_epithelial	Tgfb3	0.970769	7.83150121606358e-07	25	7.16975315016701e-06	0.238896	23952
Cancer_epithelial	Tgfbr2	0.946923	1.24859752589553e-06	25	7.16975315016701e-06	0.462214	46342
Cancer_epithelial	Thbs1	0.977692	6.60238992202173e-07	25	7.16975315016701e-06	0.322409	32325
Cancer_epithelial	Tigit	0.566154	0.00370446	25	0.00673263	0.030281	3036
Cancer_epithelial	Timd4	-0.15	0.472485	25	0.544296	0.00105724	106
Cancer_epithelial	Timp3	-0.392308	0.0533704	25	0.079019	0.0384297	3853
Cancer_epithelial	Tnc	0.996154	3.71783445648061e-07	25	7.16975315016701e-06	0.0972661	9752
Cancer_epithelial	Tnf	0.964615	8.98031767846609e-07	25	7.16975315016701e-06	0.0278772	2795
Cancer_epithelial	Tnfaip3	0.853077	2.16416985498009e-06	25	7.16975315016701e-06	0.129711	13005
Cancer_epithelial	Tnfrsf1a	-0.997692	3.50559908813924e-07	25	7.16975315016701e-06	0.495906	49720
Cancer_epithelial	Tnfrsf1b	-0.661538	0.000437815	25	0.000927056	0.0880402	8827
Cancer_epithelial	Tnfsf10	-0.853846	2.16895291109824e-06	25	7.16975315016701e-06	0.00385993	387
Cancer_epithelial	Tox	-0.983846	5.57392329463047e-07	25	7.16975315016701e-06	0.231207	23181
Cancer_epithelial	Trac	0.863846	2.22148175525638e-06	25	7.16975315016701e-06	0.00321162	322
Cancer_epithelial	Trdc	0.582756	0.00223585	25	0.00424271	0.00162576	163
Cancer_epithelial	Trem1	0.418462	0.0384227	25	0.0587124	0.00984431	987
Cancer_epithelial	Trem2	0.389231	0.0553956	25	0.0815648	0.00957501	960
Cancer_epithelial	Trem3	0.381832	0.0596326	25	0.0873215	0.00121682	122
Cancer_epithelial	Trp53	0.816154	2.37659642664843e-06	25	7.530592952848e-06	0.446644	44781
Cancer_epithelial	Trpv1	0.11204	0.593892	25	0.658904	3.98958717746681e-05	4
Cancer_epithelial	Tspan8	-0.92	1.7762022271334e-06	25	7.16975315016701e-06	0.733416	73533
Cancer_epithelial	Tubb3	0.894615	2.13813413127865e-06	25	7.16975315016701e-06	0.207119	20766
Cancer_epithelial	Twist1	0.91	1.94313427503455e-06	25	7.16975315016701e-06	0.0309692	3105
Cancer_epithelial	Tyro3	-0.631538	0.000922633	25	0.00185082	0.0840706	8429
Cancer_epithelial	Vcan	0.935385	1.48201585830102e-06	25	7.16975315016701e-06	0.0546474	5479
Cancer_epithelial	Vegfa	0.773077	1.01512881356314e-05	25	2.83301639601094e-05	0.70507	70691
Cancer_epithelial	Vim	0.981538	5.95213362395394e-07	25	7.16975315016701e-06	0.113623	11392
Cancer_epithelial	Vmp1	0.0253846	0.904825	25	0.924224	0.759558	76154
Cancer_epithelial	Vsir	0.651538	0.000566388	25	0.00117141	0.0121682	1220
Cancer_epithelial	Wnt2	-0.783077	6.69408527929913e-06	25	1.91218624466489e-05	0.0139835	1402
Cancer_epithelial	Wnt3	-0.366923	0.0719504	25	0.102985	0.00396964	398
Cancer_epithelial	Wnt4	-0.963846	9.1271917145108e-07	25	7.16975315016701e-06	0.33351	33438
Cancer_epithelial	Wnt5a	0.889231	2.18396926763497e-06	25	7.16975315016701e-06	0.272379	27309
Cancer_epithelial	Wnt7a	0.975385	7.00401588216242e-07	25	7.16975315016701e-06	0.307567	30837
Cancer_epithelial	Wnt7b	0.998462	3.4011646030946e-07	25	7.16975315016701e-06	0.397084	39812
Cancer_epithelial	Xcr1	-0.609231	0.00153119	25	0.00298626	0.00735081	737
Cancer_epithelial	Zbtb16	-0.986154	5.20497652050255e-07	25	7.16975315016701e-06	0.0399158	4002
Cancer_epithelial	Zbtb46	-0.806154	2.94212331754017e-06	25	9.08516783703375e-06	0.0281366	2821
Cancer_epithelial	Zeb2	0.933846	1.51269970169219e-06	25	7.16975315016701e-06	0.0473065	4743
Fibroblast	Ackr1	-0.803077	3.21039075231982e-06	25	9.73332105362417e-06	0.0269545	1798
Fibroblast	Ackr2	0.266154	0.197742	25	0.252429	0.00320816	214
Fibroblast	Ackr3	-0.916923	1.83021576460181e-06	25	7.16975315016701e-06	0.0865902	5776
Fibroblast	Acta2	0.893846	2.14545960755695e-06	25	7.16975315016701e-06	0.240881	16068
Fibroblast	Acvr1	0.733846	4.76565763172004e-05	25	0.000118167	0.428409	28577
Fibroblast	Acvr1b	-0.766154	1.35474959197006e-05	25	3.6732438123741e-05	0.329406	21973
Fibroblast	Acvr1c	-0.397692	0.0499676	25	0.0743937	0.00517203	345
Fibroblast	Acvr2a	-0.85	2.14482626710534e-06	25	7.16975315016701e-06	0.0796942	5316
Fibroblast	Acvr2b	-0.782308	6.90925800379245e-06	25	1.96523457933031e-05	0.0280639	1872
Fibroblast	Agr2	-0.920562	7.22766526889203e-11	25	9.64170546870197e-08	0.00314819	210
Fibroblast	Aif1	-0.134615	0.519548	25	0.590355	0.0562477	3752
Fibroblast	Angptl2	-0.894615	2.13813413127865e-06	25	7.16975315016701e-06	0.493216	32900
Fibroblast	Ankrd1	0.786923	5.7263860718546e-06	25	1.65704967892712e-05	0.0162806	1086
Fibroblast	Apln	0.513846	0.00943863	25	0.0160601	0.00911476	608
Fibroblast	Aplnr	-0.395385	0.0514042	25	0.0763622	0.0955401	6373
Fibroblast	Areg	-0.293846	0.153704	25	0.204021	0.00981935	655
Fibroblast	Arg1	0.988462	4.84550626215707e-07	25	7.16975315016701e-06	0.0982835	6556
Fibroblast	Arid1a	-0.906923	1.98886470477891e-06	25	7.16975315016701e-06	0.319496	21312
Fibroblast	Atf2	-0.46	0.0217493	25	0.0349983	0.239787	15995
Fibroblast	Atf3	0.278462	0.177199	25	0.231295	0.003478	232
Fibroblast	Atf4	-0.420769	0.037285	25	0.0571704	0.45205	30154
Fibroblast	Aurkb	0.974615	7.13973133078046e-07	25	7.16975315016701e-06	0.0161607	1078
Fibroblast	Axin2	-0.42	0.0376612	25	0.0576147	0.528146	35230
Fibroblast	Axl	0.155385	0.456559	25	0.529608	0.738221	49243
Fibroblast	B2m	0.578462	0.00291142	25	0.00543193	0.461255	30768
Fibroblast	Bcl11a	-0.521538	0.00829419	25	0.0142583	0.00488719	326
Fibroblast	Bcl2	-0.414615	0.0403808	25	0.0612832	0.0289484	1931
Fibroblast	Bcl2a1d	0.983077	5.69897554468319e-07	25	7.16975315016701e-06	0.184919	12335
Fibroblast	Bcl3	-0.447692	0.0259078	25	0.0410951	0.135087	9011
Fibroblast	Bcl6	0.238462	0.249863	25	0.313269	0.101432	6766
Fibroblast	Bmp2	-0.79	5.07085303985249e-06	25	1.48344691999193e-05	0.00808035	539
Fibroblast	Bmp6	-0.215385	0.299707	25	0.368827	0.0372536	2485
Fibroblast	Bmpr1a	-0.210769	0.310382	25	0.378128	0.471434	31447
Fibroblast	Bmpr2	0.607692	0.00158351	25	0.00307483	0.627659	41868
Fibroblast	Btc	-0.842308	2.10165122295661e-06	25	7.16975315016701e-06	0.00457237	305
Fibroblast	C1qb	0.913846	1.88198829258378e-06	25	7.16975315016701e-06	0.111401	7431
Fibroblast	C1qtnf1	0.883077	2.2202087844664e-06	25	7.16975315016701e-06	0.394138	26291
Fibroblast	Calr	0.890769	2.17218604438791e-06	25	7.16975315016701e-06	0.636129	42433
Fibroblast	Ccl17	0.57	0.00343901	25	0.0063017	0.00296829	198
Fibroblast	Ccl2	0.545385	0.00545881	25	0.00965789	0.0252755	1686
Fibroblast	Ccl5	0.230769	0.265824	25	0.330177	0.00190391	127
Fibroblast	Ccl9	0.971538	7.69143627239224e-07	25	7.16975315016701e-06	0.0670115	4470
Fibroblast	Ccnd1	-0.950769	1.17075104009055e-06	25	7.16975315016701e-06	0.0642531	4286
Fibroblast	Ccne1	0.660769	0.000446726	25	0.000942932	0.0380931	2541
Fibroblast	Ccr2	0.729231	5.61902953470174e-05	25	0.000138044	0.0187992	1254
Fibroblast	Ccr4	-0.244615	0.237563	25	0.299535	0.0012143	81
Fibroblast	Ccr6	-0.10322	0.623433	25	0.682808	0.000479724	32
Fibroblast	Ccr7	-0.266154	0.197742	25	0.252429	0.00130425	87
Fibroblast	Ccser1	-0.811538	2.58662702140435e-06	25	8.09990715153382e-06	0.00250356	167
Fibroblast	Cd14	0.681538	0.000253702	25	0.000568804	0.0348999	2328
Fibroblast	Cd163	0.0861538	0.681282	25	0.736491	0.00311821	208
Fibroblast	Cd19	0.350712	0.0856387	25	0.120509	0.000509707	34
Fibroblast	Cd200	-0.992308	4.26792962688821e-07	25	7.16975315016701e-06	0.117038	7807
Fibroblast	Cd200r1	0.867692	2.23384629248906e-06	25	7.16975315016701e-06	0.01733	1156
Fibroblast	Cd200r4	0.710769	0.000104775	25	0.000249589	0.0108388	723
Fibroblast	Cd209a	0.0523077	0.803804	25	0.84034	0.00151413	101
Fibroblast	Cd24a	-0.645385	0.000660572	25	0.00135361	0.0717038	4783
Fibroblast	Cd274	0.214615	0.301469	25	0.369973	0.0154711	1032
Fibroblast	Cd34	-0.976923	6.73533254616764e-07	25	7.16975315016701e-06	0.28647	19109
Fibroblast	Cd36	-0.116923	0.576369	25	0.642336	0.00263848	176
Fibroblast	Cd3e	0.450347	0.0238797	25	0.0381046	0.00110936	74
Fibroblast	Cd4	-0.128462	0.538995	25	0.609339	0.00118432	79
Fibroblast	Cd40	0.644615	0.000673236	25	0.00137745	0.0236114	1575
Fibroblast	Cd40lg	-0.161476	0.440632	25	0.512917	0.000494716	33
Fibroblast	Cd44	0.900769	2.07071500823332e-06	25	7.16975315016701e-06	0.182385	12166
Fibroblast	Cd47	0.670769	0.00034217	25	0.000738601	0.264823	17665
Fibroblast	Cd52	0.95	1.18628184450999e-06	25	7.16975315016701e-06	0.0546736	3647
Fibroblast	Cd69	-0.0471046	0.823077	25	0.856463	0.000809535	54
Fibroblast	Cd79a	0.275145	0.183137	25	0.237651	0.00115434	77
Fibroblast	Cd80	0.706923	0.000118496	25	0.000279776	0.00607151	405
Fibroblast	Cd83	0.368532	0.0698724	25	0.100658	0.00160408	107
Fibroblast	Cd86	0.554615	0.00460773	25	0.00823956	0.00526197	351
Fibroblast	Cd8a	-0.0386103	0.854613	25	0.883762	0.000899483	60
Fibroblast	Cd8b1	-0.163262	0.435524	25	0.507858	0.000224871	15
Fibroblast	Cd9	0.685385	0.00022726	25	0.000516464	0.310322	20700
Fibroblast	Cdk1	0.655385	0.000513565	25	0.0010755	0.0328461	2191
Fibroblast	Cdkn1a	0.909231	1.95484497636838e-06	25	7.16975315016701e-06	0.175609	11714
Fibroblast	Cdkn1b	-0.923077	1.72022246262261e-06	25	7.16975315016701e-06	0.220583	14714
Fibroblast	Cdkn1c	-0.960769	9.72112006758304e-07	25	7.16975315016701e-06	0.200989	13407
Fibroblast	Cdkn2a	0.536923	0.00635228	25	0.0111646	0.187242	12490
Fibroblast	Cdkn2b	0.71	0.000107405	25	0.000254942	0.266142	17753
Fibroblast	Cemip2	0.886154	2.20429211604253e-06	25	7.16975315016701e-06	0.295255	19695
Fibroblast	Cflar	-0.137692	0.509955	25	0.580939	0.315254	21029
Fibroblast	Chrna1	0.18	0.387536	25	0.46076	0.0012143	81
Fibroblast	Cish	0.29	0.159355	25	0.210266	0.0350199	2336
Fibroblast	Cldn18	-0.565319	0.00323138	25	0.00597044	0.000749569	50
Fibroblast	Cldn6	0.49	0.0138608	25	0.0228557	0.0119032	794
Fibroblast	Clec10a	-0.116154	0.578902	25	0.64462	0.00857507	572
Fibroblast	Col15a1	0.685385	0.00022726	25	0.000516464	0.641451	42788
Fibroblast	Col5a1	-0.21	0.312184	25	0.379976	0.910996	60768
Fibroblast	Csf1r	0.936154	1.46660991575324e-06	25	7.16975315016701e-06	0.107173	7149
Fibroblast	Csf2	-0.0515385	0.806655	25	0.842661	0.00367289	245
Fibroblast	Csf2ra	-0.271538	0.18856	25	0.243503	0.0665617	4440
Fibroblast	Csf3	0.461894	0.0201024	25	0.032505	0.00181396	121
Fibroblast	Csf3r	0.0838462	0.689425	25	0.744088	0.00569672	380
Fibroblast	Ctla4	0.516178	0.00825526	25	0.0142097	0.000494716	33
Fibroblast	Cx3cr1	-0.420769	0.037285	25	0.0571704	0.0214677	1432
Fibroblast	Cxcl1	0.205385	0.323134	25	0.391163	0.00619144	413
Fibroblast	Cxcl10	-0.678462	0.000276708	25	0.000616242	0.00557679	372
Fibroblast	Cxcl12	-0.755385	2.10064065071517e-05	25	5.51624926782292e-05	0.0430852	2874
Fibroblast	Cxcl13	-0.0207692	0.922337	25	0.936986	0.00422757	282
Fibroblast	Cxcl16	0.876923	2.23865492249874e-06	25	7.16975315016701e-06	0.0802638	5354
Fibroblast	Cxcl9	-0.663846	0.000411987	25	0.000876541	0.010404	694
Fibroblast	Cxcr3	0.107775	0.608101	25	0.670974	0.000854509	57
Fibroblast	Cxcr4	0.57	0.00343901	25	0.0063017	0.0224421	1497
Fibroblast	Cxcr5	0.0123204	0.95339	25	0.960288	0.000464733	31
Fibroblast	Cxcr6	0.772208	6.12543872867103e-06	25	1.76486722765597e-05	0.00179897	120
Fibroblast	Ddit3	-0.845385	2.11718487121718e-06	25	7.16975315016701e-06	0.107338	7160
Fibroblast	Dlk1	-0.585113	0.00212396	25	0.00404189	0.00197886	132
Fibroblast	Dll1	-0.170769	0.412678	25	0.485033	0.0111236	742
Fibroblast	Dll4	0.0823077	0.694873	25	0.747549	0.00830522	554
Fibroblast	Dpt	-0.743846	3.29189283375746e-05	25	8.31701712165238e-05	0.0615546	4106
Fibroblast	Dusp1	0.428462	0.0336871	25	0.0518922	0.141908	9466
Fibroblast	Dusp10	0.590769	0.00226782	25	0.00428508	0.015621	1042
Fibroblast	Dusp4	0.97	7.97239121520703e-07	25	7.16975315016701e-06	0.137456	9169
Fibroblast	Dusp6	0.923077	1.72022246262261e-06	25	7.16975315016701e-06	0.115224	7686
Fibroblast	Egf	-0.414615	0.0403808	25	0.0612832	0.0137921	920
Fibroblast	Egfr	0.97	7.97239121520703e-07	25	7.16975315016701e-06	0.430987	28749
Fibroblast	Egr1	0.895385	2.13055657479644e-06	25	7.16975315016701e-06	0.161802	10793
Fibroblast	Eln	0.357692	0.0798303	25	0.113171	0.368473	24579
Fibroblast	Eng	-0.772308	1.04833965290487e-05	25	2.91351061869812e-05	0.404213	26963
Fibroblast	Eomes	-0.0177608	0.932847	25	0.944888	0.000614647	41
Fibroblast	Epcam	-0.948462	1.21740711932148e-06	25	7.16975315016701e-06	0.0472978	3155
Fibroblast	Epgn	0.186923	0.369277	25	0.441016	0.00272843	182
Fibroblast	Ereg	0.766154	1.35474959197006e-05	25	3.6732438123741e-05	0.00824526	550
Fibroblast	Esam	0.25	0.227138	25	0.287479	0.0384079	2562
Fibroblast	Esm1	-0.803846	3.13836678260657e-06	25	9.53663163552899e-06	0.010494	700
Fibroblast	Etnk1	-0.556154	0.00447745	25	0.00802812	0.221153	14752
Fibroblast	Eva1a	-0.306154	0.136596	25	0.183503	0.0321265	2143
Fibroblast	Ezh2	0.801538	3.36502161018156e-06	25	1.01559701990548e-05	0.0894985	5970
Fibroblast	Fabp4	0.923846	1.70595231339686e-06	25	7.16975315016701e-06	0.0986133	6578
Fibroblast	Fabp5	0.707692	0.000115635	25	0.000273506	0.033086	2207
Fibroblast	Fap	0.977692	6.60238992202173e-07	25	7.16975315016701e-06	0.20889	13934
Fibroblast	Fasl	-0.129868	0.536098	25	0.607599	0.000464733	31
Fibroblast	Fgf1	-0.968462	8.25658182499167e-07	25	7.16975315016701e-06	0.180946	12070
Fibroblast	Fgf2	0.990769	4.4956947505806e-07	25	7.16975315016701e-06	0.265752	17727
Fibroblast	Fgf7	-0.928462	1.61834389443576e-06	25	7.16975315016701e-06	0.083442	5566
Fibroblast	Fgf9	0.315385	0.124712	25	0.169415	0.0803238	5358
Fibroblast	Fgfr1	-0.266923	0.196412	25	0.251452	0.745072	49700
Fibroblast	Fgfr2	-0.917692	1.81691172336511e-06	25	7.16975315016701e-06	0.119316	7959
Fibroblast	Fgfr3	-0.751538	2.44629801281613e-05	25	6.37375302557952e-05	0.0184094	1228
Fibroblast	Fkbp5	-0.195385	0.347665	25	0.418579	0.22583	15064
Fibroblast	Flot1	-0.56	0.00416536	25	0.00749878	0.490908	32746
Fibroblast	Folr2	-0.109231	0.601913	25	0.665246	0.00443745	296
Fibroblast	Fos	0.404615	0.0458482	25	0.0689532	0.0315569	2105
Fibroblast	Fosb	0.281208	0.173286	25	0.227299	0.00272843	182
Fibroblast	Fosl1	0.756923	1.97510216727841e-05	25	5.21739859633544e-05	0.0120831	806
Fibroblast	Fosl2	0.103846	0.620077	25	0.67969	0.141204	9419
Fibroblast	Foxp3	0.10752	0.608955	25	0.67136	0.000659621	44
Fibroblast	Fzd1	0.669231	0.000356739	25	0.000766329	0.82649	55131
Fibroblast	Fzd2	-0.862308	2.21508212626425e-06	25	7.16975315016701e-06	0.178457	11904
Fibroblast	Fzd3	0.647692	0.000623794	25	0.00128022	0.0881643	5881
Fibroblast	Fzd4	0.195385	0.347665	25	0.418579	0.0694551	4633
Fibroblast	Fzd5	0.795385	4.1423765013183e-06	25	1.22798450061302e-05	0.0311971	2081
Fibroblast	Fzd7	0.443077	0.0276256	25	0.0435609	0.0685256	4571
Fibroblast	G0s2	-0.92	1.7762022271334e-06	25	7.16975315016701e-06	0.0964995	6437
Fibroblast	Gadd45g	-0.864615	2.22438481150288e-06	25	7.16975315016701e-06	0.198246	13224
Fibroblast	Gata3	0.730769	5.32102989915657e-05	25	0.000131206	0.00751068	501
Fibroblast	Gata6	0.524615	0.00787031	25	0.0135646	0.168728	11255
Fibroblast	Gli1	-0.999231	3.29785505003971e-07	25	7.16975315016701e-06	0.474222	31633
Fibroblast	Gzma	0.141431	0.500085	25	0.57263	0.000344802	23
Fibroblast	Gzmb	-0.278818	0.177124	25	0.231295	0.000419759	28
Fibroblast	Gzmc	0.758462	1.85636828242918e-05	25	4.91348271579469e-05	0.00547185	365
Fibroblast	Gzmk	-0.408968	0.0423656	25	0.0640042	0.000659621	44
Fibroblast	H2-Aa	0.506923	0.0105791	25	0.0177517	0.0288734	1926
Fibroblast	Has2	0.754615	2.16605711149731e-05	25	5.67685694840355e-05	0.146466	9770
Fibroblast	Havcr2	0.745385	3.10475751606223e-05	25	7.87404282590686e-05	0.0145716	972
Fibroblast	Hbegf	0.712308	9.96801517818988e-05	25	0.000237877	0.017345	1157
Fibroblast	Hes1	0.566154	0.00370446	25	0.00673263	0.210674	14053
Fibroblast	Hey1	0.956923	1.04763860068315e-06	25	7.16975315016701e-06	0.0211978	1414
Fibroblast	Heyl	0.994615	3.93454128531519e-07	25	7.16975315016701e-06	0.302706	20192
Fibroblast	Hipk2	0.962308	9.42291084152657e-07	25	7.16975315016701e-06	0.311956	20809
Fibroblast	Hk2	0.766154	1.35474959197006e-05	25	3.6732438123741e-05	0.0568173	3790
Fibroblast	Hmga2	0.512308	0.00968272	25	0.0164126	0.0516903	3448
Fibroblast	Hmgcs1	0.399231	0.0490277	25	0.0732396	0.142208	9486
Fibroblast	Hmox1	0.56	0.00416536	25	0.00749878	0.0773405	5159
Fibroblast	Hnf1a	-0.116243	0.580029	25	0.645337	0.000944457	63
Fibroblast	Hspa5	0.0246154	0.907741	25	0.925785	0.442141	29493
Fibroblast	Hspg2	0.971538	7.69143627239224e-07	25	7.16975315016701e-06	0.742973	49560
Fibroblast	Id1	0.761538	1.63813916999547e-05	25	4.37931393341474e-05	0.0205532	1371
Fibroblast	Id3	0.995385	3.8256303748801e-07	25	7.16975315016701e-06	0.452785	30203
Fibroblast	Ido1	-0.341989	0.0942702	25	0.130996	0.00100442	67
Fibroblast	Ifit1	-0.421538	0.0369119	25	0.0567286	0.0135822	906
Fibroblast	Ifitm1	-0.924615	1.69158055041543e-06	25	7.16975315016701e-06	0.0723484	4826
Fibroblast	Ifna13	-0.175803	0.400578	25	0.473314	0.000929466	62
Fibroblast	Ifna2	-0.20501	0.325575	25	0.393403	0.000914474	61
Fibroblast	Ifnar1	0.658462	0.000474398	25	0.00099818	0.284252	18961
Fibroblast	Ifnar2	0.179231	0.389596	25	0.462386	0.175414	11701
Fibroblast	Ifnb1	0.543707	0.00496597	25	0.00884459	0.000254853	17
Fibroblast	Ifne	-0.607979	0.00126406	25	0.00250559	0.00053969	36
Fibroblast	Ifng	-0.523556	0.00723331	25	0.0125478	0.000554681	37
Fibroblast	Ifngr1	0.666154	0.000387475	25	0.000827026	0.206941	13804
Fibroblast	Ifngr2	0.953846	1.10890660519696e-06	25	7.16975315016701e-06	0.226505	15109
Fibroblast	Igf1	-0.954615	1.09352896000603e-06	25	7.16975315016701e-06	0.325958	21743
Fibroblast	Igfbp2	0.0161538	0.939885	25	0.949605	0.0228768	1526
Fibroblast	Igsf11	-0.737692	4.14240188376599e-05	25	0.000103482	0.00389776	260
Fibroblast	Ihh	-0.456923	0.0227336	25	0.0364502	0.00196387	131
Fibroblast	Ikzf2	0.546154	0.00538315	25	0.00953667	0.0607301	4051
Fibroblast	Ikzf3	0.248215	0.231552	25	0.292529	0.000674612	45
Fibroblast	Il10	0.428575	0.032554	25	0.0505553	0.000959448	64
Fibroblast	Il10rb	0.788462	5.38627241946041e-06	25	1.56542209315037e-05	0.106049	7074
Fibroblast	Il13	0.114431	0.585988	25	0.651423	4.4974139869575e-05	3
Fibroblast	Il13ra1	0.279231	0.175967	25	0.230137	0.0808785	5395
Fibroblast	Il13ra2	-0.501538	0.011544	25	0.0192496	0.00128926	86
Fibroblast	Il15	-0.936154	1.46660991575324e-06	25	7.16975315016701e-06	0.081808	5457
Fibroblast	Il18	0.590769	0.00226782	25	0.00428508	0.0736377	4912
Fibroblast	Il18r1	-0.172489	0.409657	25	0.481906	0.000464733	31
Fibroblast	Il18rap	0.679231	0.000270796	25	0.000605095	0.0111386	743
Fibroblast	Il1a	0.827467	3.35910146352621e-07	25	7.16975315016701e-06	0.00724084	483
Fibroblast	Il1b	0.904615	2.02112984657496e-06	25	7.16975315016701e-06	0.00971441	648
Fibroblast	Il1r1	0.0776923	0.711306	25	0.762767	0.00391275	261
Fibroblast	Il1r2	0.526154	0.0076653	25	0.0132283	0.00377783	252
Fibroblast	Il1rap	-0.00307692	0.989727	25	0.989727	0.0307023	2048
Fibroblast	Il1rl1	-0.0646154	0.758544	25	0.80501	0.00200884	134
Fibroblast	Il2	-0.316764	0.122886	25	0.167105	0.000719586	48
Fibroblast	Il20ra	0.745385	3.10475751606223e-05	25	7.87404282590686e-05	0.00796042	531
Fibroblast	Il20rb	-0.336154	0.100793	25	0.139046	0.017345	1157
Fibroblast	Il22	-0.667692	0.000371835	25	0.000796193	0.00328311	219
Fibroblast	Il22ra1	0.514615	0.00931853	25	0.0158963	0.0129825	866
Fibroblast	Il23a	-0.483846	0.0152467	25	0.0248949	0.00304325	203
Fibroblast	Il23r	0.121205	0.56385	25	0.63102	0.000419759	28
Fibroblast	Il24	-0.357968	0.0789245	25	0.112006	0.000944457	63
Fibroblast	Il2ra	0.175385	0.399994	25	0.473042	0.0024286	162
Fibroblast	Il2rb	-0.373077	0.0670421	25	0.0970002	0.00241361	161
Fibroblast	Il33	0.955385	1.07819003311722e-06	25	7.16975315016701e-06	0.281538	18780
Fibroblast	Il4	-0.0120723	0.954328	25	0.960288	0.000119931	8
Fibroblast	Il4ra	0.933077	1.52797000081223e-06	25	7.16975315016701e-06	0.197946	13204
Fibroblast	Il5	0.447108	0.0250364	25	0.0398075	0.00100442	67
Fibroblast	Il6	-0.04	0.8497	25	0.880046	0.0675961	4509
Fibroblast	Il6ra	-0.39	0.0548837	25	0.0809004	0.114564	7642
Fibroblast	Il6st	-0.683846	0.000237539	25	0.000537991	0.758249	50579
Fibroblast	Il7r	-0.138462	0.50757	25	0.578717	0.0013942	93
Fibroblast	Inhba	-0.705385	0.000124399	25	0.000293195	0.291268	19429
Fibroblast	Irf1	-0.51	0.0100588	25	0.0169853	0.116528	7773
Fibroblast	Irf4	0.626923	0.00102775	25	0.00205242	0.00625141	417
Fibroblast	Irf7	-0.176154	0.397902	25	0.470986	0.0436699	2913
Fibroblast	Irf8	0.43	0.0330024	25	0.0510734	0.0639382	4265
Fibroblast	Irf9	-0.462308	0.0210344	25	0.0339707	0.143722	9587
Fibroblast	Isg15	-0.926154	1.66254897673348e-06	25	7.16975315016701e-06	0.435515	29051
Fibroblast	Itga1	0.123846	0.553805	25	0.621866	0.279904	18671
Fibroblast	Itga2	0.947692	1.23299568728697e-06	25	7.16975315016701e-06	0.0234465	1564
Fibroblast	Itga5	0.978462	6.47039611034503e-07	25	7.16975315016701e-06	0.566299	37775
Fibroblast	Itgae	0.0984615	0.638465	25	0.696982	0.00244359	163
Fibroblast	Itgam	0.594615	0.00209348	25	0.00398957	0.0207331	1383
Fibroblast	Itgax	0.963846	9.1271917145108e-07	25	7.16975315016701e-06	0.0168653	1125
Fibroblast	Itgb1	0.958462	1.01727234103259e-06	25	7.16975315016701e-06	0.561667	37466
Fibroblast	Jag1	0.75	2.59814168943497e-05	25	6.75618131326754e-05	0.160288	10692
Fibroblast	Jag2	-0.448462	0.0256302	25	0.0407031	0.0124578	831
Fibroblast	Jak3	-0.905385	2.01057648505176e-06	25	7.16975315016701e-06	0.236789	15795
Fibroblast	Jun	0.221538	0.285839	25	0.353392	0.186688	12453
Fibroblast	Junb	0.682308	0.000248213	25	0.000558374	0.133153	8882
Fibroblast	Jund	0.509231	0.0101868	25	0.0171581	0.190885	12733
Fibroblast	Kdr	0.783846	6.48638203385832e-06	25	1.86082443724021e-05	0.0411064	2742
Fibroblast	Kit	0.601538	0.0018084	25	0.00349118	0.00927966	619
Fibroblast	Klf2	0.0584615	0.781086	25	0.821094	0.213612	14249
Fibroblast	Klf4	-0.365385	0.07322	25	0.104578	0.145326	9694
Fibroblast	Klrk1	-0.696923	0.000161566	25	0.0003768	0.0133573	891
Fibroblast	Kras	-0.272308	0.187273	25	0.242311	0.256862	17134
Fibroblast	Krt17	0.212471	0.307885	25	0.375428	0.00202384	135
Fibroblast	L1cam	-0.456154	0.0229853	25	0.0368095	0.00265347	177
Fibroblast	Lag3	0.42	0.0376612	25	0.0576147	0.0224871	1500
Fibroblast	Lamb3	-0.125385	0.548848	25	0.617859	0.00619144	413
Fibroblast	Lamc2	0.533077	0.0067975	25	0.0118689	0.0267296	1783
Fibroblast	Lcn2	-0.953077	1.12432033964108e-06	25	7.16975315016701e-06	0.00736077	491
Fibroblast	Ldha	0.966923	8.54387430226729e-07	25	7.16975315016701e-06	0.527906	35214
Fibroblast	Lef1	-0.527692	0.0074648	25	0.012899	0.115464	7702
Fibroblast	Lgals1	0.716923	8.56471461336072e-05	25	0.000205123	0.516423	34448
Fibroblast	Lgals4	-0.942308	1.34231180195733e-06	25	7.16975315016701e-06	0.0532044	3549
Fibroblast	Lgr5	0.982308	5.8250486757287e-07	25	7.16975315016701e-06	0.161022	10741
Fibroblast	Lgr6	0.699231	0.000150596	25	0.000353066	0.00412263	275
Fibroblast	Lif	0.71	0.000107405	25	0.000254942	0.102706	6851
Fibroblast	Lifr	-0.892308	2.15934314203654e-06	25	7.16975315016701e-06	0.264598	17650
Fibroblast	Lig1	0.896154	2.12272987508402e-06	25	7.16975315016701e-06	0.0829623	5534
Fibroblast	Lrp5	-0.768462	1.23094629400203e-05	25	3.37183235359077e-05	0.0553931	3695
Fibroblast	Lrp6	-0.552308	0.00480916	25	0.00857676	0.245799	16396
Fibroblast	Lrrc15	0.806154	2.94212331754017e-06	25	9.08516783703375e-06	0.0563526	3759
Fibroblast	Lta	0.09	0.667788	25	0.724841	0.00251855	168
Fibroblast	Ltb	-0.243846	0.239078	25	0.301161	0.00194888	130
Fibroblast	Ly6a	-0.961538	9.57171478601253e-07	25	7.16975315016701e-06	0.144412	9633
Fibroblast	Lyve1	0.616923	0.00129114	25	0.00255167	0.0151263	1009
Fibroblast	Mafb	0.65	0.000588782	25	0.00121022	0.0674612	4500
Fibroblast	Mertk	-0.55	0.005018	25	0.00891347	0.0961847	6416
Fibroblast	Mgp	0.949231	1.20183484648871e-06	25	7.16975315016701e-06	0.806686	53810
Fibroblast	Mif	0.00538462	0.980924	25	0.983135	0.137996	9205
Fibroblast	Mki67	0.732308	5.03674581220713e-05	25	0.000124657	0.0197586	1318
Fibroblast	Mmp9	0.987692	4.96426486718818e-07	25	7.16975315016701e-06	0.0230268	1536
Fibroblast	Mrc1	0.96	9.87110488159115e-07	25	7.16975315016701e-06	0.119151	7948
Fibroblast	Ms4a1	0.02941	0.889014	25	0.91252	0.000299828	20
Fibroblast	Msln	-0.232308	0.26258	25	0.326755	0.0181696	1212
Fibroblast	Mt1	0.948462	1.21740711932148e-06	25	7.16975315016701e-06	0.125043	8341
Fibroblast	Myc	-0.939231	1.40464619816126e-06	25	7.16975315016701e-06	0.211678	14120
Fibroblast	Mzb1	0.214615	0.301469	25	0.369973	0.00149914	100
Fibroblast	Nbr1	-0.928462	1.61834389443576e-06	25	7.16975315016701e-06	0.407706	27196
Fibroblast	Ncam1	0.965385	8.83412727627125e-07	25	7.16975315016701e-06	0.276741	18460
Fibroblast	Ncr1	-0.271044	0.190016	25	0.245146	0.000674612	45
Fibroblast	Nfe2l2	0.267692	0.195088	25	0.250478	0.228888	15268
Fibroblast	Nfia	-0.795385	4.1423765013183e-06	25	1.22798450061302e-05	0.106424	7099
Fibroblast	Nfil3	0.12	0.56629	25	0.632689	0.135357	9029
Fibroblast	Nfkb1	0.430769	0.0326643	25	0.0506088	0.109017	7272
Fibroblast	Nfkbia	0.380769	0.0612786	25	0.089242	0.128611	8579
Fibroblast	Ngfr	-0.928462	1.61834389443576e-06	25	7.16975315016701e-06	0.00754066	503
Fibroblast	Nid2	-0.762308	1.58738409774093e-05	25	4.26929513384354e-05	0.13047	8703
Fibroblast	Nlrp3	0.718462	8.13624052560357e-05	25	0.00019627	0.0048722	325
Fibroblast	Noct	0.592308	0.00219665	25	0.00417426	0.0167754	1119
Fibroblast	Nos2	-0.292308	0.155947	25	0.206382	0.00554681	370
Fibroblast	Notch1	0.934615	1.49738038089071e-06	25	7.16975315016701e-06	0.0816281	5445
Fibroblast	Notch2	0.947692	1.23299568728697e-06	25	7.16975315016701e-06	0.286215	19092
Fibroblast	Notch3	0.988462	4.84550626215707e-07	25	7.16975315016701e-06	0.118777	7923
Fibroblast	Notch4	0.47	0.0187893	25	0.0304926	0.0634435	4232
Fibroblast	Nqo1	-0.566154	0.00370446	25	0.00673263	0.0172401	1150
Fibroblast	Nrarp	0.607692	0.00158351	25	0.00307483	0.0235964	1574
Fibroblast	Nrp1	-0.586154	0.00249324	25	0.00469109	0.378397	25241
Fibroblast	Nrxn1	-0.771538	1.08261825588429e-05	25	2.99629201939764e-05	0.00245859	164
Fibroblast	Nt5e	0.964615	8.98031767846609e-07	25	7.16975315016701e-06	0.16561	11047
Fibroblast	Oasl2	0.637692	0.000796888	25	0.00160581	0.126452	8435
Fibroblast	Onecut2	-0.926154	1.66254897673348e-06	25	7.16975315016701e-06	0.013867	925
Fibroblast	Osm	0.817057	6.2402171366479e-07	25	7.16975315016701e-06	0.00142418	95
Fibroblast	Pcna	0.77	1.15448493165267e-05	25	3.16889485354869e-05	0.227584	15181
Fibroblast	Pdcd1	0.153106	0.464984	25	0.537512	0.00103441	69
Fibroblast	Pdgfb	0.390769	0.0543755	25	0.08024	0.0187842	1253
Fibroblast	Pdgfra	-0.923077	1.72022246262261e-06	25	7.16975315016701e-06	0.679814	45347
Fibroblast	Pdgfrb	0.99	4.61121537384356e-07	25	7.16975315016701e-06	0.67812	45234
Fibroblast	Pdk1	0.891538	2.16589591384021e-06	25	7.16975315016701e-06	0.0498913	3328
Fibroblast	Pdpn	-0.391538	0.0538711	25	0.0795837	0.484057	32289
Fibroblast	Pecam1	0.165385	0.427758	25	0.500114	0.00719586	480
Fibroblast	Pf4	0.639231	0.000767851	25	0.00155434	0.00951953	635
Fibroblast	Pfkfb3	-0.0892308	0.670479	25	0.725989	0.0462634	3086
Fibroblast	Phgdh	-0.186923	0.369277	25	0.441016	0.0754366	5032
Fibroblast	Phlda1	0.0246154	0.907741	25	0.925785	0.102391	6830
Fibroblast	Pi16	-0.983846	5.57392329463047e-07	25	7.16975315016701e-06	0.532614	35528
Fibroblast	Piezo2	0.972308	7.55221194235223e-07	25	7.16975315016701e-06	0.504685	33665
Fibroblast	Pimreg	0.676923	0.000288865	25	0.000635884	0.0092197	615
Fibroblast	Plaur	0.98	6.20930069691716e-07	25	7.16975315016701e-06	0.23433	15631
Fibroblast	Plvap	0.319231	0.119992	25	0.163337	0.0193839	1293
Fibroblast	Pmepa1	0.989231	4.72782109439836e-07	25	7.16975315016701e-06	0.545221	36369
Fibroblast	Porcn	-0.346923	0.0898458	25	0.125502	0.0369088	2462
Fibroblast	Pou2f3	-0.675385	0.000301475	25	0.000660374	0.00151413	101
Fibroblast	Prf1	0.110267	0.599782	25	0.664543	0.000479724	32
Fibroblast	Prg4	-0.397692	0.0499676	25	0.0743937	0.0430852	2874
Fibroblast	Prkaa1	0.106154	0.612265	25	0.674452	0.310127	20687
Fibroblast	Prkaa2	-0.873077	2.2412196878708e-06	25	7.16975315016701e-06	0.0106889	713
Fibroblast	Prom1	-0.95	1.18628184450999e-06	25	7.16975315016701e-06	0.0160108	1068
Fibroblast	Prox1	0.403846	0.0462921	25	0.0694641	0.0100592	671
Fibroblast	Prrx1	-0.888462	2.18945816637759e-06	25	7.16975315016701e-06	0.644929	43020
Fibroblast	Prrx2	0.925385	1.67711137723802e-06	25	7.16975315016701e-06	0.12257	8176
Fibroblast	Ptch1	-0.998462	3.4011646030946e-07	25	7.16975315016701e-06	0.410224	27364
Fibroblast	Ptch2	-0.989231	4.72782109439836e-07	25	7.16975315016701e-06	0.131205	8752
Fibroblast	Ptgs2	0.917692	1.81691172336511e-06	25	7.16975315016701e-06	0.0917622	6121
Fibroblast	Ptprc	0.874615	2.24100446136595e-06	25	7.16975315016701e-06	0.0196087	1308
Fibroblast	Rab14	-0.0376923	0.858364	25	0.886954	0.248002	16543
Fibroblast	Rars	-0.0476923	0.820948	25	0.854914	0.123619	8246
Fibroblast	Rel	0.363077	0.0751568	25	0.107	0.0314369	2097
Fibroblast	Relb	0.189231	0.363305	25	0.435053	0.174904	11667
Fibroblast	Ret	-0.303846	0.139692	25	0.187098	0.00143917	96
Fibroblast	Retnla	-0.0867396	0.680139	25	0.735852	0.000689603	46
Fibroblast	Rnf43	-0.346154	0.0905962	25	0.126418	0.00253354	169
Fibroblast	Ror1	-0.337692	0.0991703	25	0.137234	0.173045	11543
Fibroblast	Ror2	0.0284615	0.893175	25	0.915127	0.307983	20544
Fibroblast	Rora	-0.333077	0.104099	25	0.14331	0.190091	12680
Fibroblast	Rorc	-0.860769	2.20794750200839e-06	25	7.16975315016701e-06	0.0113934	760
Fibroblast	Rsad2	-0.429231	0.0333434	25	0.0514815	0.00275841	184
Fibroblast	S100a4	-0.443846	0.027333	25	0.0432017	0.0964096	6431
Fibroblast	S100b	-0.0892308	0.670479	25	0.725989	0.0117982	787
Fibroblast	Saa3	0.412308	0.0415935	25	0.0629804	0.0323214	2156
Fibroblast	Sdc4	-0.0576923	0.783916	25	0.822126	0.131564	8776
Fibroblast	Sell	0.680769	0.000259294	25	0.000580367	0.00770557	514
Fibroblast	Serpine1	0.957692	1.03243110341836e-06	25	7.16975315016701e-06	0.169448	11303
Fibroblast	Sft2d2	-0.229231	0.269095	25	0.333617	0.0726632	4847
Fibroblast	Sirpa	-0.0415385	0.843933	25	0.874752	0.236354	15766
Fibroblast	Sirt1	-0.382308	0.060174	25	0.0879213	0.135327	9027
Fibroblast	Skil	0.344615	0.0921115	25	0.128398	0.272094	18150
Fibroblast	Slc2a1	0.143077	0.493382	25	0.56544	0.110232	7353
Fibroblast	Slc4a11	-0.0576923	0.783916	25	0.822126	0.0108688	725
Fibroblast	Smad4	-0.129231	0.536546	25	0.607599	0.330605	22053
Fibroblast	Smad6	-0.69	0.00019867	25	0.000455372	0.162507	10840
Fibroblast	Smad7	0.207692	0.31763	25	0.385549	0.349764	23331
Fibroblast	Socs1	-0.869231	2.23719721915388e-06	25	7.16975315016701e-06	0.0099093	661
Fibroblast	Socs2	-0.03	0.887358	25	0.911969	0.235964	15740
Fibroblast	Socs3	0.173077	0.406308	25	0.478811	0.174305	11627
Fibroblast	Sox11	0.7	0.000147083	25	0.000345439	0.0160258	1069
Fibroblast	Sox12	-0.676923	0.000288865	25	0.000635884	0.325493	21712
Fibroblast	Sox2	-0.102327	0.626454	25	0.685553	0.00124428	83
Fibroblast	Sox4	0.257692	0.212791	25	0.270604	0.340844	22736
Fibroblast	Sox5	-0.683077	0.000242826	25	0.000548104	0.0554381	3698
Fibroblast	Sox9	-0.971538	7.69143627239215e-07	25	7.16975315016701e-06	0.0600105	4003
Fibroblast	Spink4	0.110096	0.600351	25	0.66462	0.000269845	18
Fibroblast	Spn	0.302308	0.141785	25	0.18952	0.0032981	220
Fibroblast	Spp1	0.681538	0.000253702	25	0.000568804	0.15633	10428
Fibroblast	Spry2	-0.213077	0.305015	25	0.372951	0.0785248	5238
Fibroblast	Spry4	-0.834615	2.08530612699983e-06	25	7.16975315016701e-06	0.105299	7024
Fibroblast	Src	0.386154	0.057481	25	0.084356	0.319826	21334
Fibroblast	Stat1	-0.284615	0.167514	25	0.219945	0.180526	12042
Fibroblast	Stat3	-0.723077	6.9591560054677e-05	25	0.000169717	0.648572	43263
Fibroblast	Stat5b	-0.800769	3.4478605772789e-06	25	1.03591126353381e-05	0.137621	9180
Fibroblast	Stc1	0.29	0.159355	25	0.210266	0.0187542	1251
Fibroblast	Stmn2	-0.873077	2.2412196878708e-06	25	7.16975315016701e-06	0.0935762	6242
Fibroblast	Tbx21	-0.625385	0.00106499	25	0.00212361	0.00160408	107
Fibroblast	Tcf7	-0.840769	2.09534271130188e-06	25	7.16975315016701e-06	0.057447	3832
Fibroblast	Tead2	-0.364615	0.0738612	25	0.105268	0.288269	19229
Fibroblast	Tead4	-0.168462	0.419104	25	0.491287	0.0180646	1205
Fibroblast	Tek	0.31	0.131547	25	0.177795	0.0372986	2488
Fibroblast	Tfrc	-0.652308	0.000555467	25	0.00115599	0.0299078	1995
Fibroblast	Tgfa	-0.306923	0.135575	25	0.182315	0.00646128	431
Fibroblast	Tgfb1	0.995385	3.8256303748801e-07	25	7.16975315016701e-06	0.352552	23517
Fibroblast	Tgfb2	0.77	1.15448493165267e-05	25	3.16889485354869e-05	0.212128	14150
Fibroblast	Tgfb3	0.800769	3.44786057727894e-06	25	1.03591126353381e-05	0.688239	45909
Fibroblast	Tgfbr2	-0.436923	0.0300593	25	0.0470095	0.884611	59008
Fibroblast	Thbs1	0.994615	3.93454128531519e-07	25	7.16975315016701e-06	0.216326	14430
Fibroblast	Tigit	0.0833983	0.691858	25	0.745356	0.000644629	43
Fibroblast	Timd4	0.486154	0.0147141	25	0.0240842	0.00158909	106
Fibroblast	Timp3	0.962308	9.42291084152657e-07	25	7.16975315016701e-06	0.636339	42447
Fibroblast	Tnc	0.969231	8.11409024786333e-07	25	7.16975315016701e-06	0.390136	26024
Fibroblast	Tnf	0.213077	0.305015	25	0.372951	0.00178397	119
Fibroblast	Tnfaip3	0.859231	2.2001525710888e-06	25	7.16975315016701e-06	0.0332359	2217
Fibroblast	Tnfrsf1a	-0.693077	0.000181369	25	0.000419318	0.631722	42139
Fibroblast	Tnfrsf1b	0.673077	0.000321272	25	0.000699147	0.13924	9288
Fibroblast	Tnfsf10	0.176923	0.395816	25	0.468933	0.00343303	229
Fibroblast	Tox	-0.67	0.00034939	25	0.000751752	0.00491717	328
Fibroblast	Trac	0.236923	0.253004	25	0.316908	0.00307323	205
Fibroblast	Trdc	0.0203885	0.922938	25	0.936986	0.00110936	74
Fibroblast	Trem1	0.665897	0.00027977	25	0.000622022	0.00389776	260
Fibroblast	Trem2	0.880769	2.22921913861276e-06	25	7.16975315016701e-06	0.0604902	4035
Fibroblast	Trem3	0.505482	0.00994864	25	0.0168206	0.00152912	102
Fibroblast	Trp53	-0.516923	0.00896591	25	0.0153734	0.406836	27138
Fibroblast	Trpv1	-0.0240946	0.908983	25	0.926343	5.99655198261e-05	4
Fibroblast	Tspan8	-0.96	9.87110488159123e-07	25	7.16975315016701e-06	0.0148565	991
Fibroblast	Tubb3	0.549231	0.0050893	25	0.0090281	0.188756	12591
Fibroblast	Twist1	0.823077	2.18576626066713e-06	25	7.16975315016701e-06	0.130785	8724
Fibroblast	Tyro3	-0.0776923	0.711306	25	0.762767	0.0751818	5015
Fibroblast	Vcan	-0.653077	0.000544726	25	0.00113541	0.386673	25793
Fibroblast	Vegfa	-0.406154	0.0449706	25	0.0677097	0.268676	17922
Fibroblast	Vim	-0.718462	8.13624052560357e-05	25	0.00019627	0.585278	39041
Fibroblast	Vmp1	-0.758462	1.85636828242918e-05	25	4.91348271579469e-05	0.545941	36417
Fibroblast	Vsir	-0.583846	0.00261293	25	0.00489558	0.111191	7417
Fibroblast	Wnt2	0.936923	1.45116629605794e-06	25	7.16975315016701e-06	0.365115	24355
Fibroblast	Wnt3	-0.453846	0.0237541	25	0.0379951	0.00161907	108
Fibroblast	Wnt4	0.904615	2.02112984657496e-06	25	7.16975315016701e-06	0.232052	15479
Fibroblast	Wnt5a	-0.894615	2.13813413127865e-06	25	7.16975315016701e-06	0.261375	17435
Fibroblast	Wnt7a	-0.0338462	0.872841	25	0.900518	0.00352297	235
Fibroblast	Wnt7b	0.804615	3.06972013489476e-06	25	9.41380841367726e-06	0.012143	810
Fibroblast	Xcr1	-0.368462	0.0706979	25	0.10141	0.00310322	207
Fibroblast	Zbtb16	-0.937692	1.43568870209824e-06	25	7.16975315016701e-06	0.277535	18513
Fibroblast	Zbtb46	0.677692	0.000282731	25	0.000625477	0.0790346	5272
Fibroblast	Zeb2	-0.273846	0.184718	25	0.239236	0.387722	25863
Macrophage	Ackr1	-0.813077	2.50794662938765e-06	25	7.89056793302624e-06	0.00124459	111
Macrophage	Ackr2	0.0661602	0.753362	25	0.801423	0.000370013	33
Macrophage	Ackr3	0.822308	2.20091344314212e-06	25	7.16975315016701e-06	0.0364407	3250
Macrophage	Acta2	-0.117692	0.573842	25	0.640054	0.0187361	1671
Macrophage	Acvr1	-0.0253846	0.904825	25	0.924224	0.100184	8935
Macrophage	Acvr1b	0.655385	0.000513565	25	0.0010755	0.194571	17353
Macrophage	Acvr1c	-0.691538	0.000189851	25	0.000437412	0.00493351	440
Macrophage	Acvr2a	0.513077	0.00956002	25	0.0162459	0.0798444	7121
Macrophage	Acvr2b	-0.0615385	0.769791	25	0.811139	0.0242078	2159
Macrophage	Agr2	-0.776154	8.92451989499118e-06	25	2.51166867930764e-05	0.00139035	124
Macrophage	Aif1	-0.893846	2.14545960755695e-06	25	7.16975315016701e-06	0.31237	27859
Macrophage	Angptl2	-0.906923	1.98886470477891e-06	25	7.16975315016701e-06	0.0290404	2590
Macrophage	Ankrd1	0.585385	0.00253261	25	0.00475845	0.0156975	1400
Macrophage	Apln	0.256734	0.215404	25	0.273665	0.000941852	84
Macrophage	Aplnr	-0.494615	0.0128915	25	0.0213631	0.00297132	265
Macrophage	Areg	-0.0623077	0.766975	25	0.810276	0.00967641	863
Macrophage	Arg1	0.990769	4.4956947505806e-07	25	7.16975315016701e-06	0.682809	60897
Macrophage	Arid1a	0.429231	0.0333434	25	0.0514815	0.330097	29440
Macrophage	Atf2	0.437692	0.0297459	25	0.0466287	0.151268	13491
Macrophage	Atf3	-0.495385	0.0127356	25	0.0211573	0.00377862	337
Macrophage	Atf4	0.623846	0.00110338	25	0.0021936	0.345884	30848
Macrophage	Aurkb	0.92	1.7762022271334e-06	25	7.16975315016701e-06	0.0874577	7800
Macrophage	Axin2	-0.678462	0.000276708	25	0.000616242	0.0137353	1225
Macrophage	Axl	0.816154	2.37659642664843e-06	25	7.530592952848e-06	0.832698	74265
Macrophage	B2m	0.639231	0.000767851	25	0.00155434	0.869251	77525
Macrophage	Bcl11a	-0.0753846	0.719572	25	0.770392	0.00912699	814
Macrophage	Bcl2	-0.823846	2.17192387400832e-06	25	7.16975315016701e-06	0.0133093	1187
Macrophage	Bcl2a1d	0.980769	6.08022092250578e-07	25	7.16975315016701e-06	0.879163	78409
Macrophage	Bcl3	-0.0646154	0.758544	25	0.80501	0.0922678	8229
Macrophage	Bcl6	-0.737692	4.14240188376599e-05	25	0.000103482	0.0442222	3944
Macrophage	Bmp2	-0.450769	0.0248118	25	0.0394976	0.00482138	430
Macrophage	Bmp6	-0.433846	0.0313399	25	0.0488404	0.00205189	183
Macrophage	Bmpr1a	-0.373846	0.0664474	25	0.0962442	0.0478663	4269
Macrophage	Bmpr2	0.861538	2.21160221366802e-06	25	7.16975315016701e-06	0.244612	21816
Macrophage	Btc	-0.64	0.000753675	25	0.00153029	0.00386832	345
Macrophage	C1qb	-0.776923	8.64200856536766e-06	25	2.43730220427071e-05	0.798376	71204
Macrophage	C1qtnf1	0.0938462	0.654396	25	0.712624	0.0263831	2353
Macrophage	Calr	0.829231	2.10686970964267e-06	25	7.16975315016701e-06	0.780167	69580
Macrophage	Ccl17	0.822308	2.20091344314212e-06	25	7.16975315016701e-06	0.0284237	2535
Macrophage	Ccl2	-0.577692	0.00295634	25	0.00550804	0.0498845	4449
Macrophage	Ccl5	-0.626923	0.00102775	25	0.00205242	0.00959792	856
Macrophage	Ccl9	0.965385	8.83412727627125e-07	25	7.16975315016701e-06	0.673682	60083
Macrophage	Ccnd1	-0.0630769	0.764162	25	0.809041	0.0698652	6231
Macrophage	Ccne1	0.961538	9.57171478601254e-07	25	7.16975315016701e-06	0.0645393	5756
Macrophage	Ccr2	-0.697692	0.000157836	25	0.000369392	0.336678	30027
Macrophage	Ccr4	-0.168016	0.42209	25	0.494353	0.000953064	85
Macrophage	Ccr6	-0.439231	0.029127	25	0.0457661	0.00225372	201
Macrophage	Ccr7	0.279669	0.17575	25	0.230079	0.00239948	214
Macrophage	Ccser1	-0.367763	0.0705035	25	0.101349	0.000941852	84
Macrophage	Cd14	0.924615	1.69158055041543e-06	25	7.16975315016701e-06	0.330725	29496
Macrophage	Cd163	-0.859231	2.20015257108878e-06	25	7.16975315016701e-06	0.0748996	6680
Macrophage	Cd19	0.275678	0.182257	25	0.236738	0.000683964	61
Macrophage	Cd200	-0.671538	0.000335079	25	0.000725641	0.00325163	290
Macrophage	Cd200r1	0.743077	3.38910304650972e-05	25	8.53030842272446e-05	0.256856	22908
Macrophage	Cd200r4	0.0276923	0.896086	25	0.917405	0.11966	10672
Macrophage	Cd207	-0.151894	0.468568	25	0.540718	3.36375664341937e-05	3
Macrophage	Cd209a	-0.586154	0.00249324	25	0.00469109	0.00339739	303
Macrophage	Cd24a	0.985385	5.32691570537582e-07	25	7.16975315016701e-06	0.266062	23729
Macrophage	Cd274	0.771538	1.08261825588431e-05	25	2.99629201939764e-05	0.17792	15868
Macrophage	Cd34	-0.926923	1.64789750938469e-06	25	7.16975315016701e-06	0.00930639	830
Macrophage	Cd36	0.335385	0.101612	25	0.140031	0.00756845	675
Macrophage	Cd3e	-0.06	0.775433	25	0.815794	0.00267979	239
Macrophage	Cd4	-0.583077	0.00265391	25	0.00495842	0.00633508	565
Macrophage	Cd40	-0.853077	2.16416985498009e-06	25	7.16975315016701e-06	0.0113919	1016
Macrophage	Cd40lg	0.124711	0.552539	25	0.620967	0.0010764	96
Macrophage	Cd44	0.978462	6.47039611034503e-07	25	7.16975315016701e-06	0.408865	36465
Macrophage	Cd47	0.907692	1.97771432364397e-06	25	7.16975315016701e-06	0.529893	47259
Macrophage	Cd52	0.971538	7.69143627239224e-07	25	7.16975315016701e-06	0.533111	47546
Macrophage	Cd69	-0.674615	0.000307955	25	0.000672359	0.00735541	656
Macrophage	Cd79a	0.153846	0.46108	25	0.533461	0.0022425	200
Macrophage	Cd80	0.576154	0.00304796	25	0.00566292	0.0421591	3760
Macrophage	Cd83	-0.69	0.00019867	25	0.000455372	0.0209674	1870
Macrophage	Cd86	-0.782308	6.90925800379245e-06	25	1.96523457933031e-05	0.109972	9808
Macrophage	Cd8a	-0.366154	0.072583	25	0.103779	0.00255646	228
Macrophage	Cd8b1	0.10068	0.632047	25	0.690541	0.000605476	54
Macrophage	Cd9	0.906154	1.99982010540942e-06	25	7.16975315016701e-06	0.539894	48151
Macrophage	Cdk1	0.893846	2.14545960755695e-06	25	7.16975315016701e-06	0.10496	9361
Macrophage	Cdkn1a	0.748462	2.7582586636084e-05	25	7.14469331505554e-05	0.181676	16203
Macrophage	Cdkn1b	0.544615	0.00553537	25	0.00976744	0.268405	23938
Macrophage	Cdkn1c	-0.959231	1.00216469280398e-06	25	7.16975315016701e-06	0.0199807	1782
Macrophage	Cdkn2a	0.485385	0.0148899	25	0.0243421	0.0637656	5687
Macrophage	Cdkn2b	0.590769	0.00226782	25	0.00428508	0.0584621	5214
Macrophage	Cemip2	-0.235385	0.25617	25	0.319673	0.0559281	4988
Macrophage	Cflar	0.694615	0.000173213	25	0.000402553	0.360337	32137
Macrophage	Chrna1	0.277457	0.179336	25	0.233855	0.00141278	126
Macrophage	Cish	0.78	7.60162222923874e-06	25	2.1575668199584e-05	0.18652	16635
Macrophage	Cldn18	-0.192456	0.3567	25	0.427912	0.000616689	55
Macrophage	Cldn6	0.867692	2.23384629248906e-06	25	7.16975315016701e-06	0.0152939	1364
Macrophage	Clec10a	-0.953077	1.12432033964108e-06	25	7.16975315016701e-06	0.116857	10422
Macrophage	Col15a1	-0.615385	0.00133638	25	0.0026294	0.0379544	3385
Macrophage	Col5a1	-0.784615	6.28595142535312e-06	25	1.80721103478902e-05	0.0500078	4460
Macrophage	Csf1r	-0.898462	2.09778586558516e-06	25	7.16975315016701e-06	0.913036	81430
Macrophage	Csf2	0.0161538	0.939885	25	0.949605	0.00377862	337
Macrophage	Csf2ra	0.0661538	0.752938	25	0.801423	0.540062	48166
Macrophage	Csf3	0.348363	0.087902	25	0.123174	0.00164824	147
Macrophage	Csf3r	-0.919231	1.7899006571216e-06	25	7.16975315016701e-06	0.117675	10495
Macrophage	Ctla4	0.591909	0.00182765	25	0.00352324	0.00139035	124
Macrophage	Cx3cr1	-0.890769	2.1721860443879e-06	25	7.16975315016701e-06	0.162963	14534
Macrophage	Cxcl1	-0.127717	0.542928	25	0.613265	0.00255646	228
Macrophage	Cxcl10	-0.850769	2.14965995586647e-06	25	7.16975315016701e-06	0.004115	367
Macrophage	Cxcl12	-0.4	0.0485631	25	0.0727083	0.00436167	389
Macrophage	Cxcl13	-0.53	0.00717236	25	0.0124582	0.021102	1882
Macrophage	Cxcl16	-0.584615	0.0025725	25	0.00482661	0.349382	31160
Macrophage	Cxcl9	-0.844615	2.11300226000775e-06	25	7.16975315016701e-06	0.00728814	650
Macrophage	Cxcr3	-0.564615	0.00381541	25	0.00691543	0.00486623	434
Macrophage	Cxcr4	0.6	0.0018687	25	0.00358168	0.215415	19212
Macrophage	Cxcr5	-0.533846	0.00670641	25	0.0117252	0.000874577	78
Macrophage	Cxcr6	0.27	0.191152	25	0.246374	0.00407015	363
Macrophage	Ddit3	-0.595385	0.00206002	25	0.00393706	0.0658175	5870
Macrophage	Dlk1	-0.638462	0.000782254	25	0.00157871	0.00102034	91
Macrophage	Dll1	-0.4397	0.0278522	25	0.0438663	0.00112125	100
Macrophage	Dll4	0.0223249	0.915644	25	0.932419	0.000930639	83
Macrophage	Dpt	-0.482308	0.0156106	25	0.025458	0.0272464	2430
Macrophage	Dusp1	0.749231	2.67714391057685e-05	25	6.94807388464886e-05	0.277902	24785
Macrophage	Dusp10	0.568462	0.00354318	25	0.00647479	0.00983338	877
Macrophage	Dusp4	0.604615	0.00169277	25	0.0032822	0.0214496	1913
Macrophage	Dusp6	0.168462	0.419104	25	0.491287	0.128294	11442
Macrophage	Egf	0.321538	0.117225	25	0.159896	0.0125917	1123
Macrophage	Egfr	-0.773077	1.01512881356314e-05	25	2.83301639601094e-05	0.0149014	1329
Macrophage	Egr1	0.0892308	0.670479	25	0.725989	0.0197789	1764
Macrophage	Eln	-0.209231	0.313993	25	0.381829	0.0183325	1635
Macrophage	Eng	-0.745385	3.10475751606222e-05	25	7.87404282590686e-05	0.0181531	1619
Macrophage	Eomes	-0.18542	0.374881	25	0.446909	0.000840939	75
Macrophage	Epcam	-0.199231	0.3381	25	0.407799	0.0409593	3653
Macrophage	Epgn	-0.121773	0.562011	25	0.630019	0.000661539	59
Macrophage	Ereg	-0.124615	0.551324	25	0.620123	0.00196219	175
Macrophage	Esam	-0.607692	0.00158351	25	0.00307483	0.00364407	325
Macrophage	Esm1	-0.656923	0.000493649	25	0.00103705	0.000852152	76
Macrophage	Etnk1	0.360769	0.0771331	25	0.109697	0.115926	10339
Macrophage	Eva1a	-0.255818	0.217102	25	0.275298	0.00112125	100
Macrophage	Ezh2	0.813846	2.47197986844779e-06	25	7.81426811495106e-06	0.116521	10392
Macrophage	Fabp4	0.946154	1.26420956216809e-06	25	7.16975315016701e-06	0.191835	17109
Macrophage	Fabp5	0.746923	2.92700712710604e-05	25	7.53789094123448e-05	0.154217	13754
Macrophage	Fap	0.553077	0.0047412	25	0.00846688	0.0110219	983
Macrophage	Fasl	0.212717	0.307312	25	0.375073	0.000863364	77
Macrophage	Fgf1	-0.544615	0.00553537	25	0.00976744	0.0229072	2043
Macrophage	Fgf2	0.216154	0.29795	25	0.367004	0.0120983	1079
Macrophage	Fgf7	-0.85	2.14482626710534e-06	25	7.16975315016701e-06	0.00574081	512
Macrophage	Fgf9	-0.351538	0.0854422	25	0.120359	0.00606597	541
Macrophage	Fgfr1	-0.746154	3.01473344156233e-05	25	7.71910635517111e-05	0.0613549	5472
Macrophage	Fgfr2	-0.910769	1.93124511589114e-06	25	7.16975315016701e-06	0.00398045	355
Macrophage	Fgfr3	-0.79	5.07085303985249e-06	25	1.48344691999193e-05	0.00308344	275
Macrophage	Fkbp5	0.0107692	0.960392	25	0.965458	0.607057	54141
Macrophage	Flot1	0.425385	0.035091	25	0.0539924	0.323033	28810
Macrophage	Folr2	-0.783077	6.69408527929913e-06	25	1.91218624466489e-05	0.0510282	4551
Macrophage	Fos	0.323846	0.114506	25	0.156507	0.0530913	4735
Macrophage	Fosb	0.292746	0.15557	25	0.206293	0.000818514	73
Macrophage	Fosl1	0.263846	0.201771	25	0.257326	0.00651448	581
Macrophage	Fosl2	0.351538	0.0854422	25	0.120359	0.145819	13005
Macrophage	Foxp3	0.132308	0.5268	25	0.598086	0.00117731	105
Macrophage	Fzd1	-0.435385	0.0306941	25	0.0479461	0.0504788	4502
Macrophage	Fzd2	-0.746154	3.01473344156233e-05	25	7.71910635517111e-05	0.00300496	268
Macrophage	Fzd3	0.236154	0.254583	25	0.318289	0.00666024	594
Macrophage	Fzd4	0.609231	0.00153119	25	0.00298626	0.0768058	6850
Macrophage	Fzd5	0.615385	0.00133638	25	0.0026294	0.0193977	1730
Macrophage	Fzd7	0.933846	1.51269970169219e-06	25	7.16975315016701e-06	0.226325	20185
Macrophage	G0s2	-0.882308	2.22349179729928e-06	25	7.16975315016701e-06	0.0042047	375
Macrophage	Gadd45g	-0.416154	0.0395882	25	0.0602861	0.026327	2348
Macrophage	Gata3	-0.126154	0.546377	25	0.616638	0.00513534	458
Macrophage	Gata6	-0.0707692	0.736195	25	0.78504	0.00928397	828
Macrophage	Gli1	-0.959231	1.00216469280398e-06	25	7.16975315016701e-06	0.00549414	490
Macrophage	Gzma	-0.0797689	0.704665	25	0.756863	0.000751239	67
Macrophage	Gzmb	-0.307692	0.13456	25	0.181316	0.000986702	88
Macrophage	Gzmc	0.456263	0.0218785	25	0.0351638	0.00271343	242
Macrophage	Gzmk	-0.551645	0.00425493	25	0.00764969	0.000773664	69
Macrophage	H2-Aa	-0.675385	0.000301475	25	0.000660374	0.247281	22054
Macrophage	Has2	-0.104615	0.617468	25	0.678296	0.00436167	389
Macrophage	Havcr2	-0.779231	7.84872274502883e-06	25	2.22297158001454e-05	0.177259	15809
Macrophage	Hbegf	0.436923	0.0300593	25	0.0470095	0.00686206	612
Macrophage	Hes1	0.792308	4.64109028232248e-06	25	1.36973770721641e-05	0.0600879	5359
Macrophage	Hey1	-0.215426	0.301047	25	0.369973	0.000874577	78
Macrophage	Heyl	0.314615	0.125672	25	0.170545	0.0137017	1222
Macrophage	Hipk2	0.966154	8.68863986113855e-07	25	7.16975315016701e-06	0.645662	57584
Macrophage	Hk2	0.881538	2.22649529732957e-06	25	7.16975315016701e-06	0.185791	16570
Macrophage	Hmga2	0.411538	0.0420042	25	0.0635302	0.0443007	3951
Macrophage	Hmgcs1	0.932308	1.54318742130007e-06	25	7.16975315016701e-06	0.16895	15068
Macrophage	Hmox1	-0.340769	0.0959842	25	0.133101	0.315789	28164
Macrophage	Hnf1a	0.190525	0.361638	25	0.433446	0.000560626	50
Macrophage	Hspa5	0.980769	6.08022092250578e-07	25	7.16975315016701e-06	0.407071	36305
Macrophage	Hspg2	-0.326154	0.111834	25	0.153327	0.0717601	6400
Macrophage	Id1	0.753077	2.3023813694577e-05	25	6.02230734677759e-05	0.0284686	2539
Macrophage	Id3	0.95	1.18628184450999e-06	25	7.16975315016701e-06	0.0347812	3102
Macrophage	Ido1	-0.0157723	0.940351	25	0.949605	0.0021528	192
Macrophage	Ifit1	-0.746154	3.01473344156233e-05	25	7.71910635517111e-05	0.00695176	620
Macrophage	Ifitm1	-0.758462	1.85636828242918e-05	25	4.91348271579469e-05	0.0105622	942
Macrophage	Ifna13	-0.304289	0.139171	25	0.186587	0.00104276	93
Macrophage	Ifna2	-0.268462	0.19377	25	0.249026	0.00126702	113
Macrophage	Ifnar1	-0.922308	1.73438677560352e-06	25	7.16975315016701e-06	0.35722	31859
Macrophage	Ifnar2	0.356923	0.0805158	25	0.114021	0.278295	24820
Macrophage	Ifnb1	0.10532	0.616346	25	0.678296	0.000257888	23
Macrophage	Ifne	0.058284	0.781983	25	0.82139	0.000291526	26
Macrophage	Ifng	-0.10502	0.617355	25	0.678296	0.00108761	97
Macrophage	Ifngr1	0.643846	0.000686108	25	0.00140164	0.653555	58288
Macrophage	Ifngr2	0.642308	0.000712485	25	0.00145108	0.428812	38244
Macrophage	Igf1	-0.959231	1.00216469280398e-06	25	7.16975315016701e-06	0.0265849	2371
Macrophage	Igfbp2	0.295612	0.151377	25	0.201477	0.00140157	125
Macrophage	Igsf11	-0.798462	3.71992112944833e-06	25	1.11514040150204e-05	0.00177158	158
Macrophage	Ihh	-0.667692	0.000371835	25	0.000796193	0.00192855	172
Macrophage	Ikzf2	-0.0392308	0.852586	25	0.88235	0.0198798	1773
Macrophage	Ikzf3	-0.0438799	0.83502	25	0.866862	0.00176037	157
Macrophage	Il10	0.1654	0.429453	25	0.501655	0.000381226	34
Macrophage	Il10rb	-0.834615	2.08530612699983e-06	25	7.16975315016701e-06	0.266544	23772
Macrophage	Il13	-0.213516	0.305456	25	0.373149	6.72751328683874e-05	6
Macrophage	Il13ra1	0.829231	2.10686970964267e-06	25	7.16975315016701e-06	0.111912	9981
Macrophage	Il13ra2	0.342087	0.0941691	25	0.130992	0.00144642	129
Macrophage	Il15	-0.650769	0.000577492	25	0.00119069	0.053551	4776
Macrophage	Il18	0.671538	0.000335079	25	0.000725641	0.324199	28914
Macrophage	Il18r1	0.353077	0.0840117	25	0.11872	0.00235463	210
Macrophage	Il18rap	-0.676923	0.000288865	25	0.000635884	0.059987	5350
Macrophage	Il1a	0.957692	1.03243110341836e-06	25	7.16975315016701e-06	0.0559841	4993
Macrophage	Il1b	0.920769	1.76238091926888e-06	25	7.16975315016701e-06	0.0915054	8161
Macrophage	Il1r1	-0.0621663	0.767838	25	0.810361	0.000358801	32
Macrophage	Il1r2	0.859231	2.2001525710888e-06	25	7.16975315016701e-06	0.042944	3830
Macrophage	Il1rap	0.746923	2.92700712710604e-05	25	7.53789094123448e-05	0.0564663	5036
Macrophage	Il1rl1	-0.716923	8.56471461336062e-05	25	0.000205123	0.00907093	809
Macrophage	Il2	0.260993	0.20762	25	0.264533	0.000683964	61
Macrophage	Il20ra	0.509112	0.00934437	25	0.01592	0.000762452	68
Macrophage	Il20rb	-0.111538	0.594199	25	0.658904	0.0133878	1194
Macrophage	Il22	-0.380769	0.0612786	25	0.089242	0.0023322	208
Macrophage	Il22ra1	-0.295385	0.151485	25	0.201477	0.00190613	170
Macrophage	Il23a	0.109315	0.602955	25	0.665846	0.00174915	156
Macrophage	Il23r	0.483646	0.0143076	25	0.0235054	0.000740026	66
Macrophage	Il24	-0.532308	0.00688962	25	0.0119984	0.00137914	123
Macrophage	Il2ra	0.444615	0.027043	25	0.0428448	0.0199695	1781
Macrophage	Il2rb	-0.178462	0.391663	25	0.464426	0.00218644	195
Macrophage	Il33	-0.330769	0.106631	25	0.146343	0.0188034	1677
Macrophage	Il4	-0.248071	0.231832	25	0.292586	0.000426076	38
Macrophage	Il4ra	-0.0638462	0.761351	25	0.807347	0.493396	44004
Macrophage	Il5	0.296933	0.149471	25	0.199195	0.000325163	29
Macrophage	Il6	0.949231	1.20183484648871e-06	25	7.16975315016701e-06	0.0822775	7338
Macrophage	Il6ra	0.766154	1.35474959197006e-05	25	3.6732438123741e-05	0.568318	50686
Macrophage	Il6st	0.792308	4.64109028232248e-06	25	1.36973770721641e-05	0.43074	38416
Macrophage	Il7r	0.848462	2.13527268435767e-06	25	7.16975315016701e-06	0.0135672	1210
Macrophage	Inhba	-0.83	2.10150040585756e-06	25	7.16975315016701e-06	0.0113246	1010
Macrophage	Irf1	-0.216923	0.2962	25	0.365524	0.196242	17502
Macrophage	Irf4	0.79	5.07085303985249e-06	25	1.48344691999193e-05	0.0891283	7949
Macrophage	Irf7	-0.643077	0.00069919	25	0.00142618	0.0282107	2516
Macrophage	Irf8	0.461538	0.0212705	25	0.0343106	0.404357	36063
Macrophage	Irf9	-0.276154	0.180931	25	0.235475	0.152591	13609
Macrophage	Isg15	-0.980769	6.08022092250578e-07	25	7.16975315016701e-06	0.450519	40180
Macrophage	Itga1	0.02	0.92526	25	0.938628	0.0150584	1343
Macrophage	Itga2	0.515385	0.00919972	25	0.0157137	0.0132308	1180
Macrophage	Itga5	0.568462	0.00354318	25	0.00647479	0.261487	23321
Macrophage	Itgae	-0.0807692	0.700336	25	0.752819	0.00768058	685
Macrophage	Itgam	0.440769	0.0285187	25	0.0448631	0.494259	44081
Macrophage	Itgax	0.948462	1.21740711932148e-06	25	7.16975315016701e-06	0.243502	21717
Macrophage	Itgb1	0.901538	2.06123490327769e-06	25	7.16975315016701e-06	0.349382	31160
Macrophage	Jag1	0.280769	0.173522	25	0.227385	0.0392102	3497
Macrophage	Jag2	-0.331538	0.105782	25	0.145328	0.00373377	333
Macrophage	Jak3	-0.206923	0.319458	25	0.387416	0.241473	21536
Macrophage	Jun	-0.433846	0.0313399	25	0.0488404	0.0746754	6660
Macrophage	Junb	0.709231	0.000110091	25	0.000260854	0.100588	8971
Macrophage	Jund	0.733846	4.76565763172004e-05	25	0.000118167	0.158769	14160
Macrophage	Kdr	0.0315385	0.881546	25	0.908797	0.00211917	189
Macrophage	Kit	-0.393846	0.05238	25	0.0776388	0.00301617	269
Macrophage	Klf2	0.787692	5.55315592353146e-06	25	1.61041521782412e-05	0.133294	11888
Macrophage	Klf4	0.139231	0.505192	25	0.576498	0.17487	15596
Macrophage	Klrk1	-0.850769	2.14965995586647e-06	25	7.16975315016701e-06	0.0163479	1458
Macrophage	Kras	0.472308	0.0181558	25	0.0295003	0.154923	13817
Macrophage	Krt17	0.286978	0.164259	25	0.216096	0.00227614	203
Macrophage	L1cam	0.511538	0.00980674	25	0.0166018	0.0205974	1837
Macrophage	Lag3	-0.229231	0.269095	25	0.333617	0.00759088	677
Macrophage	Lamb3	0.336154	0.100793	25	0.139046	0.00387953	346
Macrophage	Lamc2	0.573846	0.00318991	25	0.005902	0.021102	1882
Macrophage	Lcn2	-0.610769	0.00148034	25	0.00289982	0.00615567	549
Macrophage	Ldha	0.956154	1.06289240363327e-06	25	7.16975315016701e-06	0.727939	64922
Macrophage	Lef1	-0.84	2.09264953941881e-06	25	7.16975315016701e-06	0.004115	367
Macrophage	Lgals1	-0.488462	0.014197	25	0.0233525	0.1167	10408
Macrophage	Lgals4	-0.6	0.0018687	25	0.00358168	0.0451753	4029
Macrophage	Lgr5	0.432308	0.0319965	25	0.0497475	0.00502321	448
Macrophage	Lgr6	0.104696	0.618447	25	0.678461	0.00119974	107
Macrophage	Lif	0.386154	0.057481	25	0.084356	0.0193977	1730
Macrophage	Lifr	-0.351538	0.0854422	25	0.120359	0.352578	31445
Macrophage	Lig1	0.952308	1.1397674843957e-06	25	7.16975315016701e-06	0.138733	12373
Macrophage	Lrp5	0.841538	2.09835286558338e-06	25	7.16975315016701e-06	0.128204	11434
Macrophage	Lrp6	0.515385	0.00919972	25	0.0157137	0.414706	36986
Macrophage	Lrrc15	0.64974	0.000439589	25	0.000929336	0.00343103	306
Macrophage	Lta	-0.573846	0.00318991	25	0.005902	0.00202947	181
Macrophage	Ltb	-0.37	0.0694625	25	0.100176	0.00654811	584
Macrophage	Ly6a	-0.931538	1.55834807020374e-06	25	7.16975315016701e-06	0.0121768	1086
Macrophage	Lyve1	-0.803846	3.13836678260657e-06	25	9.53663163552899e-06	0.0124907	1114
Macrophage	Mafb	-0.905385	2.01057648505176e-06	25	7.16975315016701e-06	0.351098	31313
Macrophage	Mertk	-0.0615385	0.769791	25	0.811139	0.725417	64697
Macrophage	Mgp	0.293846	0.153704	25	0.204021	0.0705156	6289
Macrophage	Mif	0.561538	0.00404581	25	0.00731315	0.170531	15209
Macrophage	Mki67	0.908462	1.96637304212523e-06	25	7.16975315016701e-06	0.144821	12916
Macrophage	Mmp9	0.803846	3.13836678260662e-06	25	9.53663163552899e-06	0.0206198	1839
Macrophage	Mrc1	0.135385	0.517141	25	0.588623	0.928733	82830
Macrophage	Ms4a1	-0.0303284	0.885571	25	0.911536	0.000526989	47
Macrophage	Msln	0.236154	0.254583	25	0.318289	0.0158994	1418
Macrophage	Mt1	0.722308	7.14452524853975e-05	25	0.000173603	0.294676	26281
Macrophage	Myc	0.788462	5.38627241946041e-06	25	1.56542209315037e-05	0.262721	23431
Macrophage	Mzb1	0.0707692	0.736195	25	0.78504	0.00324042	289
Macrophage	Nbr1	0.163846	0.432123	25	0.504332	0.325623	29041
Macrophage	Ncam1	0.22	0.289267	25	0.357298	0.0127374	1136
Macrophage	Ncr1	-0.16734	0.423986	25	0.496138	0.000840939	75
Macrophage	Nfe2l2	0.0623077	0.766975	25	0.810276	0.231113	20612
Macrophage	Nfia	0.693077	0.000181369	25	0.000419318	0.0833427	7433
Macrophage	Nfil3	0.870769	2.23957022677499e-06	25	7.16975315016701e-06	0.265838	23709
Macrophage	Nfkb1	0.66	0.000455792	25	0.000960548	0.122149	10894
Macrophage	Nfkbia	0.848462	2.13527268435767e-06	25	7.16975315016701e-06	0.405591	36173
Macrophage	Ngfr	-0.683846	0.000237539	25	0.000537991	0.00244433	218
Macrophage	Nid2	0.727692	5.93128068364238e-05	25	0.00014518	0.0628125	5602
Macrophage	Nlrp3	0.288462	0.161656	25	0.213092	0.0996681	8889
Macrophage	Noct	0.230769	0.265824	25	0.330177	0.0434485	3875
Macrophage	Nos2	-0.594615	0.00209348	25	0.00398957	0.0053708	479
Macrophage	Notch1	0.512308	0.00968272	25	0.0164126	0.297569	26539
Macrophage	Notch2	0.849231	2.14002412119794e-06	25	7.16975315016701e-06	0.526607	46966
Macrophage	Notch3	-0.0707692	0.736195	25	0.78504	0.00272464	243
Macrophage	Notch4	-0.193846	0.351537	25	0.422718	0.00191734	171
Macrophage	Nqo1	-0.0907692	0.665101	25	0.722512	0.0022425	200
Macrophage	Nrarp	0.140027	0.504394	25	0.576498	0.00279192	249
Macrophage	Nrp1	-0.834615	2.08530612699983e-06	25	7.16975315016701e-06	0.097022	8653
Macrophage	Nrxn1	-0.531538	0.0069828	25	0.0121448	0.00381226	340
Macrophage	Nt5e	0.983846	5.5739232946305e-07	25	7.16975315016701e-06	0.314769	28073
Macrophage	Oasl2	-0.822308	2.20091344314209e-06	25	7.16975315016701e-06	0.0227838	2032
Macrophage	Onecut2	-0.306923	0.135575	25	0.182315	0.0102146	911
Macrophage	Osm	0.557692	0.00435032	25	0.00781066	0.0272801	2433
Macrophage	Pcna	0.981538	5.95213362395394e-07	25	7.16975315016701e-06	0.425291	37930
Macrophage	Pdcd1	0.0180804	0.931641	25	0.944384	0.00165945	148
Macrophage	Pdgfb	-0.437692	0.0297459	25	0.0466287	0.041733	3722
Macrophage	Pdgfra	-0.956154	1.06289240363326e-06	25	7.16975315016701e-06	0.0304084	2712
Macrophage	Pdgfrb	-0.509231	0.0101868	25	0.0171581	0.0165497	1476
Macrophage	Pdk1	0.872308	2.24092963131008e-06	25	7.16975315016701e-06	0.208127	18562
Macrophage	Pdpn	-0.573077	0.00323846	25	0.00597525	0.037618	3355
Macrophage	Pecam1	0.128462	0.538995	25	0.609339	0.00269101	240
Macrophage	Pf4	-0.155385	0.456559	25	0.529608	0.115545	10305
Macrophage	Pfkfb3	-0.673846	0.000314553	25	0.000685644	0.268562	23952
Macrophage	Phgdh	0.650769	0.000577492	25	0.00119069	0.051914	4630
Macrophage	Phlda1	0.372308	0.067641	25	0.0977606	0.0430897	3843
Macrophage	Pi16	-0.974615	7.13973133078043e-07	25	7.16975315016701e-06	0.0185791	1657
Macrophage	Piezo2	0.397692	0.0499676	25	0.0743937	0.0138138	1232
Macrophage	Pimreg	0.802308	3.28590412646642e-06	25	9.9396737068168e-06	0.0339627	3029
Macrophage	Plaur	0.893846	2.14545960755695e-06	25	7.16975315016701e-06	0.494416	44095
Macrophage	Plvap	0.0923077	0.65974	25	0.717273	0.00139035	124
Macrophage	Pmepa1	0.473846	0.0177433	25	0.0289005	0.1769	15777
Macrophage	Porcn	-0.457692	0.0224842	25	0.0360937	0.00892517	796
Macrophage	Pou2f3	0.0769823	0.714552	25	0.765633	0.000897002	80
Macrophage	Prf1	0.309505	0.132183	25	0.178474	0.000504563	45
Macrophage	Prg4	0.486923	0.01454	25	0.0238285	0.0256206	2285
Macrophage	Prkaa1	0.774615	9.51807233053671e-06	25	2.66745976658319e-05	0.193405	17249
Macrophage	Prkaa2	-0.540769	0.00593195	25	0.0104534	0.00196219	175
Macrophage	Prom1	-0.908462	1.96637304212525e-06	25	7.16975315016701e-06	0.0141614	1263
Macrophage	Prox1	-0.65	0.000588782	25	0.00121022	0.00135672	121
Macrophage	Prrx1	-0.922308	1.73438677560352e-06	25	7.16975315016701e-06	0.0176709	1576
Macrophage	Prrx2	0.00923077	0.966256	25	0.969891	0.0102482	914
Macrophage	Ptch1	-0.923846	1.70595231339685e-06	25	7.16975315016701e-06	0.0378535	3376
Macrophage	Ptch2	-0.503846	0.0111218	25	0.0186155	0.00229857	205
Macrophage	Ptgs2	0.640464	0.000563267	25	0.0011704	0.0025116	224
Macrophage	Ptprc	0.563846	0.00387194	25	0.00700836	0.386013	34427
Macrophage	Rab14	0.906923	1.98886470477891e-06	25	7.16975315016701e-06	0.478371	42664
Macrophage	Rars	0.904615	2.02112984657496e-06	25	7.16975315016701e-06	0.15609	13921
Macrophage	Rel	0.408462	0.0436795	25	0.06584	0.141098	12584
Macrophage	Relb	-0.324615	0.11361	25	0.155602	0.0884556	7889
Macrophage	Ret	-0.0215426	0.91859	25	0.934706	0.00109883	98
Macrophage	Retnla	-0.430769	0.0326643	25	0.0506088	0.00302738	270
Macrophage	Rnf43	0.0073091	0.972339	25	0.975263	0.00211917	189
Macrophage	Ror1	-0.247692	0.231567	25	0.292529	0.00595385	531
Macrophage	Ror2	-0.494615	0.0128915	25	0.0213631	0.00910457	812
Macrophage	Rora	-0.203846	0.326837	25	0.39457	0.0247348	2206
Macrophage	Rorc	-0.443077	0.0276256	25	0.0435609	0.00631265	563
Macrophage	Rsad2	-0.661538	0.000437815	25	0.000927056	0.00381226	340
Macrophage	S100a4	-0.0261538	0.901911	25	0.92266	0.344785	30750
Macrophage	S100b	-0.508462	0.0103162	25	0.0173323	0.00772543	689
Macrophage	Saa3	-0.346923	0.0898458	25	0.125502	0.157783	14072
Macrophage	Sdc4	-0.122308	0.558784	25	0.626928	0.104019	9277
Macrophage	Sell	0.957692	1.03243110341836e-06	25	7.16975315016701e-06	0.167067	14900
Macrophage	Serpine1	0.583077	0.00265391	25	0.00495842	0.110668	9870
Macrophage	Sft2d2	-0.145385	0.486365	25	0.558838	0.163277	14562
Macrophage	Sirpa	0.850769	2.14965995586647e-06	25	7.16975315016701e-06	0.809746	72218
Macrophage	Sirt1	0.396923	0.0504429	25	0.0750176	0.130704	11657
Macrophage	Skil	0.857692	2.19178049113331e-06	25	7.16975315016701e-06	0.242987	21671
Macrophage	Slc2a1	0.0307692	0.884451	25	0.911087	0.108481	9675
Macrophage	Slc4a11	0.518462	0.0087371	25	0.0150004	0.0086	767
Macrophage	Smad4	0.864615	2.22438481150288e-06	25	7.16975315016701e-06	0.222131	19811
Macrophage	Smad6	-0.515385	0.00919972	25	0.0157137	0.00983338	877
Macrophage	Smad7	0.266154	0.197742	25	0.252429	0.0783419	6987
Macrophage	Socs1	-0.603846	0.00172107	25	0.00333222	0.00344224	307
Macrophage	Socs2	0.943846	1.31107540660121e-06	25	7.16975315016701e-06	0.500561	44643
Macrophage	Socs3	0.179231	0.389596	25	0.462386	0.403539	35990
Macrophage	Sox11	0.695385	0.000169253	25	0.000394038	0.0178279	1590
Macrophage	Sox12	-0.173077	0.406308	25	0.478811	0.172673	15400
Macrophage	Sox2	0.050779	0.809515	25	0.844987	0.00156975	140
Macrophage	Sox4	0.287692	0.162816	25	0.214409	0.07518	6705
Macrophage	Sox5	-0.207692	0.31763	25	0.385549	0.00339739	303
Macrophage	Sox9	-0.369231	0.0700781	25	0.100846	0.0272801	2433
Macrophage	Spink4	-0.0611038	0.771702	25	0.812511	0.000213038	19
Macrophage	Spn	0.728462	5.77333952387878e-05	25	0.000141574	0.024903	2221
Macrophage	Spp1	0.670769	0.00034217	25	0.000738601	0.22462	20033
Macrophage	Spry2	0.233846	0.259362	25	0.323052	0.0105958	945
Macrophage	Spry4	-0.374615	0.0658569	25	0.0954925	0.00338618	302
Macrophage	Src	0.742308	3.48880897933779e-05	25	8.76472914959814e-05	0.235216	20978
Macrophage	Stat1	0.308462	0.13355	25	0.180137	0.256486	22875
Macrophage	Stat3	0.788462	5.38627241946041e-06	25	1.56542209315037e-05	0.456226	40689
Macrophage	Stat5b	0.736154	4.38267009099378e-05	25	0.000109076	0.182742	16298
Macrophage	Stc1	0.222308	0.284135	25	0.351611	0.00629022	561
Macrophage	Stmn2	-0.944615	1.295451695241e-06	25	7.16975315016701e-06	0.00686206	612
Macrophage	Tbx21	-0.758462	1.85636828242918e-05	25	4.91348271579469e-05	0.00358801	320
Macrophage	Tcf7	-0.588462	0.00237825	25	0.00448739	0.0173121	1544
Macrophage	Tead2	0.3	0.144967	25	0.193385	0.0375395	3348
Macrophage	Tead4	-0.130769	0.531662	25	0.603093	0.00269101	240
Macrophage	Tek	-0.185385	0.37329	25	0.44541	0.00159218	142
Macrophage	Tfrc	0.744615	3.19712762126064e-05	25	8.09291887431062e-05	0.0504563	4500
Macrophage	Tgfa	0.162308	0.436511	25	0.508564	0.00556141	496
Macrophage	Tgfb1	0.994615	3.93454128531519e-07	25	7.16975315016701e-06	0.665912	59390
Macrophage	Tgfb2	0.575385	0.00309466	25	0.0057417	0.012031	1073
Macrophage	Tgfb3	-0.624615	0.00108404	25	0.00215836	0.0620613	5535
Macrophage	Tgfbr2	0.714615	9.24359799032448e-05	25	0.000220985	0.494663	44117
Macrophage	Thbs1	0.993846	4.04456391644303e-07	25	7.16975315016701e-06	0.440484	39285
Macrophage	Tigit	0.156154	0.454307	25	0.527914	0.00494472	441
Macrophage	Timd4	0.0715385	0.733416	25	0.783956	0.00792725	707
Macrophage	Timp3	0.532308	0.00688962	25	0.0119984	0.0379095	3381
Macrophage	Tnc	-0.109231	0.601913	25	0.665246	0.0168748	1505
Macrophage	Tnf	-0.17	0.414814	25	0.487114	0.010237	913
Macrophage	Tnfaip3	0.376923	0.0641097	25	0.0930603	0.064999	5797
Macrophage	Tnfrsf1a	0.55	0.005018	25	0.00891347	0.485592	43308
Macrophage	Tnfrsf1b	-0.651538	0.000566388	25	0.00117141	0.300294	26782
Macrophage	Tnfsf10	-0.266923	0.196412	25	0.251452	0.00612204	546
Macrophage	Tox	0.154615	0.458816	25	0.531303	0.0100128	893
Macrophage	Trac	0.0746154	0.722334	25	0.772729	0.00540444	482
Macrophage	Trdc	0.377213	0.0630479	25	0.0917185	0.00213038	190
Macrophage	Trem1	0.96	9.87110488159115e-07	25	7.16975315016701e-06	0.0787231	7021
Macrophage	Trem2	-0.933077	1.52797000081223e-06	25	7.16975315016701e-06	0.330119	29442
Macrophage	Trem3	0.824615	2.15932809196408e-06	25	7.16975315016701e-06	0.0234117	2088
Macrophage	Trp53	0.893846	2.14545960755695e-06	25	7.16975315016701e-06	0.317752	28339
Macrophage	Trpv1	0.0130744	0.950541	25	0.959169	2.24250442894625e-05	2
Macrophage	Tspan8	-0.629231	0.000973977	25	0.00195088	0.0129056	1151
Macrophage	Tubb3	-0.213846	0.303239	25	0.371461	0.0318996	2845
Macrophage	Twist1	0.148462	0.477088	25	0.549125	0.0198462	1770
Macrophage	Tyro3	-0.0976923	0.641109	25	0.699296	0.00735541	656
Macrophage	Vcan	-0.808462	2.77340176112682e-06	25	8.64420081622237e-06	0.0153724	1371
Macrophage	Vegfa	-0.413846	0.0407818	25	0.0618216	0.0470814	4199
Macrophage	Vim	0.693846	0.000177251	25	0.000411222	0.407968	36385
Macrophage	Vmp1	0.174615	0.402092	25	0.474682	0.283587	25292
Macrophage	Vsir	-0.576923	0.00300185	25	0.00558503	0.467237	41671
Macrophage	Wnt2	0.254615	0.218454	25	0.27675	0.016303	1454
Macrophage	Wnt3	-0.336923	0.0999792	25	0.13821	0.00232099	207
Macrophage	Wnt4	0.376923	0.0641097	25	0.0930603	0.0239051	2132
Macrophage	Wnt5a	-0.747692	2.84153109766432e-05	25	7.34612884551203e-05	0.0173906	1551
Macrophage	Wnt7a	-0.29	0.159355	25	0.210266	0.00318436	284
Macrophage	Wnt7b	0.675385	0.000301475	25	0.000660374	0.0142399	1270
Macrophage	Xcr1	-0.4	0.0485631	25	0.0727083	0.00338618	302
Macrophage	Zbtb16	-0.359231	0.0784728	25	0.111483	0.14796	13196
Macrophage	Zbtb46	-0.337692	0.0991703	25	0.137234	0.00539322	481
Macrophage	Zeb2	-0.731538	5.17720626773591e-05	25	0.000127896	0.635492	56677

## Sheet: Untreated LR analysis
mode	sender_celltype	receiver_celltype	ligand	receptor	pathway	is_chemokine	is_chemokine_expanded	slope	se	tval	pval	r2	n_bins	padj	pct_expressing.ligand	n_expressing.ligand	pct_expressing.receptor	n_expressing.receptor	n_samples	n_positive	n_sig_positive	frac_positive	frac_sig_positive	mean_rho_spearman	sd_rho_spearman	consistent
mode2	ADM	ADM	Tgfb1	Tgfbr2	TGFb	FALSE	FALSE	-0.424232	0.424026	-1.00049	0.327486	0.0417054	25	0.430059	0.100552	619	0.0209552	129	3	2	2	0.666667	0.666667	0.228867	0.143821	FALSE
mode2	ADM	Acinar	Tgfb1	Tgfbr2	TGFb	FALSE	FALSE	-0.0493834	0.0387309	-1.27504	0.215026	0.0660171	25	0.305771	0.100552	619	0.00623564	19	2	0	0	0	0	0.0600437	0.00895057	TRUE
mode2	ADM	Cancer_epithelial	Tgfb1	Tgfbr2	TGFb	FALSE	FALSE	1.37796	3.20156	0.430401	0.67091	0.0079898	25	0.752986	0.100552	619	0.21469	21525	3	0	0	0	0	-0.111871	0.024945	TRUE
mode2	ADM	Cancer_mesenchymal	Tgfb1	Tgfbr2	TGFb	FALSE	FALSE	0.78843	0.659383	1.19571	0.243993	0.0585239	25	0.338546	0.100552	619	0.246452	1702	3	0	0	0	0	-0.0939437	0.0810475	TRUE
mode2	ADM	Ductal	Tgfb1	Tgfbr2	TGFb	FALSE	FALSE	-1.4703	1.14031	-1.28938	0.210081	0.0674105	25	0.300199	0.100552	619	0.0780276	1076	3	0	0	0	0	0.009382	0.0276299	TRUE
mode2	ADM	Endothelial_lymphatic	Tgfb1	Tgfbr2	TGFb	FALSE	FALSE	-0.0210361	0.074765	-0.281362	0.780948	0.00343014	25	0.843933	0.100552	619	0.647119	1258	3	0	0	0	0	-0.028855	0.0214492	TRUE
mode2	ADM	Endothelial_vascular	Tgfb1	Tgfbr2	TGFb	FALSE	FALSE	1.0483	1.05062	0.997798	0.32876	0.041491	25	0.431313	0.100552	619	0.45313	7802	3	1	1	0.333333	0.333333	0.0050068	0.135056	FALSE
mode2	ADM	Fibroblast	Tgfb1	Tgfbr2	TGFb	FALSE	FALSE	-3.10086	2.66057	-1.16549	0.255766	0.0557658	25	0.352037	0.100552	619	0.714324	47649	3	1	1	0.333333	0.333333	-0.0216266	0.162305	FALSE
mode2	ADM	Islet	Tgfb1	Tgfbr2	TGFb	FALSE	FALSE	-0.00717549	0.0154112	-0.465604	0.645878	0.00933751	25	0.730302	0.100552	619	0.00788288	7	1	0	0	0	0	-0.0347414	NA	TRUE
mode2	ADM	Macrophage	Tgfb1	Tgfbr2	TGFb	FALSE	FALSE	15.3486	5.75059	2.66905	0.0137068	0.236485	25	0.0286455	0.100552	619	0.268843	23977	3	0	0	0	0	-0.105182	0.15741	TRUE
mode2	ADM	Mural	Tgfb1	Tgfbr2	TGFb	FALSE	FALSE	-0.0355838	0.058957	-0.603556	0.552046	0.0155913	25	0.648129	0.100552	619	0.242424	184	3	1	1	0.333333	0.333333	0.020775	0.0721639	FALSE
mode2	ADM	Neutrophil	Tgfb1	Tgfbr2	TGFb	FALSE	FALSE	-0.0214012	0.0704463	-0.303795	0.764015	0.00399664	25	0.830031	0.100552	619	0.00809419	22	2	0	0	0	0	0.00288072	0.0306891	TRUE
mode2	ADM	PSC	Tgfb1	Tgfbr2	TGFb	FALSE	FALSE	1.32365	0.905498	1.46179	0.157327	0.0850084	25	0.235784	0.100552	619	0.334523	2437	3	0	0	0	0	-0.101816	0.150861	TRUE
mode2	ADM	Smooth_muscle	Tgfb1	Tgfbr2	TGFb	FALSE	FALSE	0.141684	0.113882	1.24413	0.225983	0.0630546	25	0.318295	0.100552	619	0.555741	997	2	0	0	0	0	-0.0737133	0.0881914	TRUE
mode2	ADM	Tuft-like	Tgfb1	Tgfbr2	TGFb	FALSE	FALSE	-0.122162	0.100775	-1.21223	0.237732	0.0600541	25	0.331134	0.100552	619	0.00759837	28	2	0	0	0	0	0.0142029	0.0321808	TRUE
mode2	ADM	cDC2	Tgfb1	Tgfbr2	TGFb	FALSE	FALSE	-0.0221752	0.0207668	-1.06782	0.296684	0.0472337	25	0.396848	0.100552	619	0.0410053	31	3	0	0	0	0	-0.0175321	0.0020819	TRUE
mode2	Cancer_epithelial	ADM	Tgfb1	Tgfbr2	TGFb	FALSE	FALSE	-2.33387	0.404777	-5.76583	7.13060810157282e-06	0.591073	25	3.98878765661184e-05	0.303229	30402	0.0209552	129	4	0	0	0	0	-0.0461801	0.0287404	TRUE
mode2	Cancer_epithelial	Acinar	Tgfb1	Tgfbr2	TGFb	FALSE	FALSE	-0.186323	0.0438231	-4.25171	0.000300683	0.440076	25	0.00102856	0.303229	30402	0.00623564	19	2	0	0	0	0	-0.0215435	0.0361453	TRUE
mode2	Cancer_epithelial	Cancer_epithelial	Tgfb1	Tgfbr2	TGFb	FALSE	FALSE	8.7971	4.3244	2.03429	0.0536111	0.152491	25	0.094076	0.303229	30402	0.21469	21525	4	2	2	0.5	0.5	0.156238	0.200047	FALSE
mode2	Cancer_epithelial	Cancer_mesenchymal	Tgfb1	Tgfbr2	TGFb	FALSE	FALSE	4.3526	0.403111	10.7975	1.76299178227123e-10	0.835228	25	3.63802101940817e-09	0.303229	30402	0.246452	1702	4	2	2	0.5	0.5	0.149748	0.15533	FALSE
mode2	Cancer_epithelial	Ductal	Tgfb1	Tgfbr2	TGFb	FALSE	FALSE	-7.70389	0.630162	-12.2253	1.52351628391965e-11	0.866633	25	4.50103321803912e-10	0.303229	30402	0.0780276	1076	4	0	0	0	0	-0.041162	0.129311	TRUE
mode2	Cancer_epithelial	Endothelial_lymphatic	Tgfb1	Tgfbr2	TGFb	FALSE	FALSE	0.282016	0.0923047	3.05527	0.00561073	0.28869	25	0.0130695	0.303229	30402	0.647119	1258	4	1	1	0.25	0.25	0.0726963	0.0597956	TRUE
mode2	Cancer_epithelial	Endothelial_vascular	Tgfb1	Tgfbr2	TGFb	FALSE	FALSE	6.86856	0.638752	10.7531	1.90939347223767e-10	0.83409	25	3.89855310160106e-09	0.303229	30402	0.45313	7802	4	3	3	0.75	0.75	0.160664	0.0473724	TRUE
mode2	Cancer_epithelial	Fibroblast	Tgfb1	Tgfbr2	TGFb	FALSE	FALSE	-6.83586	3.73864	-1.82843	0.0804837	0.126909	25	0.133662	0.303229	30402	0.714324	47649	4	1	1	0.25	0.25	0.0459266	0.111814	TRUE
mode2	Cancer_epithelial	Islet	Tgfb1	Tgfbr2	TGFb	FALSE	FALSE	-0.0739409	0.0165609	-4.4648	0.000176726	0.4643	25	0.000648209	0.303229	30402	0.00788288	7	1	0	0	0	0	-0.0674546	NA	TRUE
mode2	Cancer_epithelial	Macrophage	Tgfb1	Tgfbr2	TGFb	FALSE	FALSE	44.2325	2.72521	16.2308	4.33516473982164e-14	0.919704	25	3.86579498565477e-12	0.303229	30402	0.268843	23977	4	4	4	1	1	0.344971	0.144939	TRUE
mode2	Cancer_epithelial	Mural	Tgfb1	Tgfbr2	TGFb	FALSE	FALSE	-0.284235	0.0634651	-4.47859	0.000170748	0.465834	25	0.000628207	0.303229	30402	0.242424	184	4	0	0	0	0	-0.029196	0.060954	TRUE
mode2	Cancer_epithelial	Neutrophil	Tgfb1	Tgfbr2	TGFb	FALSE	FALSE	0.353312	0.072201	4.89345	6.07611173791242e-05	0.510074	25	0.000256244	0.303229	30402	0.00809419	22	3	0	0	0	0	0.0249833	0.0312345	TRUE
mode2	Cancer_epithelial	PSC	Tgfb1	Tgfbr2	TGFb	FALSE	FALSE	6.2253	0.478182	13.0187	4.27499515211249e-12	0.880511	25	1.52550626500337e-10	0.303229	30402	0.334523	2437	4	3	3	0.75	0.75	0.216259	0.126447	TRUE
mode2	Cancer_epithelial	Smooth_muscle	Tgfb1	Tgfbr2	TGFb	FALSE	FALSE	0.680564	0.0970667	7.01131	3.81474839996435e-07	0.681257	25	3.16568491548845e-06	0.303229	30402	0.555741	997	3	1	1	0.333333	0.333333	0.0920402	0.0478205	FALSE
mode2	Cancer_epithelial	Tuft-like	Tgfb1	Tgfbr2	TGFb	FALSE	FALSE	-0.52039	0.106295	-4.8957	6.04216714395869e-05	0.510304	25	0.000255012	0.303229	30402	0.00759837	28	3	0	0	0	0	-0.047162	0.0502446	TRUE
mode2	Cancer_epithelial	cDC2	Tgfb1	Tgfbr2	TGFb	FALSE	FALSE	0.0991948	0.0232122	4.27339	0.00028486	0.442585	25	0.000981889	0.303229	30402	0.0410053	31	4	0	0	0	0	0.0167533	0.0430646	TRUE
mode2	Cancer_mesenchymal	ADM	Tgfb1	Tgfbr2	TGFb	FALSE	FALSE	-2.08952	0.251804	-8.2982	2.27620848161586e-08	0.749619	25	2.74694668657503e-07	0.546916	3777	0.0209552	129	4	0	0	0	0	-0.0921538	0.0679044	TRUE
mode2	Cancer_mesenchymal	Acinar	Tgfb1	Tgfbr2	TGFb	FALSE	FALSE	-0.193857	0.0231053	-8.39014	1.87677609671296e-08	0.753733	25	2.30347104809957e-07	0.546916	3777	0.00623564	19	2	0	0	0	0	-0.0142931	0.000804143	TRUE
mode2	Cancer_mesenchymal	Cancer_epithelial	Tgfb1	Tgfbr2	TGFb	FALSE	FALSE	13.2726	2.50733	5.29351	2.25894775246604e-05	0.549207	25	0.000108608	0.546916	3777	0.21469	21525	4	1	1	0.25	0.25	0.0717032	0.110495	TRUE
mode2	Cancer_mesenchymal	Cancer_mesenchymal	Tgfb1	Tgfbr2	TGFb	FALSE	FALSE	3.06229	0.464312	6.59533	9.93775614816723e-07	0.654127	25	7.26551434956946e-06	0.546916	3777	0.246452	1702	4	4	4	1	1	0.537779	0.139973	TRUE
mode2	Cancer_mesenchymal	Ductal	Tgfb1	Tgfbr2	TGFb	FALSE	FALSE	-5.80071	0.64725	-8.96208	5.79413039806977e-09	0.777388	25	8.18979503193836e-08	0.546916	3777	0.0780276	1076	4	0	0	0	0	-0.0635345	0.178675	TRUE
mode2	Cancer_mesenchymal	Endothelial_lymphatic	Tgfb1	Tgfbr2	TGFb	FALSE	FALSE	0.284418	0.0636667	4.46729	0.00017563	0.464577	25	0.000645291	0.546916	3777	0.647119	1258	4	1	1	0.25	0.25	0.0840123	0.0405393	TRUE
mode2	Cancer_mesenchymal	Endothelial_vascular	Tgfb1	Tgfbr2	TGFb	FALSE	FALSE	5.33611	0.562387	9.48833	2.0400304859203e-09	0.796511	25	3.22497801816611e-08	0.546916	3777	0.45313	7802	4	2	2	0.5	0.5	0.00361945	0.19662	FALSE
mode2	Cancer_mesenchymal	Fibroblast	Tgfb1	Tgfbr2	TGFb	FALSE	FALSE	1.73815	3.16021	0.550011	0.587614	0.012982	25	0.678905	0.546916	3777	0.714324	47649	4	0	0	0	0	-0.108945	0.198083	TRUE
mode2	Cancer_mesenchymal	Islet	Tgfb1	Tgfbr2	TGFb	FALSE	FALSE	-0.0645872	0.0119252	-5.41602	1.67198221817918e-05	0.560509	25	8.36610075204606e-05	0.546916	3777	0.00788288	7	1	0	0	0	0	-0.0147697	NA	TRUE
mode2	Cancer_mesenchymal	Macrophage	Tgfb1	Tgfbr2	TGFb	FALSE	FALSE	32.5915	3.50363	9.3022	2.93915733170348e-09	0.790014	25	4.47621242643799e-08	0.546916	3777	0.268843	23977	4	3	3	0.75	0.75	0.221152	0.135906	TRUE
mode2	Cancer_mesenchymal	Mural	Tgfb1	Tgfbr2	TGFb	FALSE	FALSE	-0.0884452	0.0665257	-1.32949	0.196723	0.0713653	25	0.284153	0.546916	3777	0.242424	184	4	0	0	0	0	-0.0369674	0.0545967	TRUE
mode2	Cancer_mesenchymal	Neutrophil	Tgfb1	Tgfbr2	TGFb	FALSE	FALSE	0.202243	0.0703326	2.87552	0.00854363	0.264438	25	0.0189192	0.546916	3777	0.00809419	22	3	0	0	0	0	-0.0136194	0.0384336	TRUE
mode2	Cancer_mesenchymal	PSC	Tgfb1	Tgfbr2	TGFb	FALSE	FALSE	4.55515	0.55437	8.21681	2.70275824096178e-08	0.745901	25	3.17317316607163e-07	0.546916	3777	0.334523	2437	4	2	2	0.5	0.5	0.051342	0.222682	FALSE
mode2	Cancer_mesenchymal	Smooth_muscle	Tgfb1	Tgfbr2	TGFb	FALSE	FALSE	0.581506	0.0630911	9.21693	3.47955036900514e-09	0.786942	25	5.19673731216196e-08	0.546916	3777	0.555741	997	3	1	1	0.333333	0.333333	0.0531343	0.0762724	FALSE
mode2	Cancer_mesenchymal	Tuft-like	Tgfb1	Tgfbr2	TGFb	FALSE	FALSE	-0.531536	0.0479464	-11.086	1.05592000837876e-10	0.842358	25	2.39866870810915e-09	0.546916	3777	0.00759837	28	3	0	0	0	0	-0.0318622	0.0522952	TRUE
mode2	Cancer_mesenchymal	cDC2	Tgfb1	Tgfbr2	TGFb	FALSE	FALSE	0.0504846	0.0223633	2.25747	0.0337777	0.181384	25	0.0628745	0.546916	3777	0.0410053	31	4	0	0	0	0	-0.00974988	0.0204607	TRUE
mode2	Ductal	ADM	Tgfb1	Tgfbr2	TGFb	FALSE	FALSE	-3.1079	0.353714	-8.78649	8.27392021172433e-09	0.770465	25	1.10999874999225e-07	0.174039	2400	0.0209552	129	4	0	0	0	0	0.0745569	0.0230455	TRUE
mode2	Ductal	Acinar	Tgfb1	Tgfbr2	TGFb	FALSE	FALSE	-0.257675	0.0421807	-6.10883	3.12760627317121e-06	0.618686	25	1.95907499899148e-05	0.174039	2400	0.00623564	19	2	0	0	0	0	0.0244594	0.0254043	TRUE
mode2	Ductal	Cancer_epithelial	Tgfb1	Tgfbr2	TGFb	FALSE	FALSE	14.1005	4.62309	3.05003	0.00568063	0.287984	25	0.0132011	0.174039	2400	0.21469	21525	4	0	0	0	0	-0.00957261	0.0802078	TRUE
mode2	Ductal	Cancer_mesenchymal	Tgfb1	Tgfbr2	TGFb	FALSE	FALSE	5.26721	0.367962	14.3145	6.07019393681233e-13	0.899081	25	3.05288404831403e-11	0.174039	2400	0.246452	1702	4	0	0	0	0	-0.0737816	0.104597	TRUE
mode2	Ductal	Ductal	Tgfb1	Tgfbr2	TGFb	FALSE	FALSE	-8.95204	0.752566	-11.8954	2.63181772438177e-11	0.860182	25	7.16278978438306e-10	0.174039	2400	0.0780276	1076	4	4	4	1	1	0.439892	0.119249	TRUE
mode2	Ductal	Endothelial_lymphatic	Tgfb1	Tgfbr2	TGFb	FALSE	FALSE	0.403677	0.0959694	4.20631	0.000336702	0.434793	25	0.00113384	0.174039	2400	0.647119	1258	4	0	0	0	0	-0.0213322	0.0157546	TRUE
mode2	Ductal	Endothelial_vascular	Tgfb1	Tgfbr2	TGFb	FALSE	FALSE	8.24316	0.625427	13.18	3.32554841228726e-12	0.883079	25	1.22727491406355e-10	0.174039	2400	0.45313	7802	4	2	2	0.5	0.5	0.0501408	0.145928	FALSE
mode2	Ductal	Fibroblast	Tgfb1	Tgfbr2	TGFb	FALSE	FALSE	-2.905	4.62731	-0.627794	0.536323	0.0168472	25	0.634146	0.174039	2400	0.714324	47649	4	1	1	0.25	0.25	0.00810263	0.109658	TRUE
mode2	Ductal	Islet	Tgfb1	Tgfbr2	TGFb	FALSE	FALSE	-0.0878573	0.0189969	-4.62482	0.000118574	0.481853	25	0.000456603	0.174039	2400	0.00788288	7	1	0	0	0	0	0.0279459	NA	TRUE
mode2	Ductal	Macrophage	Tgfb1	Tgfbr2	TGFb	FALSE	FALSE	52.1484	2.75505	18.9283	1.60075725096183e-15	0.939677	25	3.08029000680607e-13	0.174039	2400	0.268843	23977	4	1	1	0.25	0.25	0.00302118	0.127586	TRUE
mode2	Ductal	Mural	Tgfb1	Tgfbr2	TGFb	FALSE	FALSE	-0.284573	0.0820797	-3.46703	0.00208926	0.343238	25	0.00551274	0.174039	2400	0.242424	184	4	0	0	0	0	0.0488904	0.0289939	TRUE
mode2	Ductal	Neutrophil	Tgfb1	Tgfbr2	TGFb	FALSE	FALSE	0.429126	0.0804283	5.33551	2.03729057135212e-05	0.553117	25	9.88744297487905e-05	0.174039	2400	0.00809419	22	3	0	0	0	0	0.0437056	0.0627565	TRUE
mode2	Ductal	PSC	Tgfb1	Tgfbr2	TGFb	FALSE	FALSE	7.35804	0.499366	14.7348	3.32267368723122e-13	0.904212	25	1.84462398990496e-11	0.174039	2400	0.334523	2437	4	1	1	0.25	0.25	0.0599704	0.0425627	TRUE
mode2	Ductal	Smooth_muscle	Tgfb1	Tgfbr2	TGFb	FALSE	FALSE	0.788888	0.114694	6.87819	5.17007781634288e-07	0.672875	25	4.09253670776834e-06	0.174039	2400	0.555741	997	3	1	1	0.333333	0.333333	0.043968	0.0682523	FALSE
mode2	Ductal	Tuft-like	Tgfb1	Tgfbr2	TGFb	FALSE	FALSE	-0.691178	0.103042	-6.70771	7.6564414846898e-07	0.661731	25	5.74924317874659e-06	0.174039	2400	0.00759837	28	3	0	0	0	0	0.0115023	0.0244732	TRUE
mode2	Ductal	cDC2	Tgfb1	Tgfbr2	TGFb	FALSE	FALSE	0.109188	0.0282248	3.86852	0.000779345	0.394186	25	0.00235989	0.174039	2400	0.0410053	31	4	0	0	0	0	-0.00174373	0.0346316	TRUE
mode2	Endothelial_lymphatic	ADM	Tgfb1	Tgfbr2	TGFb	FALSE	FALSE	-0.637636	0.22325	-2.85615	0.00893546	0.261817	25	0.0197142	0.455247	885	0.0209552	129	4	0	0	0	0	-0.0194859	0.0257763	TRUE
mode2	Endothelial_lymphatic	Acinar	Tgfb1	Tgfbr2	TGFb	FALSE	FALSE	-0.0771609	0.0178638	-4.31939	0.000253991	0.447874	25	0.000889957	0.455247	885	0.00623564	19	2	0	0	0	0	-0.0171366	0.00742668	TRUE
mode2	Endothelial_lymphatic	Cancer_epithelial	Tgfb1	Tgfbr2	TGFb	FALSE	FALSE	5.45987	1.55634	3.50816	0.0018901	0.348574	25	0.00504882	0.455247	885	0.21469	21525	4	0	0	0	0	-0.077554	0.11157	TRUE
mode2	Endothelial_lymphatic	Cancer_mesenchymal	Tgfb1	Tgfbr2	TGFb	FALSE	FALSE	0.930479	0.358532	2.59525	0.016181	0.226509	25	0.033131	0.455247	885	0.246452	1702	4	1	1	0.25	0.25	0.0623112	0.0406916	TRUE
mode2	Endothelial_lymphatic	Ductal	Tgfb1	Tgfbr2	TGFb	FALSE	FALSE	-1.42099	0.6434	-2.20857	0.037443	0.17497	25	0.0686081	0.455247	885	0.0780276	1076	4	0	0	0	0	-0.0340569	0.0164796	TRUE
mode2	Endothelial_lymphatic	Endothelial_lymphatic	Tgfb1	Tgfbr2	TGFb	FALSE	FALSE	0.0591777	0.0431997	1.36986	0.183956	0.0754335	25	0.268618	0.455247	885	0.647119	1258	4	4	4	1	1	0.646464	0.115139	TRUE
mode2	Endothelial_lymphatic	Endothelial_vascular	Tgfb1	Tgfbr2	TGFb	FALSE	FALSE	1.63545	0.545999	2.99533	0.00646075	0.280621	25	0.0147758	0.455247	885	0.45313	7802	4	1	1	0.25	0.25	0.070575	0.0656743	TRUE
mode2	Endothelial_lymphatic	Fibroblast	Tgfb1	Tgfbr2	TGFb	FALSE	FALSE	1.24895	1.62171	0.770142	0.449054	0.0251395	25	0.55278	0.455247	885	0.714324	47649	4	3	3	0.75	0.75	0.115849	0.10783	TRUE
mode2	Endothelial_lymphatic	Islet	Tgfb1	Tgfbr2	TGFb	FALSE	FALSE	-0.0143385	0.00879403	-1.63048	0.11662	0.10361	25	0.18398	0.455247	885	0.00788288	7	1	0	0	0	0	-0.0199896	NA	TRUE
mode2	Endothelial_lymphatic	Macrophage	Tgfb1	Tgfbr2	TGFb	FALSE	FALSE	9.00659	3.47266	2.59357	0.0162419	0.226282	25	0.0332368	0.455247	885	0.268843	23977	4	3	3	0.75	0.75	0.0944824	0.0436701	TRUE
mode2	Endothelial_lymphatic	Mural	Tgfb1	Tgfbr2	TGFb	FALSE	FALSE	-0.036989	0.0348019	-1.06284	0.298886	0.0468153	25	0.399388	0.455247	885	0.242424	184	4	1	1	0.25	0.25	0.021337	0.060245	TRUE
mode2	Endothelial_lymphatic	Neutrophil	Tgfb1	Tgfbr2	TGFb	FALSE	FALSE	0.0676824	0.0399233	1.69531	0.103514	0.111079	25	0.166439	0.455247	885	0.00809419	22	3	0	0	0	0	0.00265919	0.0153994	TRUE
mode2	Endothelial_lymphatic	PSC	Tgfb1	Tgfbr2	TGFb	FALSE	FALSE	1.30286	0.498669	2.61267	0.0155616	0.228862	25	0.0320266	0.455247	885	0.334523	2437	4	0	0	0	0	0.0225463	0.0335986	TRUE
mode2	Endothelial_lymphatic	Smooth_muscle	Tgfb1	Tgfbr2	TGFb	FALSE	FALSE	0.113442	0.0664957	1.70601	0.101476	0.112328	25	0.16355	0.455247	885	0.555741	997	3	0	0	0	0	0.062425	0.0275662	TRUE
mode2	Endothelial_lymphatic	Tuft-like	Tgfb1	Tgfbr2	TGFb	FALSE	FALSE	-0.191268	0.0479323	-3.99038	0.000576142	0.409092	25	0.00180889	0.455247	885	0.00759837	28	3	0	0	0	0	0.0194562	0.042479	TRUE
mode2	Endothelial_lymphatic	cDC2	Tgfb1	Tgfbr2	TGFb	FALSE	FALSE	0.0182945	0.0121793	1.5021	0.146678	0.0893359	25	0.222664	0.455247	885	0.0410053	31	4	0	0	0	0	0.0131298	0.0523467	TRUE
mode2	Endothelial_vascular	ADM	Tgfb1	Tgfbr2	TGFb	FALSE	FALSE	-1.33795	0.154524	-8.65851	1.07543354870309e-08	0.765234	25	1.40612611392098e-07	0.56499	9728	0.0209552	129	4	1	1	0.25	0.25	0.0193608	0.0712181	TRUE
mode2	Endothelial_vascular	Acinar	Tgfb1	Tgfbr2	TGFb	FALSE	FALSE	-0.105368	0.0196961	-5.3497	1.96749325783288e-05	0.55443	25	9.60474248169159e-05	0.56499	9728	0.00623564	19	2	0	0	0	0	0.0062368	0.0073006	TRUE
mode2	Endothelial_vascular	Cancer_epithelial	Tgfb1	Tgfbr2	TGFb	FALSE	FALSE	6.42777	1.95059	3.2953	0.00316583	0.320712	25	0.0078894	0.56499	9728	0.21469	21525	4	2	2	0.5	0.5	0.0476785	0.0911782	FALSE
mode2	Endothelial_vascular	Cancer_mesenchymal	Tgfb1	Tgfbr2	TGFb	FALSE	FALSE	2.27765	0.157451	14.4658	4.87860130178497e-13	0.900973	25	2.5484210568213e-11	0.56499	9728	0.246452	1702	4	1	1	0.25	0.25	0.0566101	0.108669	TRUE
mode2	Endothelial_vascular	Ductal	Tgfb1	Tgfbr2	TGFb	FALSE	FALSE	-3.93342	0.288357	-13.6408	1.64443460369698e-12	0.88999	25	6.76093968432527e-11	0.56499	9728	0.0780276	1076	4	1	1	0.25	0.25	-0.0139674	0.124872	TRUE
mode2	Endothelial_vascular	Endothelial_lymphatic	Tgfb1	Tgfbr2	TGFb	FALSE	FALSE	0.195468	0.0371402	5.26297	2.4352912023434e-05	0.546341	25	0.000115649	0.56499	9728	0.647119	1258	4	0	0	0	0	0.0226594	0.0276397	TRUE
mode2	Endothelial_vascular	Endothelial_vascular	Tgfb1	Tgfbr2	TGFb	FALSE	FALSE	3.62996	0.226622	16.0177	5.73806129022134e-14	0.917729	25	4.84731693212213e-12	0.56499	9728	0.45313	7802	4	4	4	1	1	0.284163	0.158614	TRUE
mode2	Endothelial_vascular	Fibroblast	Tgfb1	Tgfbr2	TGFb	FALSE	FALSE	-1.13295	2.00201	-0.565907	0.576937	0.0137327	25	0.669509	0.56499	9728	0.714324	47649	4	2	2	0.5	0.5	0.118188	0.215204	FALSE
mode2	Endothelial_vascular	Islet	Tgfb1	Tgfbr2	TGFb	FALSE	FALSE	-0.0381701	0.00816181	-4.67667	0.0001042	0.487423	25	0.000408972	0.56499	9728	0.00788288	7	1	0	0	0	0	-0.00169079	NA	TRUE
mode2	Endothelial_vascular	Macrophage	Tgfb1	Tgfbr2	TGFb	FALSE	FALSE	20.977	2.08494	10.0612	6.8122905647569e-10	0.814857	25	1.21955791186616e-08	0.56499	9728	0.268843	23977	4	4	4	1	1	0.229634	0.0201141	TRUE
mode2	Endothelial_vascular	Mural	Tgfb1	Tgfbr2	TGFb	FALSE	FALSE	-0.119181	0.0360074	-3.30989	0.00305653	0.322641	25	0.00765229	0.56499	9728	0.242424	184	4	0	0	0	0	-0.0144988	0.0647126	TRUE
mode2	Endothelial_vascular	Neutrophil	Tgfb1	Tgfbr2	TGFb	FALSE	FALSE	0.180447	0.0358512	5.03322	4.29578085521421e-05	0.524137	25	0.000191075	0.56499	9728	0.00809419	22	3	0	0	0	0	-0.00964325	0.0182742	TRUE
mode2	Endothelial_vascular	PSC	Tgfb1	Tgfbr2	TGFb	FALSE	FALSE	3.17456	0.218176	14.5504	4.32060827193642e-13	0.902009	25	2.30141562780535e-11	0.56499	9728	0.334523	2437	4	3	3	0.75	0.75	0.156753	0.110318	TRUE
mode2	Endothelial_vascular	Smooth_muscle	Tgfb1	Tgfbr2	TGFb	FALSE	FALSE	0.363403	0.0419735	8.65791	1.07674805040492e-08	0.765209	25	1.40614452524497e-07	0.56499	9728	0.555741	997	3	0	0	0	0	0.0615006	0.012604	TRUE
mode2	Endothelial_vascular	Tuft-like	Tgfb1	Tgfbr2	TGFb	FALSE	FALSE	-0.297145	0.0449226	-6.6146	9.50221633003883e-07	0.655446	25	6.96121037782587e-06	0.56499	9728	0.00759837	28	3	0	0	0	0	-0.0306452	0.0490486	TRUE
mode2	Endothelial_vascular	cDC2	Tgfb1	Tgfbr2	TGFb	FALSE	FALSE	0.0528823	0.0111258	4.75314	8.61309706554715e-05	0.49553	25	0.000347254	0.56499	9728	0.0410053	31	4	0	0	0	0	0.0152586	0.0272748	TRUE
mode2	Fibroblast	ADM	Tgfb1	Tgfbr2	TGFb	FALSE	FALSE	-1.11615	0.103181	-10.8174	1.70142844780783e-10	0.835732	25	3.53119881116047e-09	0.352552	23517	0.0209552	129	4	0	0	0	0	-0.0478319	0.0601836	TRUE
mode2	Fibroblast	Acinar	Tgfb1	Tgfbr2	TGFb	FALSE	FALSE	-0.0891896	0.0144548	-6.17023	2.70216750130075e-06	0.623394	25	1.7299311540299e-05	0.352552	23517	0.00623564	19	2	0	0	0	0	-0.00423435	0.0132355	TRUE
mode2	Fibroblast	Cancer_epithelial	Tgfb1	Tgfbr2	TGFb	FALSE	FALSE	5.45658	1.50819	3.61795	0.00144505	0.362697	25	0.00401472	0.352552	23517	0.21469	21525	4	1	1	0.25	0.25	0.0998582	0.214034	TRUE
mode2	Fibroblast	Cancer_mesenchymal	Tgfb1	Tgfbr2	TGFb	FALSE	FALSE	1.83263	0.116192	15.7724	7.95290775868629e-14	0.915369	25	6.18667565429316e-12	0.352552	23517	0.246452	1702	4	2	2	0.5	0.5	0.11838	0.184155	FALSE
mode2	Fibroblast	Ductal	Tgfb1	Tgfbr2	TGFb	FALSE	FALSE	-3.25181	0.147934	-21.9814	6.10876799236661e-17	0.954562	25	3.47653201586632e-14	0.352552	23517	0.0780276	1076	4	0	0	0	0	-0.0665059	0.161137	TRUE
mode2	Fibroblast	Endothelial_lymphatic	Tgfb1	Tgfbr2	TGFb	FALSE	FALSE	0.149968	0.0309789	4.84097	6.9225718741264e-05	0.504684	25	0.000287236	0.352552	23517	0.647119	1258	4	0	0	0	0	0.0251466	0.027662	TRUE
mode2	Fibroblast	Endothelial_vascular	Tgfb1	Tgfbr2	TGFb	FALSE	FALSE	2.89985	0.179375	16.1664	4.71699694062142e-14	0.919115	25	4.14673885519832e-12	0.352552	23517	0.45313	7802	4	3	3	0.75	0.75	0.148267	0.0535337	TRUE
mode2	Fibroblast	Fibroblast	Tgfb1	Tgfbr2	TGFb	FALSE	FALSE	-0.983908	1.59609	-0.616451	0.543651	0.0162537	25	0.641337	0.352552	23517	0.714324	47649	4	1	1	0.25	0.25	-0.0172434	0.21313	TRUE
mode2	Fibroblast	Islet	Tgfb1	Tgfbr2	TGFb	FALSE	FALSE	-0.0344349	0.00559103	-6.15895	2.77568113201272e-06	0.622534	25	1.77174970958994e-05	0.352552	23517	0.00788288	7	1	0	0	0	0	-0.0394358	NA	TRUE
mode2	Fibroblast	Macrophage	Tgfb1	Tgfbr2	TGFb	FALSE	FALSE	18.1418	0.807176	22.4756	3.74428929068665e-17	0.956452	25	2.38158824118793e-14	0.352552	23517	0.268843	23977	4	4	4	1	1	0.350743	0.0929079	TRUE
mode2	Fibroblast	Mural	Tgfb1	Tgfbr2	TGFb	FALSE	FALSE	-0.0885748	0.0296412	-2.98823	0.00656925	0.279664	25	0.0149914	0.352552	23517	0.242424	184	4	0	0	0	0	-0.0638292	0.0835786	TRUE
mode2	Fibroblast	Neutrophil	Tgfb1	Tgfbr2	TGFb	FALSE	FALSE	0.138124	0.0298606	4.62563	0.000118334	0.481941	25	0.000455841	0.352552	23517	0.00809419	22	3	0	0	0	0	0.0222355	0.063347	TRUE
mode2	Fibroblast	PSC	Tgfb1	Tgfbr2	TGFb	FALSE	FALSE	2.59029	0.133487	19.4048	9.33293786791366e-16	0.942435	25	2.07941210588808e-13	0.352552	23517	0.334523	2437	4	3	3	0.75	0.75	0.203377	0.103815	TRUE
mode2	Fibroblast	Smooth_muscle	Tgfb1	Tgfbr2	TGFb	FALSE	FALSE	0.297475	0.0305616	9.73361	1.26919955987947e-09	0.80466	25	2.14100699547219e-08	0.352552	23517	0.555741	997	3	0	0	0	0	0.0465288	0.0462403	TRUE
mode2	Fibroblast	Tuft-like	Tgfb1	Tgfbr2	TGFb	FALSE	FALSE	-0.250671	0.0316259	-7.92612	5.02739337478717e-08	0.732008	25	5.46343764437926e-07	0.352552	23517	0.00759837	28	3	0	0	0	0	-0.0721555	0.039299	TRUE
mode2	Fibroblast	cDC2	Tgfb1	Tgfbr2	TGFb	FALSE	FALSE	0.0372309	0.00980251	3.7981	0.000927552	0.385446	25	0.00274183	0.352552	23517	0.0410053	31	4	0	0	0	0	0.0261786	0.0262769	TRUE
mode2	Macrophage	ADM	Tgfb1	Tgfbr2	TGFb	FALSE	FALSE	-1.13152	0.0850049	-13.3112	2.71603136641727e-12	0.885109	25	1.0341002522912e-10	0.665912	59390	0.0209552	129	4	0	0	0	0	-0.00343898	0.0622842	TRUE
mode2	Macrophage	Acinar	Tgfb1	Tgfbr2	TGFb	FALSE	FALSE	-0.0961177	0.0116921	-8.22075	2.68028909037591e-08	0.746083	25	3.15021368850377e-07	0.665912	59390	0.00623564	19	2	0	0	0	0	-0.0170489	0.00315901	TRUE
mode2	Macrophage	Cancer_epithelial	Tgfb1	Tgfbr2	TGFb	FALSE	FALSE	6.24511	1.3296	4.69698	9.90603074905133e-05	0.489588	25	0.000391498	0.665912	59390	0.21469	21525	4	3	3	0.75	0.75	0.199332	0.106015	TRUE
mode2	Macrophage	Cancer_mesenchymal	Tgfb1	Tgfbr2	TGFb	FALSE	FALSE	1.78156	0.129638	13.7426	1.41113327633208e-12	0.891437	25	6.15265488587852e-11	0.665912	59390	0.246452	1702	4	3	3	0.75	0.75	0.125417	0.0895863	TRUE
mode2	Macrophage	Ductal	Tgfb1	Tgfbr2	TGFb	FALSE	FALSE	-3.1208	0.209592	-14.8899	2.66933838265841e-13	0.906011	25	1.58181456612531e-11	0.665912	59390	0.0780276	1076	4	2	2	0.5	0.5	0.0502393	0.1162	FALSE
mode2	Macrophage	Endothelial_lymphatic	Tgfb1	Tgfbr2	TGFb	FALSE	FALSE	0.163563	0.0267774	6.10827	3.13175761399908e-06	0.618643	25	1.95970457639884e-05	0.665912	59390	0.647119	1258	4	0	0	0	0	0.0333494	0.0337861	TRUE
mode2	Macrophage	Endothelial_vascular	Tgfb1	Tgfbr2	TGFb	FALSE	FALSE	2.86558	0.170272	16.8295	2.00545435081468e-14	0.924893	25	2.16849778953591e-12	0.665912	59390	0.45313	7802	4	2	2	0.5	0.5	0.125248	0.0425679	FALSE
mode2	Macrophage	Fibroblast	Tgfb1	Tgfbr2	TGFb	FALSE	FALSE	0.312	1.58389	0.196983	0.845571	0.00168422	25	0.893934	0.665912	59390	0.714324	47649	4	0	0	0	0	-0.0145862	0.0704078	TRUE
mode2	Macrophage	Islet	Tgfb1	Tgfbr2	TGFb	FALSE	FALSE	-0.0333883	0.00564756	-5.91199	5.0114235670571e-06	0.603117	25	2.9546631968696e-05	0.665912	59390	0.00788288	7	1	0	0	0	0	0.0331599	NA	TRUE
mode2	Macrophage	Macrophage	Tgfb1	Tgfbr2	TGFb	FALSE	FALSE	16.7207	1.53711	10.878	1.52661187081239e-10	0.837262	25	3.24307547329949e-09	0.665912	59390	0.268843	23977	4	4	4	1	1	0.304557	0.157168	TRUE
mode2	Macrophage	Mural	Tgfb1	Tgfbr2	TGFb	FALSE	FALSE	-0.0761773	0.0305174	-2.4962	0.0201625	0.213164	25	0.0402246	0.665912	59390	0.242424	184	4	0	0	0	0	-0.0292212	0.0397392	TRUE
mode2	Macrophage	Neutrophil	Tgfb1	Tgfbr2	TGFb	FALSE	FALSE	0.138283	0.0289622	4.77459	8.16535318477719e-05	0.497781	25	0.000331551	0.665912	59390	0.00809419	22	3	0	0	0	0	0.0474124	0.0238612	TRUE
mode2	Macrophage	PSC	Tgfb1	Tgfbr2	TGFb	FALSE	FALSE	2.5048	0.166125	15.0778	2.05268814269141e-13	0.908125	25	1.27699195987361e-11	0.665912	59390	0.334523	2437	4	3	3	0.75	0.75	0.189872	0.122979	TRUE
mode2	Macrophage	Smooth_muscle	Tgfb1	Tgfbr2	TGFb	FALSE	FALSE	0.293356	0.0299718	9.78776	1.14412004085089e-09	0.806398	25	1.94518396253469e-08	0.665912	59390	0.555741	997	3	1	1	0.333333	0.333333	0.0937287	0.0407406	FALSE
mode2	Macrophage	Tuft-like	Tgfb1	Tgfbr2	TGFb	FALSE	FALSE	-0.261444	0.0254923	-10.2558	4.73632450322667e-10	0.820567	25	8.78454148428644e-09	0.665912	59390	0.00759837	28	3	0	0	0	0	-0.0182875	0.0123624	TRUE
mode2	Macrophage	cDC2	Tgfb1	Tgfbr2	TGFb	FALSE	FALSE	0.0386222	0.00932059	4.14375	0.000393471	0.427443	25	0.00129951	0.665912	59390	0.0410053	31	4	0	0	0	0	0.00849348	0.017017	TRUE
mode2	Mural	ADM	Tgfb1	Tgfbr2	TGFb	FALSE	FALSE	-0.774184	0.381485	-2.0294	0.0541444	0.151869	25	0.0948579	0.231884	176	0.0209552	129	4	0	0	0	0	0.0212208	0.0453802	TRUE
mode2	Mural	Acinar	Tgfb1	Tgfbr2	TGFb	FALSE	FALSE	-0.0850346	0.0339777	-2.50266	0.0198772	0.214033	25	0.039714	0.231884	176	0.00623564	19	2	0	0	0	0	-0.0145147	0.00182275	TRUE
mode2	Mural	Cancer_epithelial	Tgfb1	Tgfbr2	TGFb	FALSE	FALSE	8.86449	2.45624	3.60896	0.00147724	0.361548	25	0.0040905	0.231884	176	0.21469	21525	4	0	0	0	0	-0.0632222	0.0398003	TRUE
mode2	Mural	Cancer_mesenchymal	Tgfb1	Tgfbr2	TGFb	FALSE	FALSE	0.638873	0.636085	1.00438	0.325644	0.0420174	25	0.42816	0.231884	176	0.246452	1702	4	0	0	0	0	-0.0238747	0.0201927	TRUE
mode2	Mural	Ductal	Tgfb1	Tgfbr2	TGFb	FALSE	FALSE	-1.43211	1.08903	-1.31504	0.201459	0.0699299	25	0.289909	0.231884	176	0.0780276	1076	4	2	2	0.5	0.5	0.0575072	0.0633472	FALSE
mode2	Mural	Endothelial_lymphatic	Tgfb1	Tgfbr2	TGFb	FALSE	FALSE	0.115372	0.0674613	1.71019	0.100688	0.112817	25	0.162426	0.231884	176	0.647119	1258	4	1	1	0.25	0.25	0.021548	0.0561918	TRUE
mode2	Mural	Endothelial_vascular	Tgfb1	Tgfbr2	TGFb	FALSE	FALSE	1.2753	0.991189	1.28664	0.211021	0.0671429	25	0.301263	0.231884	176	0.45313	7802	4	1	1	0.25	0.25	0.0846899	0.0593213	TRUE
mode2	Mural	Fibroblast	Tgfb1	Tgfbr2	TGFb	FALSE	FALSE	5.42217	2.36174	2.29584	0.0311348	0.186442	25	0.0585089	0.231884	176	0.714324	47649	4	1	1	0.25	0.25	0.0878489	0.0336113	TRUE
mode2	Mural	Islet	Tgfb1	Tgfbr2	TGFb	FALSE	FALSE	-0.0245547	0.0138939	-1.76729	0.0904465	0.119561	25	0.148092	0.231884	176	0.00788288	7	1	0	0	0	0	-0.0141106	NA	TRUE
mode2	Mural	Macrophage	Tgfb1	Tgfbr2	TGFb	FALSE	FALSE	4.04449	6.23696	0.648471	0.523103	0.017955	25	0.621846	0.231884	176	0.268843	23977	4	0	0	0	0	0.0144172	0.0556788	TRUE
mode2	Mural	Mural	Tgfb1	Tgfbr2	TGFb	FALSE	FALSE	0.0669236	0.0550865	1.21488	0.236736	0.0603016	25	0.32996	0.231884	176	0.242424	184	4	4	4	1	1	0.496792	0.188397	TRUE
mode2	Mural	Neutrophil	Tgfb1	Tgfbr2	TGFb	FALSE	FALSE	0.0581925	0.0664048	0.87633	0.389912	0.0323105	25	0.493864	0.231884	176	0.00809419	22	3	0	0	0	0	0.00956291	0.0362999	TRUE
mode2	Mural	PSC	Tgfb1	Tgfbr2	TGFb	FALSE	FALSE	0.989217	0.881467	1.12224	0.27334	0.0519147	25	0.37187	0.231884	176	0.334523	2437	4	0	0	0	0	0.0374823	0.0454028	TRUE
mode2	Mural	Smooth_muscle	Tgfb1	Tgfbr2	TGFb	FALSE	FALSE	0.16471	0.107143	1.53729	0.137866	0.0931767	25	0.211604	0.231884	176	0.555741	997	3	2	2	0.666667	0.666667	0.134622	0.0701951	FALSE
mode2	Mural	Tuft-like	Tgfb1	Tgfbr2	TGFb	FALSE	FALSE	-0.197194	0.0905014	-2.17891	0.0398379	0.171101	25	0.0725267	0.231884	176	0.00759837	28	3	0	0	0	0	0.0338998	0.0242324	TRUE
mode2	Mural	cDC2	Tgfb1	Tgfbr2	TGFb	FALSE	FALSE	0.0246918	0.0196838	1.25442	0.222289	0.0640349	25	0.314402	0.231884	176	0.0410053	31	4	0	0	0	0	-0.00144109	0.0158967	TRUE
mode2	Neutrophil	ADM	Tgfb1	Tgfbr2	TGFb	FALSE	FALSE	-0.504391	0.144651	-3.48695	0.00199036	0.345825	25	0.00527882	0.274467	746	0.0209552	129	4	1	1	0.25	0.25	0.0323753	0.0652483	TRUE
mode2	Neutrophil	Acinar	Tgfb1	Tgfbr2	TGFb	FALSE	FALSE	-0.0474505	0.0132632	-3.57761	0.00159513	0.35753	25	0.00437215	0.274467	746	0.00623564	19	2	0	0	0	0	-0.00462134	0.0620442	TRUE
mode2	Neutrophil	Cancer_epithelial	Tgfb1	Tgfbr2	TGFb	FALSE	FALSE	2.69337	1.20252	2.23977	0.0350647	0.179058	25	0.0649459	0.274467	746	0.21469	21525	4	1	1	0.25	0.25	0.112835	0.103801	TRUE
mode2	Neutrophil	Cancer_mesenchymal	Tgfb1	Tgfbr2	TGFb	FALSE	FALSE	0.888604	0.210706	4.21727	0.000327625	0.436073	25	0.00110776	0.274467	746	0.246452	1702	4	0	0	0	0	0.00444232	0.0325495	TRUE
mode2	Neutrophil	Ductal	Tgfb1	Tgfbr2	TGFb	FALSE	FALSE	-1.54778	0.365429	-4.23552	0.000313062	0.438197	25	0.00106652	0.274467	746	0.0780276	1076	4	2	2	0.5	0.5	0.0693688	0.0805607	FALSE
mode2	Neutrophil	Endothelial_lymphatic	Tgfb1	Tgfbr2	TGFb	FALSE	FALSE	0.0719858	0.0270353	2.66266	0.0139061	0.23562	25	0.0289892	0.274467	746	0.647119	1258	4	0	0	0	0	-0.0192105	0.0463014	TRUE
mode2	Neutrophil	Endothelial_vascular	Tgfb1	Tgfbr2	TGFb	FALSE	FALSE	1.48165	0.317598	4.66519	0.000107226	0.486194	25	0.000418417	0.274467	746	0.45313	7802	4	0	0	0	0	0.0205086	0.0347064	TRUE
mode2	Neutrophil	Fibroblast	Tgfb1	Tgfbr2	TGFb	FALSE	FALSE	-0.690689	1.12128	-0.615984	0.543954	0.0162295	25	0.641554	0.274467	746	0.714324	47649	4	0	0	0	0	-0.053728	0.0977459	TRUE
mode2	Neutrophil	Islet	Tgfb1	Tgfbr2	TGFb	FALSE	FALSE	-0.0157675	0.0054828	-2.87581	0.00853778	0.264478	25	0.0189101	0.274467	746	0.00788288	7	1	0	0	0	0	-0.0250705	NA	TRUE
mode2	Neutrophil	Macrophage	Tgfb1	Tgfbr2	TGFb	FALSE	FALSE	8.84432	1.99567	4.43175	0.000191913	0.460606	25	0.000696127	0.274467	746	0.268843	23977	4	1	1	0.25	0.25	0.0697254	0.0463697	TRUE
mode2	Neutrophil	Mural	Tgfb1	Tgfbr2	TGFb	FALSE	FALSE	-0.0442667	0.0227322	-1.94732	0.063807	0.141536	25	0.10948	0.274467	746	0.242424	184	4	0	0	0	0	-0.0390305	0.0122106	TRUE
mode2	Neutrophil	Neutrophil	Tgfb1	Tgfbr2	TGFb	FALSE	FALSE	0.0721808	0.0249578	2.89212	0.00822086	0.266683	25	0.0182802	0.274467	746	0.00809419	22	3	1	1	0.333333	0.333333	0.100352	0.0944396	FALSE
mode2	Neutrophil	PSC	Tgfb1	Tgfbr2	TGFb	FALSE	FALSE	1.31076	0.279401	4.69131	0.000100469	0.488984	25	0.000396197	0.274467	746	0.334523	2437	4	1	1	0.25	0.25	0.0735783	0.0542661	TRUE
mode2	Neutrophil	Smooth_muscle	Tgfb1	Tgfbr2	TGFb	FALSE	FALSE	0.147145	0.0376612	3.90707	0.000708378	0.398932	25	0.00217296	0.274467	746	0.555741	997	3	0	0	0	0	-0.0134935	0.048371	TRUE
mode2	Neutrophil	Tuft-like	Tgfb1	Tgfbr2	TGFb	FALSE	FALSE	-0.132771	0.0327942	-4.04862	0.000498531	0.416115	25	0.00159722	0.274467	746	0.00759837	28	3	0	0	0	0	-0.035791	0.0297957	TRUE
mode2	Neutrophil	cDC2	Tgfb1	Tgfbr2	TGFb	FALSE	FALSE	0.0206344	0.00765849	2.69432	0.0129447	0.239905	25	0.0273167	0.274467	746	0.0410053	31	4	0	0	0	0	0.00137261	0.0338641	TRUE
mode2	PSC	ADM	Tgfb1	Tgfbr2	TGFb	FALSE	FALSE	-0.977175	0.122029	-8.0077	4.21895295425925e-08	0.736006	25	4.69820167810559e-07	0.50048	3646	0.0209552	129	4	0	0	0	0	-0.0195645	0.0477968	TRUE
mode2	PSC	Acinar	Tgfb1	Tgfbr2	TGFb	FALSE	FALSE	-0.0791397	0.0145106	-5.45391	1.5237785285173e-05	0.563941	25	7.73187105999886e-05	0.50048	3646	0.00623564	19	2	0	0	0	0	0.00387549	0.0404976	TRUE
mode2	PSC	Cancer_epithelial	Tgfb1	Tgfbr2	TGFb	FALSE	FALSE	4.62632	1.47507	3.13633	0.00463063	0.299561	25	0.011024	0.50048	3646	0.21469	21525	4	1	1	0.25	0.25	0.0329918	0.136473	TRUE
mode2	PSC	Cancer_mesenchymal	Tgfb1	Tgfbr2	TGFb	FALSE	FALSE	1.63667	0.149583	10.9416	1.36338060702812e-10	0.838842	25	2.95435561198297e-09	0.50048	3646	0.246452	1702	4	1	1	0.25	0.25	0.0178423	0.105652	TRUE
mode2	PSC	Ductal	Tgfb1	Tgfbr2	TGFb	FALSE	FALSE	-2.99313	0.172254	-17.3762	1.0120854907589e-14	0.929216	25	1.30281909661619e-12	0.50048	3646	0.0780276	1076	4	0	0	0	0	0.0102524	0.0692263	TRUE
mode2	PSC	Endothelial_lymphatic	Tgfb1	Tgfbr2	TGFb	FALSE	FALSE	0.13101	0.0306606	4.2729	0.000285209	0.442528	25	0.000982781	0.50048	3646	0.647119	1258	4	0	0	0	0	0.0295827	0.0343096	TRUE
mode2	PSC	Endothelial_vascular	Tgfb1	Tgfbr2	TGFb	FALSE	FALSE	2.69041	0.17749	15.1581	1.83611574556544e-13	0.909008	25	1.19601925040959e-11	0.50048	3646	0.45313	7802	4	4	4	1	1	0.210509	0.0681681	TRUE
mode2	PSC	Fibroblast	Tgfb1	Tgfbr2	TGFb	FALSE	FALSE	-0.882979	1.48994	-0.592628	0.559212	0.0150402	25	0.654192	0.50048	3646	0.714324	47649	4	1	1	0.25	0.25	0.106295	0.155674	TRUE
mode2	PSC	Islet	Tgfb1	Tgfbr2	TGFb	FALSE	FALSE	-0.0297794	0.00578961	-5.14359	3.26926257379634e-05	0.534945	25	0.000150108	0.50048	3646	0.00788288	7	1	0	0	0	0	0.0330512	NA	TRUE
mode2	PSC	Macrophage	Tgfb1	Tgfbr2	TGFb	FALSE	FALSE	16.4674	1.1096	14.8408	2.86037036138704e-13	0.905446	25	1.63957963058574e-11	0.50048	3646	0.268843	23977	4	4	4	1	1	0.251139	0.0986188	TRUE
mode2	PSC	Mural	Tgfb1	Tgfbr2	TGFb	FALSE	FALSE	-0.0786484	0.0281536	-2.79355	0.0103218	0.253342	25	0.0223712	0.50048	3646	0.242424	184	4	0	0	0	0	0.00828539	0.0383459	TRUE
mode2	PSC	Neutrophil	Tgfb1	Tgfbr2	TGFb	FALSE	FALSE	0.119525	0.0296114	4.03647	0.000513816	0.414655	25	0.00164036	0.50048	3646	0.00809419	22	3	0	0	0	0	0.00271	0.0483617	TRUE
mode2	PSC	PSC	Tgfb1	Tgfbr2	TGFb	FALSE	FALSE	2.35746	0.166647	14.1464	7.75683718441251e-13	0.896916	25	3.71126904756869e-11	0.50048	3646	0.334523	2437	4	4	4	1	1	0.393189	0.0297112	TRUE
mode2	PSC	Smooth_muscle	Tgfb1	Tgfbr2	TGFb	FALSE	FALSE	0.279871	0.0274943	10.1792	5.46155837027423e-10	0.81835	25	1.00094628233517e-08	0.50048	3646	0.555741	997	3	1	1	0.333333	0.333333	0.0889631	0.0154632	FALSE
mode2	PSC	Tuft-like	Tgfb1	Tgfbr2	TGFb	FALSE	FALSE	-0.220628	0.0336437	-6.55779	1.08463141223789e-06	0.651539	25	7.85540486304641e-06	0.50048	3646	0.00759837	28	3	0	0	0	0	-0.0100522	0.00367878	TRUE
mode2	PSC	cDC2	Tgfb1	Tgfbr2	TGFb	FALSE	FALSE	0.0335076	0.00934171	3.58688	0.00155937	0.358718	25	0.00428282	0.50048	3646	0.0410053	31	4	0	0	0	0	0.0157955	0.036408	TRUE
mode2	Smooth_muscle	ADM	Tgfb1	Tgfbr2	TGFb	FALSE	FALSE	-0.773123	0.120289	-6.42723	1.47220692954752e-06	0.642353	25	1.02438697099082e-05	0.486065	872	0.0209552	129	3	0	0	0	0	-0.0232731	0.0366577	TRUE
mode2	Smooth_muscle	Acinar	Tgfb1	Tgfbr2	TGFb	FALSE	FALSE	-0.0616655	0.0134535	-4.58361	0.000131403	0.477386	25	0.000500126	0.486065	872	0.00623564	19	2	0	0	0	0	0.032556	0.0888102	TRUE
mode2	Smooth_muscle	Cancer_epithelial	Tgfb1	Tgfbr2	TGFb	FALSE	FALSE	3.14865	1.34051	2.34884	0.0277939	0.193465	25	0.0530513	0.486065	872	0.21469	21525	3	0	0	0	0	-0.0592531	0.0542756	TRUE
mode2	Smooth_muscle	Cancer_mesenchymal	Tgfb1	Tgfbr2	TGFb	FALSE	FALSE	1.3896	0.124998	11.117	1.00000374257599e-10	0.843097	25	2.29089840433774e-09	0.486065	872	0.246452	1702	3	1	1	0.333333	0.333333	0.107257	0.0629393	FALSE
mode2	Smooth_muscle	Ductal	Tgfb1	Tgfbr2	TGFb	FALSE	FALSE	-2.34069	0.249888	-9.36698	2.58708715456467e-09	0.792307	25	3.97925652948902e-08	0.486065	872	0.0780276	1076	3	1	1	0.333333	0.333333	0.039426	0.0794811	FALSE
mode2	Smooth_muscle	Endothelial_lymphatic	Tgfb1	Tgfbr2	TGFb	FALSE	FALSE	0.120433	0.0240596	5.00562	4.59985567627898e-05	0.521394	25	0.000202435	0.486065	872	0.647119	1258	3	0	0	0	0	0.0656423	0.00848435	TRUE
mode2	Smooth_muscle	Endothelial_vascular	Tgfb1	Tgfbr2	TGFb	FALSE	FALSE	2.19122	0.198885	11.0175	1.19157956116387e-10	0.840705	25	2.63487725866357e-09	0.486065	872	0.45313	7802	3	3	3	1	1	0.137456	0.032123	TRUE
mode2	Smooth_muscle	Fibroblast	Tgfb1	Tgfbr2	TGFb	FALSE	FALSE	-1.0352	1.25296	-0.826204	0.417177	0.0288234	25	0.521616	0.486065	872	0.714324	47649	3	1	1	0.333333	0.333333	0.0999028	0.0229418	FALSE
mode2	Smooth_muscle	Islet	Tgfb1	Tgfbr2	TGFb	FALSE	FALSE	-0.0201062	0.00584116	-3.44217	0.00221943	0.34	25	0.00581363	0.486065	872	0.00788288	7	1	0	0	0	0	0.0502566	NA	TRUE
mode2	Smooth_muscle	Macrophage	Tgfb1	Tgfbr2	TGFb	FALSE	FALSE	13.1069	1.36754	9.58431	1.69275784721659e-09	0.799755	25	2.74419649204693e-08	0.486065	872	0.268843	23977	3	2	2	0.666667	0.666667	0.179151	0.087172	FALSE
mode2	Smooth_muscle	Mural	Tgfb1	Tgfbr2	TGFb	FALSE	FALSE	-0.0782267	0.0222559	-3.51488	0.00185938	0.349443	25	0.00498401	0.486065	872	0.242424	184	3	3	3	1	1	0.115123	0.015756	TRUE
mode2	Smooth_muscle	Neutrophil	Tgfb1	Tgfbr2	TGFb	FALSE	FALSE	0.119754	0.0212339	5.63975	9.68206027072117e-06	0.580344	25	5.18791465348404e-05	0.486065	872	0.00809419	22	3	0	0	0	0	0.0015774	0.020437	TRUE
mode2	Smooth_muscle	PSC	Tgfb1	Tgfbr2	TGFb	FALSE	FALSE	1.94666	0.16872	11.5378	4.82031811361023e-11	0.852678	25	1.22929480571857e-09	0.486065	872	0.334523	2437	3	2	2	0.666667	0.666667	0.133784	0.0770763	FALSE
mode2	Smooth_muscle	Smooth_muscle	Tgfb1	Tgfbr2	TGFb	FALSE	FALSE	0.216427	0.0307932	7.02839	3.669337265022e-07	0.682313	25	3.05674451823443e-06	0.486065	872	0.555741	997	3	3	3	1	1	0.582928	0.115602	TRUE
mode2	Smooth_muscle	Tuft-like	Tgfb1	Tgfbr2	TGFb	FALSE	FALSE	-0.167665	0.0332794	-5.03811	4.2440126720517e-05	0.524622	25	0.000189115	0.486065	872	0.00759837	28	3	0	0	0	0	0.00493464	0.00602411	TRUE
mode2	Smooth_muscle	cDC2	Tgfb1	Tgfbr2	TGFb	FALSE	FALSE	0.0323109	0.00722579	4.47161	0.00017375	0.465058	25	0.000639033	0.486065	872	0.0410053	31	3	0	0	0	0	0.0229028	0.0314511	TRUE
mode2	cDC2	ADM	Tgfb1	Tgfbr2	TGFb	FALSE	FALSE	-0.359492	0.109836	-3.27299	0.00334033	0.317759	25	0.00828037	0.477513	361	0.0209552	129	4	0	0	0	0	-0.0197823	0.0384139	TRUE
mode2	cDC2	Acinar	Tgfb1	Tgfbr2	TGFb	FALSE	FALSE	-0.0184857	0.0116839	-1.58215	0.12727	0.0981524	25	0.198182	0.477513	361	0.00623564	19	2	0	0	0	0	0.00129897	0.0198364	TRUE
mode2	cDC2	Cancer_epithelial	Tgfb1	Tgfbr2	TGFb	FALSE	FALSE	1.26205	0.951084	1.32696	0.197547	0.0711128	25	0.285153	0.477513	361	0.21469	21525	4	0	0	0	0	-0.0409223	0.0644654	TRUE
mode2	cDC2	Cancer_mesenchymal	Tgfb1	Tgfbr2	TGFb	FALSE	FALSE	0.554417	0.173667	3.19242	0.00405141	0.307052	25	0.00979822	0.477513	361	0.246452	1702	4	1	1	0.25	0.25	0.0338322	0.0746963	TRUE
mode2	cDC2	Ductal	Tgfb1	Tgfbr2	TGFb	FALSE	FALSE	-1.00539	0.295738	-3.39959	0.00246095	0.334437	25	0.0063509	0.477513	361	0.0780276	1076	4	0	0	0	0	-0.0276753	0.0198369	TRUE
mode2	cDC2	Endothelial_lymphatic	Tgfb1	Tgfbr2	TGFb	FALSE	FALSE	0.0401679	0.0214123	1.87593	0.073414	0.132701	25	0.123437	0.477513	361	0.647119	1258	4	0	0	0	0	0.0151825	0.0473475	TRUE
mode2	cDC2	Endothelial_vascular	Tgfb1	Tgfbr2	TGFb	FALSE	FALSE	0.711154	0.294183	2.41739	0.0239621	0.2026	25	0.0466935	0.477513	361	0.45313	7802	4	0	0	0	0	0.022807	0.0252633	TRUE
mode2	cDC2	Fibroblast	Tgfb1	Tgfbr2	TGFb	FALSE	FALSE	-1.06733	0.810561	-1.31678	0.200884	0.070102	25	0.289236	0.477513	361	0.714324	47649	4	0	0	0	0	0.0376122	0.0505185	TRUE
mode2	cDC2	Islet	Tgfb1	Tgfbr2	TGFb	FALSE	FALSE	-0.0134292	0.00384108	-3.49621	0.00194596	0.347026	25	0.00517771	0.477513	361	0.00788288	7	1	0	0	0	0	-0.011364	NA	TRUE
mode2	cDC2	Macrophage	Tgfb1	Tgfbr2	TGFb	FALSE	FALSE	5.82091	1.61519	3.60385	0.00149587	0.360893	25	0.00413678	0.477513	361	0.268843	23977	4	2	2	0.5	0.5	0.0989438	0.0336498	FALSE
mode2	cDC2	Mural	Tgfb1	Tgfbr2	TGFb	FALSE	FALSE	-0.0249196	0.0174867	-1.42506	0.16757	0.0811318	25	0.248619	0.477513	361	0.242424	184	4	0	0	0	0	-0.0179005	0.0167712	TRUE
mode2	cDC2	Neutrophil	Tgfb1	Tgfbr2	TGFb	FALSE	FALSE	0.0314106	0.0206567	1.5206	0.141989	0.0913486	25	0.216811	0.477513	361	0.00809419	22	3	0	0	0	0	-0.0247369	0.0181825	TRUE
mode2	cDC2	PSC	Tgfb1	Tgfbr2	TGFb	FALSE	FALSE	0.707989	0.250323	2.8283	0.00952874	0.258048	25	0.0208246	0.477513	361	0.334523	2437	4	0	0	0	0	0.0296739	0.0375046	TRUE
mode2	cDC2	Smooth_muscle	Tgfb1	Tgfbr2	TGFb	FALSE	FALSE	0.0788869	0.0321559	2.45327	0.0221568	0.207403	25	0.0435919	0.477513	361	0.555741	997	3	0	0	0	0	-0.0133536	0.0167535	TRUE
mode2	cDC2	Tuft-like	Tgfb1	Tgfbr2	TGFb	FALSE	FALSE	-0.0644199	0.0289457	-2.22554	0.0361318	0.177191	25	0.0666143	0.477513	361	0.00759837	28	3	0	0	0	0	-0.0299249	0.0167509	TRUE
mode2	cDC2	cDC2	Tgfb1	Tgfbr2	TGFb	FALSE	FALSE	0.00576494	0.0064199	0.89798	0.3785	0.033872	25	0.48161	0.477513	361	0.0410053	31	4	3	3	0.75	0.75	0.214497	0.129979	TRUE
mode2	Cancer_epithelial	ADM	Tgfb2	Tgfbr2	TGFb	FALSE	FALSE	-32.5696	8.68954	-3.74814	0.00104922	0.379193	25	0.00304734	0.025284	2535	0.0209552	129	4	0	0	0	0	-0.0204245	0.0868885	TRUE
mode2	Cancer_epithelial	Acinar	Tgfb2	Tgfbr2	TGFb	FALSE	FALSE	-2.24856	0.906289	-2.48106	0.0208456	0.211131	25	0.0413508	0.025284	2535	0.00623564	19	2	0	0	0	0	0.00264769	0.030223	TRUE
mode2	Cancer_epithelial	Cancer_epithelial	Tgfb2	Tgfbr2	TGFb	FALSE	FALSE	74.7229	80.3458	0.930016	0.362022	0.0362427	25	0.465021	0.025284	2535	0.21469	21525	4	2	2	0.5	0.5	0.101702	0.104195	FALSE
mode2	Cancer_epithelial	Cancer_mesenchymal	Tgfb2	Tgfbr2	TGFb	FALSE	FALSE	67.6298	10.0258	6.7456	7.01436121186164e-07	0.664249	25	5.32628425448455e-06	0.025284	2535	0.246452	1702	4	1	1	0.25	0.25	0.0404407	0.0801748	TRUE
mode2	Cancer_epithelial	Ductal	Tgfb2	Tgfbr2	TGFb	FALSE	FALSE	-118.829	17.0278	-6.97857	4.10998729951111e-07	0.679221	25	3.36931710914433e-06	0.025284	2535	0.0780276	1076	4	2	2	0.5	0.5	0.0927758	0.0695213	FALSE
mode2	Cancer_epithelial	Endothelial_lymphatic	Tgfb2	Tgfbr2	TGFb	FALSE	FALSE	3.17085	1.78857	1.77284	0.0895019	0.120222	25	0.146812	0.025284	2535	0.647119	1258	4	0	0	0	0	0.000494833	0.0196985	TRUE
mode2	Cancer_epithelial	Endothelial_vascular	Tgfb2	Tgfbr2	TGFb	FALSE	FALSE	101.625	17.248	5.89202	5.25817494583858e-06	0.601496	25	3.07832407630496e-05	0.025284	2535	0.45313	7802	4	1	1	0.25	0.25	0.0190769	0.0662719	TRUE
mode2	Cancer_epithelial	Fibroblast	Tgfb2	Tgfbr2	TGFb	FALSE	FALSE	-179.764	58.7777	-3.05836	0.00556994	0.289105	25	0.0129829	0.025284	2535	0.714324	47649	4	0	0	0	0	-0.0555899	0.0339206	TRUE
mode2	Cancer_epithelial	Islet	Tgfb2	Tgfbr2	TGFb	FALSE	FALSE	-1.07024	0.324986	-3.29318	0.00318203	0.320432	25	0.00792794	0.025284	2535	0.00788288	7	1	0	0	0	0	-0.00278627	NA	TRUE
mode2	Cancer_epithelial	Macrophage	Tgfb2	Tgfbr2	TGFb	FALSE	FALSE	712.722	77.4067	9.20749	3.54531290778437e-09	0.786598	25	5.28765082370654e-08	0.025284	2535	0.268843	23977	4	1	1	0.25	0.25	0.116906	0.127455	TRUE
mode2	Cancer_epithelial	Mural	Tgfb2	Tgfbr2	TGFb	FALSE	FALSE	-5.30825	1.03145	-5.14637	3.24685555909355e-05	0.535214	25	0.000149206	0.025284	2535	0.242424	184	4	0	0	0	0	-0.0437518	0.0154726	TRUE
mode2	Cancer_epithelial	Neutrophil	Tgfb2	Tgfbr2	TGFb	FALSE	FALSE	5.13099	1.44409	3.5531	0.00169367	0.354378	25	0.00460374	0.025284	2535	0.00809419	22	3	0	0	0	0	0.00756047	0.014137	TRUE
mode2	Cancer_epithelial	PSC	Tgfb2	Tgfbr2	TGFb	FALSE	FALSE	95.0982	13.7007	6.94114	4.47646294366746e-07	0.676873	25	3.63939803081776e-06	0.025284	2535	0.334523	2437	4	2	2	0.5	0.5	0.107031	0.128924	FALSE
mode2	Cancer_epithelial	Smooth_muscle	Tgfb2	Tgfbr2	TGFb	FALSE	FALSE	9.74961	2.2001	4.43143	0.000192065	0.46057	25	0.000696446	0.025284	2535	0.555741	997	3	0	0	0	0	0.0340169	0.0487397	TRUE
mode2	Cancer_epithelial	Tuft-like	Tgfb2	Tgfbr2	TGFb	FALSE	FALSE	-6.74537	2.24185	-3.00885	0.00625895	0.282442	25	0.0143659	0.025284	2535	0.00759837	28	3	0	0	0	0	0.0163539	0.0321866	TRUE
mode2	Cancer_epithelial	cDC2	Tgfb2	Tgfbr2	TGFb	FALSE	FALSE	1.40553	0.455565	3.08524	0.00522715	0.292715	25	0.0122632	0.025284	2535	0.0410053	31	4	0	0	0	0	-0.0256357	0.0355855	TRUE
mode2	Cancer_mesenchymal	ADM	Tgfb2	Tgfbr2	TGFb	FALSE	FALSE	6.22719	1.71089	3.63973	0.00136987	0.365476	25	0.00383444	0.103244	713	0.0209552	129	4	0	0	0	0	-0.0661397	0.0711183	TRUE
mode2	Cancer_mesenchymal	Acinar	Tgfb2	Tgfbr2	TGFb	FALSE	FALSE	0.292513	0.189129	1.54663	0.135604	0.0942048	25	0.208783	0.103244	713	0.00623564	19	2	0	0	0	0	-0.0108626	0.000651245	TRUE
mode2	Cancer_mesenchymal	Cancer_epithelial	Tgfb2	Tgfbr2	TGFb	FALSE	FALSE	-15.6975	15.5992	-1.0063	0.32474	0.0421713	25	0.427284	0.103244	713	0.21469	21525	4	1	1	0.25	0.25	0.0627619	0.104113	TRUE
mode2	Cancer_mesenchymal	Cancer_mesenchymal	Tgfb2	Tgfbr2	TGFb	FALSE	FALSE	-10.8224	2.50247	-4.32471	0.000250647	0.448482	25	0.000879093	0.103244	713	0.246452	1702	4	4	4	1	1	0.392965	0.143086	TRUE
mode2	Cancer_mesenchymal	Ductal	Tgfb2	Tgfbr2	TGFb	FALSE	FALSE	18.8529	4.33919	4.3448	0.000238398	0.450776	25	0.000841509	0.103244	713	0.0780276	1076	4	0	0	0	0	-0.00113063	0.0870605	TRUE
mode2	Cancer_mesenchymal	Endothelial_lymphatic	Tgfb2	Tgfbr2	TGFb	FALSE	FALSE	-0.909469	0.319295	-2.84837	0.0090975	0.260764	25	0.0200023	0.103244	713	0.647119	1258	4	1	1	0.25	0.25	0.0645333	0.064856	TRUE
mode2	Cancer_mesenchymal	Endothelial_vascular	Tgfb2	Tgfbr2	TGFb	FALSE	FALSE	-13.8745	4.46592	-3.10676	0.00496741	0.295601	25	0.0117302	0.103244	713	0.45313	7802	4	0	0	0	0	-0.0322378	0.167068	TRUE
mode2	Cancer_mesenchymal	Fibroblast	Tgfb2	Tgfbr2	TGFb	FALSE	FALSE	20.7671	12.8675	1.61392	0.120182	0.101729	25	0.188803	0.103244	713	0.714324	47649	4	0	0	0	0	-0.0821638	0.202154	TRUE
mode2	Cancer_mesenchymal	Islet	Tgfb2	Tgfbr2	TGFb	FALSE	FALSE	0.214566	0.0623934	3.43893	0.00223697	0.339578	25	0.0058539	0.103244	713	0.00788288	7	1	0	0	0	0	-0.00235745	NA	TRUE
mode2	Cancer_mesenchymal	Macrophage	Tgfb2	Tgfbr2	TGFb	FALSE	FALSE	-98.1526	25.4177	-3.86159	0.000792823	0.39333	25	0.00239263	0.103244	713	0.268843	23977	4	2	2	0.5	0.5	0.120844	0.0649708	FALSE
mode2	Cancer_mesenchymal	Mural	Tgfb2	Tgfbr2	TGFb	FALSE	FALSE	0.614047	0.265375	2.31389	0.0299579	0.188829	25	0.0565924	0.103244	713	0.242424	184	4	0	0	0	0	-0.0283142	0.0406992	TRUE
mode2	Cancer_mesenchymal	Neutrophil	Tgfb2	Tgfbr2	TGFb	FALSE	FALSE	-0.929661	0.291431	-3.18999	0.00407492	0.306729	25	0.00984407	0.103244	713	0.00809419	22	3	0	0	0	0	-0.00957433	0.0093939	TRUE
mode2	Cancer_mesenchymal	PSC	Tgfb2	Tgfbr2	TGFb	FALSE	FALSE	-14.0114	3.67385	-3.81382	0.000892222	0.387405	25	0.0026519	0.103244	713	0.334523	2437	4	1	1	0.25	0.25	0.0184021	0.172818	TRUE
mode2	Cancer_mesenchymal	Smooth_muscle	Tgfb2	Tgfbr2	TGFb	FALSE	FALSE	-1.50836	0.491343	-3.06987	0.00542055	0.290652	25	0.0126675	0.103244	713	0.555741	997	3	0	0	0	0	0.0619809	0.018604	TRUE
mode2	Cancer_mesenchymal	Tuft-like	Tgfb2	Tgfbr2	TGFb	FALSE	FALSE	0.922447	0.47818	1.92908	0.0661501	0.139265	25	0.112963	0.103244	713	0.00759837	28	3	0	0	0	0	-0.0159555	0.0141052	TRUE
mode2	Cancer_mesenchymal	cDC2	Tgfb2	Tgfbr2	TGFb	FALSE	FALSE	-0.257856	0.0907655	-2.8409	0.00925576	0.259753	25	0.020309	0.103244	713	0.0410053	31	4	0	0	0	0	-0.00579265	0.0238706	TRUE
mode2	Ductal	ADM	Tgfb2	Tgfbr2	TGFb	FALSE	FALSE	6.7572	2.72632	2.47851	0.0209631	0.210788	25	0.0415459	0.0523568	722	0.0209552	129	4	2	2	0.5	0.5	0.0823795	0.0658139	FALSE
mode2	Ductal	Acinar	Tgfb2	Tgfbr2	TGFb	FALSE	FALSE	0.567319	0.258124	2.19785	0.0382927	0.17357	25	0.0699543	0.0523568	722	0.00623564	19	2	0	0	0	0	-0.0192126	0.0125105	TRUE
mode2	Ductal	Cancer_epithelial	Tgfb2	Tgfbr2	TGFb	FALSE	FALSE	-26.2688	22.1056	-1.18833	0.246828	0.0578456	25	0.341867	0.0523568	722	0.21469	21525	4	0	0	0	0	-0.0312755	0.106751	TRUE
mode2	Ductal	Cancer_mesenchymal	Tgfb2	Tgfbr2	TGFb	FALSE	FALSE	-9.27152	4.40953	-2.10261	0.0466472	0.161226	25	0.0834588	0.0523568	722	0.246452	1702	4	0	0	0	0	-0.0687408	0.0684469	TRUE
mode2	Ductal	Ductal	Tgfb2	Tgfbr2	TGFb	FALSE	FALSE	14.6175	7.79098	1.8762	0.0733746	0.132735	25	0.12339	0.0523568	722	0.0780276	1076	4	4	4	1	1	0.359941	0.12961	TRUE
mode2	Ductal	Endothelial_lymphatic	Tgfb2	Tgfbr2	TGFb	FALSE	FALSE	-1.17351	0.47083	-2.49242	0.0203308	0.212657	25	0.0404857	0.0523568	722	0.647119	1258	4	0	0	0	0	-0.014418	0.0169347	TRUE
mode2	Ductal	Endothelial_vascular	Tgfb2	Tgfbr2	TGFb	FALSE	FALSE	-12.7578	7.12239	-1.79123	0.0864272	0.122422	25	0.14233	0.0523568	722	0.45313	7802	4	0	0	0	0	0.00461313	0.0532922	TRUE
mode2	Ductal	Fibroblast	Tgfb2	Tgfbr2	TGFb	FALSE	FALSE	-18.2686	19.021	-0.960448	0.346819	0.0385605	25	0.449066	0.0523568	722	0.714324	47649	4	0	0	0	0	-0.00703909	0.0840805	TRUE
mode2	Ductal	Islet	Tgfb2	Tgfbr2	TGFb	FALSE	FALSE	0.203618	0.101152	2.013	0.0559641	0.14979	25	0.0976346	0.0523568	722	0.00788288	7	1	0	0	0	0	-0.0302637	NA	TRUE
mode2	Ductal	Macrophage	Tgfb2	Tgfbr2	TGFb	FALSE	FALSE	-103.121	41.3735	-2.49243	0.0203305	0.212658	25	0.0404857	0.0523568	722	0.268843	23977	4	0	0	0	0	-0.0451932	0.0903593	TRUE
mode2	Ductal	Mural	Tgfb2	Tgfbr2	TGFb	FALSE	FALSE	0.204387	0.41884	0.487984	0.630181	0.0102473	25	0.716976	0.0523568	722	0.242424	184	4	0	0	0	0	0.0246666	0.0526045	TRUE
mode2	Ductal	Neutrophil	Tgfb2	Tgfbr2	TGFb	FALSE	FALSE	-0.97052	0.457337	-2.12211	0.0448136	0.163739	25	0.0805736	0.0523568	722	0.00809419	22	3	0	0	0	0	0.0450504	0.0449309	TRUE
mode2	Ductal	PSC	Tgfb2	Tgfbr2	TGFb	FALSE	FALSE	-14.9299	5.94053	-2.51322	0.0194188	0.215453	25	0.0389204	0.0523568	722	0.334523	2437	4	0	0	0	0	0.0334114	0.0344765	TRUE
mode2	Ductal	Smooth_muscle	Tgfb2	Tgfbr2	TGFb	FALSE	FALSE	-1.67198	0.757152	-2.20825	0.037468	0.174928	25	0.0686332	0.0523568	722	0.555741	997	3	0	0	0	0	0.0360825	0.0315013	TRUE
mode2	Ductal	Tuft-like	Tgfb2	Tgfbr2	TGFb	FALSE	FALSE	1.53789	0.66296	2.31973	0.0295858	0.189603	25	0.0559774	0.0523568	722	0.00759837	28	3	0	0	0	0	0.0399696	0.0440814	TRUE
mode2	Ductal	cDC2	Tgfb2	Tgfbr2	TGFb	FALSE	FALSE	-0.0710168	0.150006	-0.473427	0.640371	0.00965086	25	0.725953	0.0523568	722	0.0410053	31	4	0	0	0	0	-0.0252147	0.0093101	TRUE
mode2	Endothelial_vascular	ADM	Tgfb2	Tgfbr2	TGFb	FALSE	FALSE	7.18263	1.49359	4.80897	7.49598231697187e-05	0.501368	25	0.000308073	0.134975	2324	0.0209552	129	4	0	0	0	0	0.00507777	0.0643841	TRUE
mode2	Endothelial_vascular	Acinar	Tgfb2	Tgfbr2	TGFb	FALSE	FALSE	0.635562	0.143997	4.4137	0.00020075	0.458579	25	0.000723127	0.134975	2324	0.00623564	19	2	0	0	0	0	0.00953499	0.0291287	TRUE
mode2	Endothelial_vascular	Cancer_epithelial	Tgfb2	Tgfbr2	TGFb	FALSE	FALSE	-38.7268	13.46	-2.87717	0.00851095	0.264661	25	0.0188584	0.134975	2324	0.21469	21525	4	0	0	0	0	-0.00716075	0.0687428	TRUE
mode2	Endothelial_vascular	Cancer_mesenchymal	Tgfb2	Tgfbr2	TGFb	FALSE	FALSE	-11.7538	2.23725	-5.2537	2.49153030752545e-05	0.545467	25	0.000118058	0.134975	2324	0.246452	1702	4	0	0	0	0	0.00534835	0.0630201	TRUE
mode2	Endothelial_vascular	Ductal	Tgfb2	Tgfbr2	TGFb	FALSE	FALSE	19.8778	4.00846	4.95896	5.1640042483324e-05	0.516719	25	0.000223086	0.134975	2324	0.0780276	1076	4	2	2	0.5	0.5	0.0876002	0.0248762	FALSE
mode2	Endothelial_vascular	Endothelial_lymphatic	Tgfb2	Tgfbr2	TGFb	FALSE	FALSE	-0.982577	0.302938	-3.2435	0.0035853	0.313848	25	0.0088189	0.134975	2324	0.647119	1258	4	0	0	0	0	-0.00232275	0.0320179	TRUE
mode2	Endothelial_vascular	Endothelial_vascular	Tgfb2	Tgfbr2	TGFb	FALSE	FALSE	-18.1146	3.63212	-4.98733	4.81318856393237e-05	0.519567	25	0.000210368	0.134975	2324	0.45313	7802	4	4	4	1	1	0.287203	0.0486423	TRUE
mode2	Endothelial_vascular	Fibroblast	Tgfb2	Tgfbr2	TGFb	FALSE	FALSE	4.90752	13.3308	0.368133	0.71614	0.00585776	25	0.790173	0.134975	2324	0.714324	47649	4	3	3	0.75	0.75	0.148481	0.0783039	TRUE
mode2	Endothelial_vascular	Islet	Tgfb2	Tgfbr2	TGFb	FALSE	FALSE	0.232745	0.0579777	4.0144	0.000542785	0.411996	25	0.00171914	0.134975	2324	0.00788288	7	1	0	0	0	0	-0.0480786	NA	TRUE
mode2	Endothelial_vascular	Macrophage	Tgfb2	Tgfbr2	TGFb	FALSE	FALSE	-114.668	21.473	-5.34011	2.0144006082864e-05	0.553543	25	9.79834178020729e-05	0.134975	2324	0.268843	23977	4	1	1	0.25	0.25	0.107288	0.0775065	TRUE
mode2	Endothelial_vascular	Mural	Tgfb2	Tgfbr2	TGFb	FALSE	FALSE	0.640165	0.25764	2.48473	0.0206781	0.211624	25	0.0410789	0.134975	2324	0.242424	184	4	2	2	0.5	0.5	0.082457	0.0418477	FALSE
mode2	Endothelial_vascular	Neutrophil	Tgfb2	Tgfbr2	TGFb	FALSE	FALSE	-1.01812	0.271555	-3.74922	0.00104644	0.379328	25	0.0030409	0.134975	2324	0.00809419	22	3	0	0	0	0	0.0276886	0.0441345	TRUE
mode2	Endothelial_vascular	PSC	Tgfb2	Tgfbr2	TGFb	FALSE	FALSE	-17.0732	2.94854	-5.79039	6.71933127848226e-06	0.593126	25	3.79009541545272e-05	0.134975	2324	0.334523	2437	4	3	3	0.75	0.75	0.145813	0.0585365	TRUE
mode2	Endothelial_vascular	Smooth_muscle	Tgfb2	Tgfbr2	TGFb	FALSE	FALSE	-1.93972	0.408014	-4.75404	8.59386191264551e-05	0.495624	25	0.00034666	0.134975	2324	0.555741	997	3	0	0	0	0	0.0599629	0.0331257	TRUE
mode2	Endothelial_vascular	Tuft-like	Tgfb2	Tgfbr2	TGFb	FALSE	FALSE	1.78469	0.345178	5.17035	3.06018765199653e-05	0.537526	25	0.000141705	0.134975	2324	0.00759837	28	3	0	0	0	0	0.00897624	0.0289226	TRUE
mode2	Endothelial_vascular	cDC2	Tgfb2	Tgfbr2	TGFb	FALSE	FALSE	-0.27294	0.0869152	-3.1403	0.00458715	0.300092	25	0.0109349	0.134975	2324	0.0410053	31	4	1	1	0.25	0.25	0.0260748	0.0755331	TRUE
mode2	Fibroblast	ADM	Tgfb2	Tgfbr2	TGFb	FALSE	FALSE	-7.60937	2.95918	-2.57144	0.0170646	0.223296	25	0.034756	0.212128	14150	0.0209552	129	4	0	0	0	0	0.00063775	0.0227597	TRUE
mode2	Fibroblast	Acinar	Tgfb2	Tgfbr2	TGFb	FALSE	FALSE	-0.464459	0.295182	-1.57347	0.129268	0.0971822	25	0.200541	0.212128	14150	0.00623564	19	2	0	0	0	0	0.00936139	0.00310909	TRUE
mode2	Fibroblast	Cancer_epithelial	Tgfb2	Tgfbr2	TGFb	FALSE	FALSE	9.48918	24.8388	0.38203	0.705946	0.0063055	25	0.78163	0.212128	14150	0.21469	21525	4	1	1	0.25	0.25	0.0206444	0.0912276	TRUE
mode2	Fibroblast	Cancer_mesenchymal	Tgfb2	Tgfbr2	TGFb	FALSE	FALSE	15.8522	4.10177	3.86473	0.000786688	0.393718	25	0.00237743	0.212128	14150	0.246452	1702	4	0	0	0	0	-0.00732934	0.0297606	TRUE
mode2	Fibroblast	Ductal	Tgfb2	Tgfbr2	TGFb	FALSE	FALSE	-25.5541	7.44257	-3.43351	0.00226658	0.338872	25	0.00592293	0.212128	14150	0.0780276	1076	4	0	0	0	0	0.0348749	0.0112008	TRUE
mode2	Fibroblast	Endothelial_lymphatic	Tgfb2	Tgfbr2	TGFb	FALSE	FALSE	1.61747	0.472545	3.4229	0.00232573	0.337486	25	0.00605541	0.212128	14150	0.647119	1258	4	1	1	0.25	0.25	0.000710743	0.077493	TRUE
mode2	Fibroblast	Endothelial_vascular	Tgfb2	Tgfbr2	TGFb	FALSE	FALSE	24.6339	6.54325	3.76479	0.00100703	0.381282	25	0.00294936	0.212128	14150	0.45313	7802	4	1	1	0.25	0.25	0.0541485	0.0404976	TRUE
mode2	Fibroblast	Fibroblast	Tgfb2	Tgfbr2	TGFb	FALSE	FALSE	-10.0959	21.1197	-0.478034	0.637139	0.00983774	25	0.723446	0.212128	14150	0.714324	47649	4	3	3	0.75	0.75	0.112912	0.137081	TRUE
mode2	Fibroblast	Islet	Tgfb2	Tgfbr2	TGFb	FALSE	FALSE	-0.197681	0.112726	-1.75365	0.0928094	0.117939	25	0.151388	0.212128	14150	0.00788288	7	1	0	0	0	0	0.0281355	NA	TRUE
mode2	Fibroblast	Macrophage	Tgfb2	Tgfbr2	TGFb	FALSE	FALSE	120.246	44.4293	2.70645	0.0125931	0.241547	25	0.026679	0.212128	14150	0.268843	23977	4	1	1	0.25	0.25	0.0513266	0.0527373	TRUE
mode2	Fibroblast	Mural	Tgfb2	Tgfbr2	TGFb	FALSE	FALSE	-1.37602	0.360353	-3.81852	0.000881913	0.387991	25	0.00262414	0.212128	14150	0.242424	184	4	0	0	0	0	0.0128037	0.0392168	TRUE
mode2	Fibroblast	Neutrophil	Tgfb2	Tgfbr2	TGFb	FALSE	FALSE	2.06708	0.337089	6.13216	2.95840519221878e-06	0.620484	25	1.86962217086275e-05	0.212128	14150	0.00809419	22	3	0	0	0	0	0.013951	0.018624	TRUE
mode2	Fibroblast	PSC	Tgfb2	Tgfbr2	TGFb	FALSE	FALSE	23.3016	5.49906	4.23738	0.00031161	0.438414	25	0.00106191	0.212128	14150	0.334523	2437	4	1	1	0.25	0.25	0.0462888	0.0489484	TRUE
mode2	Fibroblast	Smooth_muscle	Tgfb2	Tgfbr2	TGFb	FALSE	FALSE	2.21738	0.786127	2.82064	0.00969851	0.25701	25	0.0211559	0.212128	14150	0.555741	997	3	0	0	0	0	-0.0156186	0.0721126	TRUE
mode2	Fibroblast	Tuft-like	Tgfb2	Tgfbr2	TGFb	FALSE	FALSE	-1.44974	0.746899	-1.94102	0.0646082	0.14075	25	0.110627	0.212128	14150	0.00759837	28	3	0	0	0	0	-0.00736993	0.0481035	TRUE
mode2	Fibroblast	cDC2	Tgfb2	Tgfbr2	TGFb	FALSE	FALSE	0.499037	0.127951	3.90022	0.000720501	0.398091	25	0.00220265	0.212128	14150	0.0410053	31	4	0	0	0	0	-0.0112034	0.0254884	TRUE
mode2	Macrophage	ADM	Tgfb2	Tgfbr2	TGFb	FALSE	FALSE	-34.5129	26.7532	-1.29005	0.209854	0.0674753	25	0.299994	0.012031	1073	0.0209552	129	4	0	0	0	0	0.00705425	0.0492707	TRUE
mode2	Macrophage	Acinar	Tgfb2	Tgfbr2	TGFb	FALSE	FALSE	-6.17937	2.21586	-2.7887	0.0104373	0.252685	25	0.0225865	0.012031	1073	0.00623564	19	2	0	0	0	0	-0.00487715	0.03631	TRUE
mode2	Macrophage	Cancer_epithelial	Tgfb2	Tgfbr2	TGFb	FALSE	FALSE	459.823	181.865	2.52837	0.0187787	0.217492	25	0.0377494	0.012031	1073	0.21469	21525	4	1	1	0.25	0.25	0.0136389	0.0795646	TRUE
mode2	Macrophage	Cancer_mesenchymal	Tgfb2	Tgfbr2	TGFb	FALSE	FALSE	35.0249	42.8466	0.81745	0.422059	0.028233	25	0.526259	0.012031	1073	0.246452	1702	4	1	1	0.25	0.25	0.0657562	0.0793689	TRUE
mode2	Macrophage	Ductal	Tgfb2	Tgfbr2	TGFb	FALSE	FALSE	-61.6823	74.42	-0.828841	0.415714	0.0290023	25	0.519967	0.012031	1073	0.0780276	1076	4	1	1	0.25	0.25	0.00981079	0.0699735	TRUE
mode2	Macrophage	Endothelial_lymphatic	Tgfb2	Tgfbr2	TGFb	FALSE	FALSE	3.5723	4.73185	0.754947	0.457942	0.024181	25	0.561229	0.012031	1073	0.647119	1258	4	1	1	0.25	0.25	0.0719138	0.0303544	TRUE
mode2	Macrophage	Endothelial_vascular	Tgfb2	Tgfbr2	TGFb	FALSE	FALSE	86.8645	66.2023	1.31211	0.20243	0.0696403	25	0.290957	0.012031	1073	0.45313	7802	4	2	2	0.5	0.5	0.130088	0.0633356	FALSE
mode2	Macrophage	Fibroblast	Tgfb2	Tgfbr2	TGFb	FALSE	FALSE	345.909	159.577	2.16767	0.040781	0.169639	25	0.0740869	0.012031	1073	0.714324	47649	4	3	3	0.75	0.75	0.115092	0.0367445	TRUE
mode2	Macrophage	Islet	Tgfb2	Tgfbr2	TGFb	FALSE	FALSE	0.209321	0.989355	0.211573	0.834304	0.00194245	25	0.885485	0.012031	1073	0.00788288	7	1	0	0	0	0	0.0571468	NA	TRUE
mode2	Macrophage	Macrophage	Tgfb2	Tgfbr2	TGFb	FALSE	FALSE	355.924	414.332	0.859032	0.399188	0.0310868	25	0.503549	0.012031	1073	0.268843	23977	4	4	4	1	1	0.24789	0.138074	TRUE
mode2	Macrophage	Mural	Tgfb2	Tgfbr2	TGFb	FALSE	FALSE	0.686818	3.79788	0.180843	0.858075	0.0014199	25	0.904236	0.012031	1073	0.242424	184	4	0	0	0	0	-0.0124446	0.0472085	TRUE
mode2	Macrophage	Neutrophil	Tgfb2	Tgfbr2	TGFb	FALSE	FALSE	0.351001	4.51412	0.0777563	0.938694	0.000262802	25	0.961527	0.012031	1073	0.00809419	22	3	0	0	0	0	0.0244784	0.034157	TRUE
mode2	Macrophage	PSC	Tgfb2	Tgfbr2	TGFb	FALSE	FALSE	51.8455	59.5724	0.870293	0.393133	0.031881	25	0.497303	0.012031	1073	0.334523	2437	4	2	2	0.5	0.5	0.109316	0.110055	FALSE
mode2	Macrophage	Smooth_muscle	Tgfb2	Tgfbr2	TGFb	FALSE	FALSE	5.3711	7.44111	0.721814	0.477683	0.0221511	25	0.580815	0.012031	1073	0.555741	997	3	1	1	0.333333	0.333333	0.100231	0.0380057	FALSE
mode2	Macrophage	Tuft-like	Tgfb2	Tgfbr2	TGFb	FALSE	FALSE	-13.3152	6.04069	-2.20425	0.037783	0.174406	25	0.0691634	0.012031	1073	0.00759837	28	3	0	0	0	0	0.0147682	0.0198689	TRUE
mode2	Macrophage	cDC2	Tgfb2	Tgfbr2	TGFb	FALSE	FALSE	0.17746	1.36025	0.130462	0.897336	0.000739464	25	0.933688	0.012031	1073	0.0410053	31	4	0	0	0	0	-0.00144696	0.0352918	TRUE
mode2	Mural	ADM	Tgfb2	Tgfbr2	TGFb	FALSE	FALSE	0.458494	0.456439	1.0045	0.325589	0.0420268	25	0.428139	0.249012	189	0.0209552	129	4	0	0	0	0	0.0275565	0.0327228	TRUE
mode2	Mural	Acinar	Tgfb2	Tgfbr2	TGFb	FALSE	FALSE	0.0552658	0.0415798	1.32915	0.196833	0.0713315	25	0.284239	0.249012	189	0.00623564	19	2	0	0	0	0	-0.0140741	0.00116678	TRUE
mode2	Mural	Cancer_epithelial	Tgfb2	Tgfbr2	TGFb	FALSE	FALSE	-2.25169	3.42873	-0.656713	0.517883	0.0184058	25	0.617134	0.249012	189	0.21469	21525	4	0	0	0	0	-0.075679	0.0278652	TRUE
mode2	Mural	Cancer_mesenchymal	Tgfb2	Tgfbr2	TGFb	FALSE	FALSE	-0.73679	0.715327	-1.03001	0.313718	0.0440927	25	0.41546	0.249012	189	0.246452	1702	4	0	0	0	0	-0.0318015	0.0373101	TRUE
mode2	Mural	Ductal	Tgfb2	Tgfbr2	TGFb	FALSE	FALSE	1.88905	1.20872	1.56285	0.131745	0.0960003	25	0.203624	0.249012	189	0.0780276	1076	4	0	0	0	0	0.0435303	0.021951	TRUE
mode2	Mural	Endothelial_lymphatic	Tgfb2	Tgfbr2	TGFb	FALSE	FALSE	-0.0785502	0.0789511	-0.994922	0.330127	0.041262	25	0.432844	0.249012	189	0.647119	1258	4	1	1	0.25	0.25	0.0318305	0.0711521	TRUE
mode2	Mural	Endothelial_vascular	Tgfb2	Tgfbr2	TGFb	FALSE	FALSE	-1.84924	1.08909	-1.69796	0.103006	0.111388	25	0.165725	0.249012	189	0.45313	7802	4	2	2	0.5	0.5	0.0977986	0.0507335	FALSE
mode2	Mural	Fibroblast	Tgfb2	Tgfbr2	TGFb	FALSE	FALSE	0.00998271	2.9478	0.0033865	0.997327	4.98624184129817e-07	25	0.998294	0.249012	189	0.714324	47649	4	3	3	0.75	0.75	0.112134	0.0249967	TRUE
mode2	Mural	Islet	Tgfb2	Tgfbr2	TGFb	FALSE	FALSE	0.0153277	0.0163608	0.936855	0.358567	0.0367581	25	0.461515	0.249012	189	0.00788288	7	1	0	0	0	0	-0.013303	NA	TRUE
mode2	Mural	Macrophage	Tgfb2	Tgfbr2	TGFb	FALSE	FALSE	-12.2847	6.60622	-1.85956	0.075787	0.130697	25	0.126934	0.249012	189	0.268843	23977	4	0	0	0	0	-0.00499222	0.0527231	TRUE
mode2	Mural	Mural	Tgfb2	Tgfbr2	TGFb	FALSE	FALSE	-0.015834	0.0638899	-0.247833	0.806463	0.00266337	25	0.864405	0.249012	189	0.242424	184	4	4	4	1	1	0.377341	0.169132	TRUE
mode2	Mural	Neutrophil	Tgfb2	Tgfbr2	TGFb	FALSE	FALSE	-0.0171474	0.075912	-0.225886	0.823286	0.00221354	25	0.876738	0.249012	189	0.00809419	22	3	0	0	0	0	0.00182085	0.0211892	TRUE
mode2	Mural	PSC	Tgfb2	Tgfbr2	TGFb	FALSE	FALSE	-1.6336	0.960552	-1.70069	0.102485	0.111707	25	0.165053	0.249012	189	0.334523	2437	4	1	1	0.25	0.25	0.0511337	0.107414	TRUE
mode2	Mural	Smooth_muscle	Tgfb2	Tgfbr2	TGFb	FALSE	FALSE	-0.286905	0.11165	-2.56969	0.0171313	0.22306	25	0.0348655	0.249012	189	0.555741	997	3	2	2	0.666667	0.666667	0.114515	0.0549721	FALSE
mode2	Mural	Tuft-like	Tgfb2	Tgfbr2	TGFb	FALSE	FALSE	0.173498	0.1059	1.63832	0.114965	0.104504	25	0.18169	0.249012	189	0.00759837	28	3	0	0	0	0	0.0345902	0.0421086	TRUE
mode2	Mural	cDC2	Tgfb2	Tgfbr2	TGFb	FALSE	FALSE	0.00134639	0.0229038	0.0587846	0.953631	0.000150222	25	0.971483	0.249012	189	0.0410053	31	4	0	0	0	0	0.00491764	0.0181708	TRUE
mode2	PSC	ADM	Tgfb2	Tgfbr2	TGFb	FALSE	FALSE	-2.91691	0.349001	-8.35789	2.00791956200843e-08	0.7523	25	2.44776034092414e-07	0.289362	2108	0.0209552	129	4	0	0	0	0	-0.0272224	0.0445674	TRUE
mode2	PSC	Acinar	Tgfb2	Tgfbr2	TGFb	FALSE	FALSE	-0.234201	0.0427155	-5.48281	1.41974122674426e-05	0.566538	25	7.25503869791385e-05	0.289362	2108	0.00623564	19	2	0	0	0	0	-0.0160167	0.00122948	TRUE
mode2	PSC	Cancer_epithelial	Tgfb2	Tgfbr2	TGFb	FALSE	FALSE	16.4273	3.91755	4.19326	0.000347826	0.433266	25	0.00116694	0.289362	2108	0.21469	21525	4	1	1	0.25	0.25	0.0584556	0.151422	TRUE
mode2	PSC	Cancer_mesenchymal	Tgfb2	Tgfbr2	TGFb	FALSE	FALSE	4.49014	0.577719	7.77219	7.01555575448806e-08	0.724244	25	7.30117462687964e-07	0.289362	2108	0.246452	1702	4	2	2	0.5	0.5	0.01128	0.144927	FALSE
mode2	PSC	Ductal	Tgfb2	Tgfbr2	TGFb	FALSE	FALSE	-7.81013	1.00109	-7.80166	6.58033573597064e-08	0.725753	25	6.88135109410547e-07	0.289362	2108	0.0780276	1076	4	0	0	0	0	0.0247138	0.0414974	TRUE
mode2	PSC	Endothelial_lymphatic	Tgfb2	Tgfbr2	TGFb	FALSE	FALSE	0.435461	0.0803483	5.41967	1.65710832943376e-05	0.560841	25	8.29935727937345e-05	0.289362	2108	0.647119	1258	4	0	0	0	0	0.00689495	0.02004	TRUE
mode2	PSC	Endothelial_vascular	Tgfb2	Tgfbr2	TGFb	FALSE	FALSE	7.15764	0.889176	8.04974	3.85580544074894e-08	0.738036	25	4.34753120237939e-07	0.289362	2108	0.45313	7802	4	3	3	0.75	0.75	0.184172	0.106669	TRUE
mode2	PSC	Fibroblast	Tgfb2	Tgfbr2	TGFb	FALSE	FALSE	2.45428	4.40293	0.557419	0.582626	0.0133293	25	0.674583	0.289362	2108	0.714324	47649	4	1	1	0.25	0.25	0.0652698	0.181363	TRUE
mode2	PSC	Islet	Tgfb2	Tgfbr2	TGFb	FALSE	FALSE	-0.084707	0.0177865	-4.76243	8.4162146147566e-05	0.496506	25	0.000340586	0.289362	2108	0.00788288	7	1	0	0	0	0	0.0640791	NA	TRUE
mode2	PSC	Macrophage	Tgfb2	Tgfbr2	TGFb	FALSE	FALSE	37.0082	7.34615	5.03777	4.24754789149398e-05	0.524589	25	0.000189163	0.289362	2108	0.268843	23977	4	4	4	1	1	0.213344	0.1016	TRUE
mode2	PSC	Mural	Tgfb2	Tgfbr2	TGFb	FALSE	FALSE	-0.216216	0.0849799	-2.54432	0.018126	0.21964	25	0.0365869	0.289362	2108	0.242424	184	4	0	0	0	0	0.00411274	0.0393146	TRUE
mode2	PSC	Neutrophil	Tgfb2	Tgfbr2	TGFb	FALSE	FALSE	0.426384	0.0717925	5.93912	4.69502987402968e-06	0.605307	25	2.80018521940888e-05	0.289362	2108	0.00809419	22	3	0	0	0	0	0.0107921	0.0189484	TRUE
mode2	PSC	PSC	Tgfb2	Tgfbr2	TGFb	FALSE	FALSE	6.17902	0.829784	7.44654	1.43463375823665e-07	0.706823	25	1.36796250686181e-06	0.289362	2108	0.334523	2437	4	4	4	1	1	0.405799	0.0497506	TRUE
mode2	PSC	Smooth_muscle	Tgfb2	Tgfbr2	TGFb	FALSE	FALSE	0.684884	0.126031	5.43427	1.59886366710538e-05	0.562166	25	8.04034706740312e-05	0.289362	2108	0.555741	997	3	1	1	0.333333	0.333333	0.0475059	0.0558876	FALSE
mode2	PSC	Tuft-like	Tgfb2	Tgfbr2	TGFb	FALSE	FALSE	-0.634824	0.103899	-6.10999	3.11895516689581e-06	0.618776	25	1.9562217064759e-05	0.289362	2108	0.00759837	28	3	0	0	0	0	-0.0275163	0.0028393	TRUE
mode2	PSC	cDC2	Tgfb2	Tgfbr2	TGFb	FALSE	FALSE	0.127718	0.0218424	5.84724	5.85726473403995e-06	0.597833	25	3.36886189197734e-05	0.289362	2108	0.0410053	31	4	0	0	0	0	-0.0173113	0.0202775	TRUE
mode2	Smooth_muscle	ADM	Tgfb2	Tgfbr2	TGFb	FALSE	FALSE	2.5697	1.08175	2.3755	0.0262411	0.197012	25	0.0504947	0.175585	315	0.0209552	129	3	0	0	0	0	-0.00312567	0.0540206	TRUE
mode2	Smooth_muscle	Acinar	Tgfb2	Tgfbr2	TGFb	FALSE	FALSE	0.0683361	0.110778	0.616874	0.543377	0.0162757	25	0.641084	0.175585	315	0.00623564	19	2	0	0	0	0	-0.019395	0.00492576	TRUE
mode2	Smooth_muscle	Cancer_epithelial	Tgfb2	Tgfbr2	TGFb	FALSE	FALSE	-6.31565	8.86112	-0.712737	0.483177	0.0216094	25	0.586177	0.175585	315	0.21469	21525	3	0	0	0	0	-0.0521209	0.0417699	TRUE
mode2	Smooth_muscle	Cancer_mesenchymal	Tgfb2	Tgfbr2	TGFb	FALSE	FALSE	-4.10038	1.68995	-2.42634	0.0234994	0.203797	25	0.0459161	0.175585	315	0.246452	1702	3	0	0	0	0	0.0216443	0.05457	TRUE
mode2	Smooth_muscle	Ductal	Tgfb2	Tgfbr2	TGFb	FALSE	FALSE	7.84806	2.85513	2.74876	0.0114364	0.247276	25	0.0244682	0.175585	315	0.0780276	1076	3	1	1	0.333333	0.333333	0.0355223	0.0564067	FALSE
mode2	Smooth_muscle	Endothelial_lymphatic	Tgfb2	Tgfbr2	TGFb	FALSE	FALSE	-0.33806	0.196461	-1.72075	0.0987243	0.114055	25	0.159687	0.175585	315	0.647119	1258	3	0	0	0	0	0.0390949	0.0327603	TRUE
mode2	Smooth_muscle	Endothelial_vascular	Tgfb2	Tgfbr2	TGFb	FALSE	FALSE	-5.10965	2.7945	-1.82847	0.0804783	0.126913	25	0.133662	0.175585	315	0.45313	7802	3	1	1	0.333333	0.333333	0.068235	0.0392713	FALSE
mode2	Smooth_muscle	Fibroblast	Tgfb2	Tgfbr2	TGFb	FALSE	FALSE	6.87372	7.49486	0.917125	0.368594	0.0352801	25	0.471488	0.175585	315	0.714324	47649	3	1	1	0.333333	0.333333	0.0885874	0.0272282	FALSE
mode2	Smooth_muscle	Islet	Tgfb2	Tgfbr2	TGFb	FALSE	FALSE	0.0964248	0.0381817	2.52542	0.018902	0.217094	25	0.037969	0.175585	315	0.00788288	7	1	0	0	0	0	0.00472368	NA	TRUE
mode2	Smooth_muscle	Macrophage	Tgfb2	Tgfbr2	TGFb	FALSE	FALSE	-35.311	16.7987	-2.10201	0.0467045	0.161149	25	0.0835332	0.175585	315	0.268843	23977	3	1	1	0.333333	0.333333	0.0709346	0.0688924	FALSE
mode2	Smooth_muscle	Mural	Tgfb2	Tgfbr2	TGFb	FALSE	FALSE	0.184233	0.161089	1.14367	0.264524	0.0538089	25	0.362338	0.175585	315	0.242424	184	3	2	2	0.666667	0.666667	0.129036	0.0911542	FALSE
mode2	Smooth_muscle	Neutrophil	Tgfb2	Tgfbr2	TGFb	FALSE	FALSE	-0.344637	0.183129	-1.88194	0.0725588	0.133439	25	0.122227	0.175585	315	0.00809419	22	3	0	0	0	0	0.0106888	0.0431654	TRUE
mode2	Smooth_muscle	PSC	Tgfb2	Tgfbr2	TGFb	FALSE	FALSE	-5.53046	2.37282	-2.33075	0.0288952	0.191064	25	0.0548918	0.175585	315	0.334523	2437	3	1	1	0.333333	0.333333	0.0770342	0.0587504	FALSE
mode2	Smooth_muscle	Smooth_muscle	Tgfb2	Tgfbr2	TGFb	FALSE	FALSE	-0.61541	0.301738	-2.03955	0.0530437	0.15316	25	0.0932165	0.175585	315	0.555741	997	3	3	3	1	1	0.350113	0.165242	TRUE
mode2	Smooth_muscle	Tuft-like	Tgfb2	Tgfbr2	TGFb	FALSE	FALSE	0.331751	0.281307	1.17932	0.250327	0.0570211	25	0.345563	0.175585	315	0.00759837	28	3	0	0	0	0	0.0240103	0.0429259	TRUE
mode2	Smooth_muscle	cDC2	Tgfb2	Tgfbr2	TGFb	FALSE	FALSE	-0.0860833	0.0565111	-1.5233	0.141316	0.0916429	25	0.216071	0.175585	315	0.0410053	31	3	0	0	0	0	-0.0037902	0.0121088	TRUE
mode2	Cancer_epithelial	ADM	Tgfb3	Tgfbr2	TGFb	FALSE	FALSE	-3.18016	0.584016	-5.44534	1.55609235728117e-05	0.563167	25	7.86262928003797e-05	0.238896	23952	0.0209552	129	4	0	0	0	0	-0.0863403	0.104982	TRUE
mode2	Cancer_epithelial	Acinar	Tgfb3	Tgfbr2	TGFb	FALSE	FALSE	-0.237401	0.0650648	-3.64868	0.00134012	0.366616	25	0.00376761	0.238896	23952	0.00623564	19	2	0	0	0	0	-0.0272113	0.00240901	TRUE
mode2	Cancer_epithelial	Cancer_epithelial	Tgfb3	Tgfbr2	TGFb	FALSE	FALSE	9.8102	6.23012	1.57464	0.128996	0.0973132	25	0.200234	0.238896	23952	0.21469	21525	4	3	3	0.75	0.75	0.147885	0.114471	TRUE
mode2	Cancer_epithelial	Cancer_mesenchymal	Tgfb3	Tgfbr2	TGFb	FALSE	FALSE	6.10756	0.547708	11.1511	9.41820685599807e-11	0.843907	25	2.1714087576526e-09	0.238896	23952	0.246452	1702	4	2	2	0.5	0.5	0.172659	0.149363	FALSE
mode2	Cancer_epithelial	Ductal	Tgfb3	Tgfbr2	TGFb	FALSE	FALSE	-10.5787	0.967879	-10.9298	1.3922659321001e-10	0.838551	25	3.00081824933176e-09	0.238896	23952	0.0780276	1076	4	0	0	0	0	-0.00367502	0.0931493	TRUE
mode2	Cancer_epithelial	Endothelial_lymphatic	Tgfb3	Tgfbr2	TGFb	FALSE	FALSE	0.395237	0.128647	3.07225	0.00539016	0.290971	25	0.0126019	0.238896	23952	0.647119	1258	4	1	1	0.25	0.25	0.0263357	0.0622641	TRUE
mode2	Cancer_epithelial	Endothelial_vascular	Tgfb3	Tgfbr2	TGFb	FALSE	FALSE	9.3064	1.01323	9.18485	3.70852254997579e-09	0.78577	25	5.50827669407805e-08	0.238896	23952	0.45313	7802	4	2	2	0.5	0.5	0.0616778	0.11118	FALSE
mode2	Cancer_epithelial	Fibroblast	Tgfb3	Tgfbr2	TGFb	FALSE	FALSE	-10.7486	5.11606	-2.10095	0.0468058	0.161013	25	0.0836546	0.238896	23952	0.714324	47649	4	0	0	0	0	-0.0387574	0.091529	TRUE
mode2	Cancer_epithelial	Islet	Tgfb3	Tgfbr2	TGFb	FALSE	FALSE	-0.100844	0.0235697	-4.27852	0.000281238	0.443177	25	0.000970644	0.238896	23952	0.00788288	7	1	0	0	0	0	0.0121607	NA	TRUE
mode2	Cancer_epithelial	Macrophage	Tgfb3	Tgfbr2	TGFb	FALSE	FALSE	61.2848	4.11644	14.8878	2.67707449922253e-13	0.905987	25	1.58181456612531e-11	0.238896	23952	0.268843	23977	4	3	3	0.75	0.75	0.229137	0.1702	TRUE
mode2	Cancer_epithelial	Mural	Tgfb3	Tgfbr2	TGFb	FALSE	FALSE	-0.429577	0.0816748	-5.25961	2.45557757379928e-05	0.546024	25	0.000116508	0.238896	23952	0.242424	184	4	0	0	0	0	-0.0828461	0.046574	TRUE
mode2	Cancer_epithelial	Neutrophil	Tgfb3	Tgfbr2	TGFb	FALSE	FALSE	0.522882	0.0940628	5.55886	1.17906862959367e-05	0.573291	25	6.16204402696776e-05	0.238896	23952	0.00809419	22	3	0	0	0	0	0.0361964	0.0530904	TRUE
mode2	Cancer_epithelial	PSC	Tgfb3	Tgfbr2	TGFb	FALSE	FALSE	8.67035	0.678705	12.7748	6.27715164153169e-12	0.876475	25	2.11448101868792e-10	0.238896	23952	0.334523	2437	4	2	2	0.5	0.5	0.126263	0.170311	FALSE
mode2	Cancer_epithelial	Smooth_muscle	Tgfb3	Tgfbr2	TGFb	FALSE	FALSE	0.914344	0.145789	6.27169	2.12419114120204e-06	0.631021	25	1.41260017280551e-05	0.238896	23952	0.555741	997	3	1	1	0.333333	0.333333	0.065119	0.06157	FALSE
mode2	Cancer_epithelial	Tuft-like	Tgfb3	Tgfbr2	TGFb	FALSE	FALSE	-0.671813	0.159183	-4.22037	0.000325109	0.436433	25	0.00110132	0.238896	23952	0.00759837	28	3	0	0	0	0	-0.0169355	0.0436416	TRUE
mode2	Cancer_epithelial	cDC2	Tgfb3	Tgfbr2	TGFb	FALSE	FALSE	0.138893	0.0323251	4.29676	0.000268741	0.445277	25	0.000932572	0.238896	23952	0.0410053	31	4	0	0	0	0	0.00664832	0.0171683	TRUE
mode2	Cancer_mesenchymal	ADM	Tgfb3	Tgfbr2	TGFb	FALSE	FALSE	0.0248438	0.449922	0.055218	0.956442	0.000132549	25	0.972999	0.537793	3714	0.0209552	129	4	0	0	0	0	-0.0904663	0.0837874	TRUE
mode2	Cancer_mesenchymal	Acinar	Tgfb3	Tgfbr2	TGFb	FALSE	FALSE	-0.0548234	0.0400302	-1.36955	0.184052	0.0754016	25	0.268722	0.537793	3714	0.00623564	19	2	0	0	0	0	-0.00245411	0.016682	TRUE
mode2	Cancer_mesenchymal	Cancer_epithelial	Tgfb3	Tgfbr2	TGFb	FALSE	FALSE	5.9503	3.10001	1.91945	0.0674179	0.138069	25	0.114838	0.537793	3714	0.21469	21525	4	1	1	0.25	0.25	0.0947405	0.181587	TRUE
mode2	Cancer_mesenchymal	Cancer_mesenchymal	Tgfb3	Tgfbr2	TGFb	FALSE	FALSE	-0.793056	0.686279	-1.15559	0.259714	0.0548742	25	0.356607	0.537793	3714	0.246452	1702	4	4	4	1	1	0.585923	0.146409	TRUE
mode2	Cancer_mesenchymal	Ductal	Tgfb3	Tgfbr2	TGFb	FALSE	FALSE	1.18318	1.20153	0.984731	0.335002	0.0404551	25	0.437185	0.537793	3714	0.0780276	1076	4	0	0	0	0	-0.0504212	0.123948	TRUE
mode2	Cancer_mesenchymal	Endothelial_lymphatic	Tgfb3	Tgfbr2	TGFb	FALSE	FALSE	-0.0595019	0.0768021	-0.774743	0.446384	0.0254331	25	0.549932	0.537793	3714	0.647119	1258	4	1	1	0.25	0.25	0.0689224	0.0549054	TRUE
mode2	Cancer_mesenchymal	Endothelial_vascular	Tgfb3	Tgfbr2	TGFb	FALSE	FALSE	-1.00914	1.09469	-0.921849	0.366177	0.0356315	25	0.46902	0.537793	3714	0.45313	7802	4	1	1	0.25	0.25	-0.0124002	0.218213	TRUE
mode2	Cancer_mesenchymal	Fibroblast	Tgfb3	Tgfbr2	TGFb	FALSE	FALSE	6.03859	2.55028	2.36781	0.0266805	0.195988	25	0.0511791	0.537793	3714	0.714324	47649	4	0	0	0	0	-0.110851	0.231379	TRUE
mode2	Cancer_mesenchymal	Islet	Tgfb3	Tgfbr2	TGFb	FALSE	FALSE	0.00745137	0.0160088	0.465454	0.645984	0.00933155	25	0.730345	0.537793	3714	0.00788288	7	1	0	0	0	0	-0.0110041	NA	TRUE
mode2	Cancer_mesenchymal	Macrophage	Tgfb3	Tgfbr2	TGFb	FALSE	FALSE	-4.47464	6.77242	-0.660715	0.515359	0.0186267	25	0.615074	0.537793	3714	0.268843	23977	4	2	2	0.5	0.5	0.193838	0.157786	FALSE
mode2	Cancer_mesenchymal	Mural	Tgfb3	Tgfbr2	TGFb	FALSE	FALSE	0.120561	0.0563754	2.13855	0.0433193	0.165862	25	0.0782513	0.537793	3714	0.242424	184	4	0	0	0	0	-0.0335038	0.0656942	TRUE
mode2	Cancer_mesenchymal	Neutrophil	Tgfb3	Tgfbr2	TGFb	FALSE	FALSE	-0.106373	0.0698896	-1.52202	0.141636	0.0915027	25	0.216407	0.537793	3714	0.00809419	22	3	0	0	0	0	-0.0219176	0.0304033	TRUE
mode2	Cancer_mesenchymal	PSC	Tgfb3	Tgfbr2	TGFb	FALSE	FALSE	-0.952324	0.963077	-0.988834	0.333034	0.0407791	25	0.435651	0.537793	3714	0.334523	2437	4	1	1	0.25	0.25	0.0235705	0.219033	TRUE
mode2	Cancer_mesenchymal	Smooth_muscle	Tgfb3	Tgfbr2	TGFb	FALSE	FALSE	-0.0830878	0.12098	-0.686788	0.499083	0.0200956	25	0.599754	0.537793	3714	0.555741	997	3	1	1	0.333333	0.333333	0.0586741	0.0709146	FALSE
mode2	Cancer_mesenchymal	Tuft-like	Tgfb3	Tgfbr2	TGFb	FALSE	FALSE	-0.077717	0.106752	-0.728013	0.473953	0.0225246	25	0.577318	0.537793	3714	0.00759837	28	3	1	1	0.333333	0.333333	0.000340256	0.104933	FALSE
mode2	Cancer_mesenchymal	cDC2	Tgfb3	Tgfbr2	TGFb	FALSE	FALSE	-0.0339597	0.0209353	-1.62213	0.118405	0.10266	25	0.186417	0.537793	3714	0.0410053	31	4	0	0	0	0	-0.00835229	0.02564	TRUE
mode2	Ductal	ADM	Tgfb3	Tgfbr2	TGFb	FALSE	FALSE	2.38978	1.83285	1.30386	0.205182	0.0688274	25	0.294288	0.139811	1928	0.0209552	129	4	1	1	0.25	0.25	0.0469423	0.0692069	TRUE
mode2	Ductal	Acinar	Tgfb3	Tgfbr2	TGFb	FALSE	FALSE	0.434181	0.150621	2.88261	0.00840422	0.265398	25	0.0186372	0.139811	1928	0.00623564	19	2	0	0	0	0	-0.00402889	0.0132838	TRUE
mode2	Ductal	Cancer_epithelial	Tgfb3	Tgfbr2	TGFb	FALSE	FALSE	-38.1093	11.6418	-3.27348	0.00333638	0.317824	25	0.00827247	0.139811	1928	0.21469	21525	4	0	0	0	0	-0.0188704	0.0404952	TRUE
mode2	Ductal	Cancer_mesenchymal	Tgfb3	Tgfbr2	TGFb	FALSE	FALSE	-0.300538	2.97924	-0.100877	0.920522	0.000442248	25	0.94968	0.139811	1928	0.246452	1702	4	0	0	0	0	-0.0602058	0.141175	TRUE
mode2	Ductal	Ductal	Tgfb3	Tgfbr2	TGFb	FALSE	FALSE	0.273429	5.17752	0.0528108	0.958339	0.000121245	25	0.974551	0.139811	1928	0.0780276	1076	4	4	4	1	1	0.460246	0.173807	TRUE
mode2	Ductal	Endothelial_lymphatic	Tgfb3	Tgfbr2	TGFb	FALSE	FALSE	-0.494777	0.311782	-1.58693	0.126182	0.0986878	25	0.196799	0.139811	1928	0.647119	1258	4	0	0	0	0	0.00228268	0.0241486	TRUE
mode2	Ductal	Endothelial_vascular	Tgfb3	Tgfbr2	TGFb	FALSE	FALSE	-2.20332	4.68312	-0.470481	0.642442	0.00953229	25	0.727406	0.139811	1928	0.45313	7802	4	1	1	0.25	0.25	0.0272518	0.0981452	TRUE
mode2	Ductal	Fibroblast	Tgfb3	Tgfbr2	TGFb	FALSE	FALSE	-36.9942	9.20023	-4.02101	0.000533934	0.412794	25	0.00169408	0.139811	1928	0.714324	47649	4	1	1	0.25	0.25	0.0260293	0.0749012	TRUE
mode2	Ductal	Islet	Tgfb3	Tgfbr2	TGFb	FALSE	FALSE	0.0403061	0.0673734	0.598249	0.55552	0.0153225	25	0.650795	0.139811	1928	0.00788288	7	1	0	0	0	0	0.0180549	NA	TRUE
mode2	Ductal	Macrophage	Tgfb3	Tgfbr2	TGFb	FALSE	FALSE	-6.96334	28.8219	-0.241599	0.811232	0.0025314	25	0.868071	0.139811	1928	0.268843	23977	4	1	1	0.25	0.25	-0.0261319	0.159168	TRUE
mode2	Ductal	Mural	Tgfb3	Tgfbr2	TGFb	FALSE	FALSE	-0.547237	0.234252	-2.3361	0.0285655	0.191774	25	0.0543513	0.139811	1928	0.242424	184	4	0	0	0	0	0.0410123	0.0188145	TRUE
mode2	Ductal	Neutrophil	Tgfb3	Tgfbr2	TGFb	FALSE	FALSE	-0.0145867	0.309511	-0.0471281	0.962818	9.65582401475854e-05	25	0.977521	0.139811	1928	0.00809419	22	3	0	0	0	0	0.0387342	0.0256055	TRUE
mode2	Ductal	PSC	Tgfb3	Tgfbr2	TGFb	FALSE	FALSE	-1.17226	4.14376	-0.282898	0.779785	0.00346756	25	0.842877	0.139811	1928	0.334523	2437	4	1	1	0.25	0.25	0.0628407	0.0591467	TRUE
mode2	Ductal	Smooth_muscle	Tgfb3	Tgfbr2	TGFb	FALSE	FALSE	-0.333701	0.511191	-0.652792	0.520363	0.0181907	25	0.619338	0.139811	1928	0.555741	997	3	1	1	0.333333	0.333333	0.0947953	0.0369718	FALSE
mode2	Ductal	Tuft-like	Tgfb3	Tgfbr2	TGFb	FALSE	FALSE	0.985497	0.406846	2.42228	0.023708	0.203255	25	0.0462566	0.139811	1928	0.00759837	28	3	1	1	0.333333	0.333333	0.0403937	0.074887	FALSE
mode2	Ductal	cDC2	Tgfb3	Tgfbr2	TGFb	FALSE	FALSE	0.0736645	0.0920193	0.800533	0.431594	0.0271079	25	0.535678	0.139811	1928	0.0410053	31	4	0	0	0	0	-0.016141	0.0320132	TRUE
mode2	Endothelial_lymphatic	ADM	Tgfb3	Tgfbr2	TGFb	FALSE	FALSE	0.129507	0.340481	0.380366	0.707164	0.00625102	25	0.782418	0.395062	768	0.0209552	129	4	0	0	0	0	-0.00324872	0.0422122	TRUE
mode2	Endothelial_lymphatic	Acinar	Tgfb3	Tgfbr2	TGFb	FALSE	FALSE	0.0577997	0.0292125	1.9786	0.0599585	0.145453	25	0.103799	0.395062	768	0.00623564	19	2	1	1	0.5	0.5	0.0472746	0.0988352	FALSE
mode2	Endothelial_lymphatic	Cancer_epithelial	Tgfb3	Tgfbr2	TGFb	FALSE	FALSE	-2.66857	2.4728	-1.07917	0.2917	0.0481946	25	0.391578	0.395062	768	0.21469	21525	4	0	0	0	0	-0.0701745	0.114248	TRUE
mode2	Endothelial_lymphatic	Cancer_mesenchymal	Tgfb3	Tgfbr2	TGFb	FALSE	FALSE	-0.326302	0.531515	-0.61391	0.5453	0.0161221	25	0.642581	0.395062	768	0.246452	1702	4	1	1	0.25	0.25	0.0785517	0.0547548	TRUE
mode2	Endothelial_lymphatic	Ductal	Tgfb3	Tgfbr2	TGFb	FALSE	FALSE	0.181875	0.930315	0.195499	0.846719	0.00165897	25	0.894798	0.395062	768	0.0780276	1076	4	0	0	0	0	-0.0302334	0.00957492	TRUE
mode2	Endothelial_lymphatic	Endothelial_lymphatic	Tgfb3	Tgfbr2	TGFb	FALSE	FALSE	-0.0400718	0.0584609	-0.685447	0.499913	0.0200188	25	0.600423	0.395062	768	0.647119	1258	4	4	4	1	1	0.592235	0.156352	TRUE
mode2	Endothelial_lymphatic	Endothelial_vascular	Tgfb3	Tgfbr2	TGFb	FALSE	FALSE	-0.777803	0.830482	-0.936569	0.358711	0.0367364	25	0.461591	0.395062	768	0.45313	7802	4	1	1	0.25	0.25	0.0572967	0.0902453	TRUE
mode2	Endothelial_lymphatic	Fibroblast	Tgfb3	Tgfbr2	TGFb	FALSE	FALSE	-2.15528	2.11167	-1.02065	0.318037	0.0433299	25	0.420223	0.395062	768	0.714324	47649	4	3	3	0.75	0.75	0.122568	0.0964966	TRUE
mode2	Endothelial_lymphatic	Islet	Tgfb3	Tgfbr2	TGFb	FALSE	FALSE	-0.00897173	0.0120649	-0.74362	0.464635	0.0234778	25	0.568209	0.395062	768	0.00788288	7	1	0	0	0	0	0.061126	NA	TRUE
mode2	Endothelial_lymphatic	Macrophage	Tgfb3	Tgfbr2	TGFb	FALSE	FALSE	-2.98541	5.15191	-0.579476	0.567901	0.0143896	25	0.661516	0.395062	768	0.268843	23977	4	3	3	0.75	0.75	0.122777	0.0272292	TRUE
mode2	Endothelial_lymphatic	Mural	Tgfb3	Tgfbr2	TGFb	FALSE	FALSE	0.0184899	0.0466965	0.395959	0.695785	0.00677051	25	0.77307	0.395062	768	0.242424	184	4	1	1	0.25	0.25	0.0352016	0.0624965	TRUE
mode2	Endothelial_lymphatic	Neutrophil	Tgfb3	Tgfbr2	TGFb	FALSE	FALSE	-0.00880853	0.0556292	-0.158343	0.875568	0.00108893	25	0.918018	0.395062	768	0.00809419	22	3	0	0	0	0	0.00138487	0.0255257	TRUE
mode2	Endothelial_lymphatic	PSC	Tgfb3	Tgfbr2	TGFb	FALSE	FALSE	-0.467913	0.740029	-0.63229	0.533433	0.0170852	25	0.631218	0.395062	768	0.334523	2437	4	0	0	0	0	0.0187844	0.0543112	TRUE
mode2	Endothelial_lymphatic	Smooth_muscle	Tgfb3	Tgfbr2	TGFb	FALSE	FALSE	-0.0638241	0.0918113	-0.695166	0.493916	0.0205787	25	0.595065	0.395062	768	0.555741	997	3	1	1	0.333333	0.333333	0.0565744	0.0642866	FALSE
mode2	Endothelial_lymphatic	Tuft-like	Tgfb3	Tgfbr2	TGFb	FALSE	FALSE	0.0974324	0.0794043	1.22704	0.232219	0.0614403	25	0.32507	0.395062	768	0.00759837	28	3	0	0	0	0	0.037804	0.064028	TRUE
mode2	Endothelial_lymphatic	cDC2	Tgfb3	Tgfbr2	TGFb	FALSE	FALSE	-0.00271463	0.0167665	-0.161909	0.872792	0.00113846	25	0.915924	0.395062	768	0.0410053	31	4	0	0	0	0	0.00923363	0.0395315	TRUE
mode2	Endothelial_vascular	ADM	Tgfb3	Tgfbr2	TGFb	FALSE	FALSE	2.95892	1.4276	2.07265	0.0495951	0.157382	25	0.0879567	0.201649	3472	0.0209552	129	4	1	1	0.25	0.25	0.0413597	0.150062	TRUE
mode2	Endothelial_vascular	Acinar	Tgfb3	Tgfbr2	TGFb	FALSE	FALSE	0.147235	0.140579	1.04734	0.305823	0.0455216	25	0.407177	0.201649	3472	0.00623564	19	2	0	0	0	0	0.00806532	0.018809	TRUE
mode2	Endothelial_vascular	Cancer_epithelial	Tgfb3	Tgfbr2	TGFb	FALSE	FALSE	3.40592	11.5194	0.295669	0.770136	0.00378648	25	0.834668	0.201649	3472	0.21469	21525	4	0	0	0	0	-0.0629083	0.0742893	TRUE
mode2	Endothelial_vascular	Cancer_mesenchymal	Tgfb3	Tgfbr2	TGFb	FALSE	FALSE	-7.73179	1.83146	-4.22166	0.000324068	0.436584	25	0.00109917	0.201649	3472	0.246452	1702	4	0	0	0	0	0.00229218	0.11475	TRUE
mode2	Endothelial_vascular	Ductal	Tgfb3	Tgfbr2	TGFb	FALSE	FALSE	11.9103	3.43612	3.4662	0.00209346	0.34313	25	0.00552113	0.201649	3472	0.0780276	1076	4	0	0	0	0	0.00376609	0.058033	TRUE
mode2	Endothelial_vascular	Endothelial_lymphatic	Tgfb3	Tgfbr2	TGFb	FALSE	FALSE	-0.462027	0.251052	-1.84037	0.0786543	0.128357	25	0.131086	0.201649	3472	0.647119	1258	4	0	0	0	0	0.0368581	0.0491335	TRUE
mode2	Endothelial_vascular	Endothelial_vascular	Tgfb3	Tgfbr2	TGFb	FALSE	FALSE	-10.9548	3.10285	-3.53056	0.00178956	0.351471	25	0.00482556	0.201649	3472	0.45313	7802	4	4	4	1	1	0.345361	0.149984	TRUE
mode2	Endothelial_vascular	Fibroblast	Tgfb3	Tgfbr2	TGFb	FALSE	FALSE	20.5558	8.84708	2.32346	0.0293507	0.190096	25	0.0556008	0.201649	3472	0.714324	47649	4	4	4	1	1	0.248683	0.190468	TRUE
mode2	Endothelial_vascular	Islet	Tgfb3	Tgfbr2	TGFb	FALSE	FALSE	0.0650505	0.0539131	1.20658	0.239858	0.0595292	25	0.333666	0.201649	3472	0.00788288	7	1	0	0	0	0	-0.00715291	NA	TRUE
mode2	Endothelial_vascular	Macrophage	Tgfb3	Tgfbr2	TGFb	FALSE	FALSE	-68.2289	18.8667	-3.61638	0.00145064	0.362496	25	0.00402613	0.201649	3472	0.268843	23977	4	4	4	1	1	0.164073	0.044641	TRUE
mode2	Endothelial_vascular	Mural	Tgfb3	Tgfbr2	TGFb	FALSE	FALSE	0.74962	0.145215	5.16214	3.12282903899303e-05	0.536736	25	0.000144112	0.201649	3472	0.242424	184	4	0	0	0	0	0.0393341	0.0398878	TRUE
mode2	Endothelial_vascular	Neutrophil	Tgfb3	Tgfbr2	TGFb	FALSE	FALSE	-0.652715	0.213797	-3.05297	0.00564134	0.28838	25	0.0131295	0.201649	3472	0.00809419	22	3	0	0	0	0	-0.00679801	0.0201677	TRUE
mode2	Endothelial_vascular	PSC	Tgfb3	Tgfbr2	TGFb	FALSE	FALSE	-10.0484	2.67619	-3.75474	0.00103228	0.380022	25	0.00300946	0.201649	3472	0.334523	2437	4	2	2	0.5	0.5	0.143662	0.0846156	FALSE
mode2	Endothelial_vascular	Smooth_muscle	Tgfb3	Tgfbr2	TGFb	FALSE	FALSE	-0.89148	0.379327	-2.35016	0.0277151	0.193641	25	0.0529382	0.201649	3472	0.555741	997	3	1	1	0.333333	0.333333	0.095958	0.0441804	FALSE
mode2	Endothelial_vascular	Tuft-like	Tgfb3	Tgfbr2	TGFb	FALSE	FALSE	0.430001	0.362277	1.18694	0.247367	0.0577179	25	0.34235	0.201649	3472	0.00759837	28	3	0	0	0	0	0.0142065	0.0132711	TRUE
mode2	Endothelial_vascular	cDC2	Tgfb3	Tgfbr2	TGFb	FALSE	FALSE	-0.197639	0.0643183	-3.07283	0.00538276	0.291049	25	0.0125873	0.201649	3472	0.0410053	31	4	0	0	0	0	0.0163813	0.0408041	TRUE
mode2	Fibroblast	ADM	Tgfb3	Tgfbr2	TGFb	FALSE	FALSE	-1.26628	0.174284	-7.2656	2.14783610637763e-07	0.696526	25	1.9369934794213e-06	0.688239	45909	0.0209552	129	4	1	1	0.25	0.25	-0.00537769	0.118058	TRUE
mode2	Fibroblast	Acinar	Tgfb3	Tgfbr2	TGFb	FALSE	FALSE	-0.109667	0.0182732	-6.00151	4.0422301898282e-06	0.610289	25	2.4514097051381e-05	0.688239	45909	0.00623564	19	2	0	0	0	0	-0.0247939	0.0115234	TRUE
mode2	Fibroblast	Cancer_epithelial	Tgfb3	Tgfbr2	TGFb	FALSE	FALSE	9.52513	1.25195	7.60825	1.00391121134012e-07	0.715648	25	1.00326173088916e-06	0.688239	45909	0.21469	21525	4	0	0	0	0	0.0314492	0.0285856	TRUE
mode2	Fibroblast	Cancer_mesenchymal	Tgfb3	Tgfbr2	TGFb	FALSE	FALSE	1.55022	0.376664	4.11565	0.000421979	0.424115	25	0.0013831	0.688239	45909	0.246452	1702	4	1	1	0.25	0.25	0.0685175	0.150862	TRUE
mode2	Fibroblast	Ductal	Tgfb3	Tgfbr2	TGFb	FALSE	FALSE	-2.47762	0.690593	-3.58768	0.00155632	0.358821	25	0.00427661	0.688239	45909	0.0780276	1076	4	0	0	0	0	-0.0547812	0.0876805	TRUE
mode2	Fibroblast	Endothelial_lymphatic	Tgfb3	Tgfbr2	TGFb	FALSE	FALSE	0.215248	0.0312702	6.88348	5.10785591624372e-07	0.673213	25	4.04783893083679e-06	0.688239	45909	0.647119	1258	4	1	1	0.25	0.25	0.0487914	0.064422	TRUE
mode2	Fibroblast	Endothelial_vascular	Tgfb3	Tgfbr2	TGFb	FALSE	FALSE	2.39277	0.604481	3.95839	0.000623742	0.405206	25	0.00193975	0.688239	45909	0.45313	7802	4	2	2	0.5	0.5	0.135409	0.105123	FALSE
mode2	Fibroblast	Fibroblast	Tgfb3	Tgfbr2	TGFb	FALSE	FALSE	4.57096	1.75807	2.59999	0.0160102	0.227149	25	0.0328495	0.688239	45909	0.714324	47649	4	2	2	0.5	0.5	0.148216	0.18362	FALSE
mode2	Fibroblast	Islet	Tgfb3	Tgfbr2	TGFb	FALSE	FALSE	-0.0330852	0.00896113	-3.69209	0.00120452	0.372125	25	0.00343836	0.688239	45909	0.00788288	7	1	0	0	0	0	0.0182278	NA	TRUE
mode2	Fibroblast	Macrophage	Tgfb3	Tgfbr2	TGFb	FALSE	FALSE	11.362	4.18243	2.71659	0.0123062	0.24292	25	0.0261481	0.688239	45909	0.268843	23977	4	3	3	0.75	0.75	0.2057	0.113943	TRUE
mode2	Fibroblast	Mural	Tgfb3	Tgfbr2	TGFb	FALSE	FALSE	-0.0140277	0.0433025	-0.323946	0.748906	0.00454194	25	0.817555	0.688239	45909	0.242424	184	4	0	0	0	0	-0.0464467	0.0733602	TRUE
mode2	Fibroblast	Neutrophil	Tgfb3	Tgfbr2	TGFb	FALSE	FALSE	0.133518	0.043393	3.07696	0.00533057	0.291603	25	0.01248	0.688239	45909	0.00809419	22	3	0	0	0	0	-0.00573979	0.0125014	TRUE
mode2	Fibroblast	PSC	Tgfb3	Tgfbr2	TGFb	FALSE	FALSE	2.01462	0.54916	3.66854	0.0012763	0.369141	25	0.00361273	0.688239	45909	0.334523	2437	4	2	2	0.5	0.5	0.135927	0.0663816	FALSE
mode2	Fibroblast	Smooth_muscle	Tgfb3	Tgfbr2	TGFb	FALSE	FALSE	0.241619	0.0696133	3.47087	0.0020698	0.343738	25	0.00546804	0.688239	45909	0.555741	997	3	1	1	0.333333	0.333333	0.0572849	0.047536	FALSE
mode2	Fibroblast	Tuft-like	Tgfb3	Tgfbr2	TGFb	FALSE	FALSE	-0.286137	0.0469473	-6.09485	3.23359563481644e-06	0.617605	25	2.01526625932393e-05	0.688239	45909	0.00759837	28	3	0	0	0	0	-0.0202014	0.0676971	TRUE
mode2	Fibroblast	cDC2	Tgfb3	Tgfbr2	TGFb	FALSE	FALSE	0.0375958	0.013417	2.80211	0.0101208	0.254501	25	0.0219796	0.688239	45909	0.0410053	31	4	0	0	0	0	0.00894771	0.040137	TRUE
mode2	Macrophage	ADM	Tgfb3	Tgfbr2	TGFb	FALSE	FALSE	10.2249	1.85962	5.49839	1.36667635148508e-05	0.567931	25	7.03038600790111e-05	0.0620613	5535	0.0209552	129	4	0	0	0	0	-0.0365977	0.0126749	TRUE
mode2	Macrophage	Acinar	Tgfb3	Tgfbr2	TGFb	FALSE	FALSE	1.126	0.115719	9.73043	1.27698255532323e-09	0.804557	25	2.15078074310127e-08	0.0620613	5535	0.00623564	19	2	0	0	0	0	-0.0246701	0.041124	TRUE
mode2	Macrophage	Cancer_epithelial	Tgfb3	Tgfbr2	TGFb	FALSE	FALSE	-76.8674	13.5603	-5.66855	9.02742714925469e-06	0.582823	25	4.88312004826868e-05	0.0620613	5535	0.21469	21525	4	0	0	0	0	-0.0335478	0.0848338	TRUE
mode2	Macrophage	Cancer_mesenchymal	Tgfb3	Tgfbr2	TGFb	FALSE	FALSE	-14.6328	3.22351	-4.5394	0.000146719	0.472552	25	0.000549144	0.0620613	5535	0.246452	1702	4	3	3	0.75	0.75	0.0972097	0.0288278	TRUE
mode2	Macrophage	Ductal	Tgfb3	Tgfbr2	TGFb	FALSE	FALSE	26.5399	5.3717	4.94068	5.40366865806441e-05	0.514874	25	0.000231957	0.0620613	5535	0.0780276	1076	4	0	0	0	0	-0.0368235	0.0552114	TRUE
mode2	Macrophage	Endothelial_lymphatic	Tgfb3	Tgfbr2	TGFb	FALSE	FALSE	-1.44029	0.386115	-3.73021	0.00109663	0.376938	25	0.00317056	0.0620613	5535	0.647119	1258	4	1	1	0.25	0.25	0.0740461	0.043072	TRUE
mode2	Macrophage	Endothelial_vascular	Tgfb3	Tgfbr2	TGFb	FALSE	FALSE	-27.4769	4.0373	-6.80577	6.10580482853347e-07	0.668198	25	4.73276470329265e-06	0.0620613	5535	0.45313	7802	4	3	3	0.75	0.75	0.101889	0.0782751	TRUE
mode2	Macrophage	Fibroblast	Tgfb3	Tgfbr2	TGFb	FALSE	FALSE	-20.6047	17.3592	-1.18696	0.24736	0.0577195	25	0.34235	0.0620613	5535	0.714324	47649	4	3	3	0.75	0.75	0.131075	0.082118	TRUE
mode2	Macrophage	Islet	Tgfb3	Tgfbr2	TGFb	FALSE	FALSE	0.304672	0.0786849	3.87205	0.000772554	0.394622	25	0.00234521	0.0620613	5535	0.00788288	7	1	0	0	0	0	0.000762937	NA	TRUE
mode2	Macrophage	Macrophage	Tgfb3	Tgfbr2	TGFb	FALSE	FALSE	-154.431	28.4734	-5.42371	1.64078911730895e-05	0.561208	25	8.22524465714496e-05	0.0620613	5535	0.268843	23977	4	4	4	1	1	0.261048	0.0908725	TRUE
mode2	Macrophage	Mural	Tgfb3	Tgfbr2	TGFb	FALSE	FALSE	0.355637	0.380959	0.933531	0.360244	0.0365072	25	0.463121	0.0620613	5535	0.242424	184	4	0	0	0	0	0.0165688	0.0468893	TRUE
mode2	Macrophage	Neutrophil	Tgfb3	Tgfbr2	TGFb	FALSE	FALSE	-1.06767	0.403722	-2.64456	0.0144855	0.233172	25	0.0300578	0.0620613	5535	0.00809419	22	3	0	0	0	0	0.00739372	0.0531584	TRUE
mode2	Macrophage	PSC	Tgfb3	Tgfbr2	TGFb	FALSE	FALSE	-22.3902	4.05344	-5.52376	1.2845178845365e-05	0.57019	25	6.66162680359384e-05	0.0620613	5535	0.334523	2437	4	1	1	0.25	0.25	0.0726032	0.0931729	TRUE
mode2	Macrophage	Smooth_muscle	Tgfb3	Tgfbr2	TGFb	FALSE	FALSE	-2.89533	0.475409	-6.09019	3.26981534839242e-06	0.617243	25	2.03273938200237e-05	0.0620613	5535	0.555741	997	3	3	3	1	1	0.124844	0.0159421	TRUE
mode2	Macrophage	Tuft-like	Tgfb3	Tgfbr2	TGFb	FALSE	FALSE	2.97475	0.275978	10.7789	1.82280903892309e-10	0.834753	25	3.73726824962065e-09	0.0620613	5535	0.00759837	28	3	0	0	0	0	-0.023475	0.0563322	TRUE
mode2	Macrophage	cDC2	Tgfb3	Tgfbr2	TGFb	FALSE	FALSE	-0.268763	0.127156	-2.11364	0.0456018	0.162646	25	0.0818138	0.0620613	5535	0.0410053	31	4	0	0	0	0	0.0045764	0.0291507	TRUE
mode2	Mural	ADM	Tgfb3	Tgfbr2	TGFb	FALSE	FALSE	-0.0233095	0.304551	-0.0765371	0.939654	0.000254628	25	0.961922	0.389987	296	0.0209552	129	4	0	0	0	0	0.0285534	0.0346541	TRUE
mode2	Mural	Acinar	Tgfb3	Tgfbr2	TGFb	FALSE	FALSE	-0.0146028	0.0280163	-0.521225	0.607193	0.0116741	25	0.696539	0.389987	296	0.00623564	19	2	0	0	0	0	-0.0170937	0.000566998	TRUE
mode2	Mural	Cancer_epithelial	Tgfb3	Tgfbr2	TGFb	FALSE	FALSE	0.944142	2.25176	0.41929	0.678894	0.00758568	25	0.759533	0.389987	296	0.21469	21525	4	0	0	0	0	-0.1087	0.0496669	TRUE
mode2	Mural	Cancer_mesenchymal	Tgfb3	Tgfbr2	TGFb	FALSE	FALSE	0.123639	0.477169	0.25911	0.797855	0.00291054	25	0.857914	0.389987	296	0.246452	1702	4	0	0	0	0	-0.0593398	0.0562151	TRUE
mode2	Mural	Ductal	Tgfb3	Tgfbr2	TGFb	FALSE	FALSE	0.00812079	0.830329	0.0097802	0.992281	4.15878141788656e-06	25	0.994673	0.389987	296	0.0780276	1076	4	0	0	0	0	0.0348887	0.0483279	TRUE
mode2	Mural	Endothelial_lymphatic	Tgfb3	Tgfbr2	TGFb	FALSE	FALSE	0.038216	0.052058	0.734104	0.470303	0.0228944	25	0.573972	0.389987	296	0.647119	1258	4	1	1	0.25	0.25	0.0152907	0.0686731	TRUE
mode2	Mural	Endothelial_vascular	Tgfb3	Tgfbr2	TGFb	FALSE	FALSE	0.245705	0.752861	0.326361	0.747102	0.0046096	25	0.815994	0.389987	296	0.45313	7802	4	1	1	0.25	0.25	0.100347	0.0780541	TRUE
mode2	Mural	Fibroblast	Tgfb3	Tgfbr2	TGFb	FALSE	FALSE	-0.366396	1.92382	-0.190452	0.850626	0.00157457	25	0.898312	0.389987	296	0.714324	47649	4	3	3	0.75	0.75	0.127545	0.0441584	TRUE
mode2	Mural	Islet	Tgfb3	Tgfbr2	TGFb	FALSE	FALSE	-0.00177428	0.0108816	-0.163053	0.871901	0.00115459	25	0.915327	0.389987	296	0.00788288	7	1	0	0	0	0	-0.00700365	NA	TRUE
mode2	Mural	Macrophage	Tgfb3	Tgfbr2	TGFb	FALSE	FALSE	0.103614	4.62777	0.0223896	0.98233	2.17949547161593e-05	25	0.98826	0.389987	296	0.268843	23977	4	0	0	0	0	-0.00795358	0.0453847	TRUE
mode2	Mural	Mural	Tgfb3	Tgfbr2	TGFb	FALSE	FALSE	-0.0174082	0.041627	-0.418194	0.679684	0.00754637	25	0.759866	0.389987	296	0.242424	184	4	4	4	1	1	0.575837	0.115622	TRUE
mode2	Mural	Neutrophil	Tgfb3	Tgfbr2	TGFb	FALSE	FALSE	0.0436384	0.0487953	0.894316	0.380416	0.0336054	25	0.483707	0.389987	296	0.00809419	22	3	0	0	0	0	-0.00925978	0.00432481	TRUE
mode2	Mural	PSC	Tgfb3	Tgfbr2	TGFb	FALSE	FALSE	0.219477	0.664083	0.330495	0.744017	0.00472656	25	0.813454	0.389987	296	0.334523	2437	4	1	1	0.25	0.25	0.0436796	0.0835212	TRUE
mode2	Mural	Smooth_muscle	Tgfb3	Tgfbr2	TGFb	FALSE	FALSE	0.0102851	0.082704	0.124361	0.90211	0.000671965	25	0.936943	0.389987	296	0.555741	997	3	2	2	0.666667	0.666667	0.139559	0.0759238	FALSE
mode2	Mural	Tuft-like	Tgfb3	Tgfbr2	TGFb	FALSE	FALSE	-0.0577027	0.0720955	-0.800365	0.431689	0.0270968	25	0.535735	0.389987	296	0.00759837	28	3	0	0	0	0	0.0177822	0.011275	TRUE
mode2	Mural	cDC2	Tgfb3	Tgfbr2	TGFb	FALSE	FALSE	0.00301692	0.0149474	0.201836	0.841819	0.00176808	25	0.890752	0.389987	296	0.0410053	31	4	0	0	0	0	-0.000195782	0.0221015	TRUE
mode2	PSC	ADM	Tgfb3	Tgfbr2	TGFb	FALSE	FALSE	-1.07555	0.488509	-2.2017	0.0379855	0.174073	25	0.0695104	0.436925	3183	0.0209552	129	4	0	0	0	0	-0.0200287	0.0749698	TRUE
mode2	PSC	Acinar	Tgfb3	Tgfbr2	TGFb	FALSE	FALSE	-0.0938576	0.0457208	-2.05284	0.051634	0.154852	25	0.0910499	0.436925	3183	0.00623564	19	2	0	0	0	0	-0.00847686	0.0234819	TRUE
mode2	PSC	Cancer_epithelial	Tgfb3	Tgfbr2	TGFb	FALSE	FALSE	7.15579	3.69942	1.9343	0.0654715	0.139914	25	0.111875	0.436925	3183	0.21469	21525	4	1	1	0.25	0.25	0.00521171	0.163756	TRUE
mode2	PSC	Cancer_mesenchymal	Tgfb3	Tgfbr2	TGFb	FALSE	FALSE	1.51665	0.781777	1.94001	0.0647374	0.140625	25	0.110813	0.436925	3183	0.246452	1702	4	1	1	0.25	0.25	0.00126672	0.185537	TRUE
mode2	PSC	Ductal	Tgfb3	Tgfbr2	TGFb	FALSE	FALSE	-2.12466	1.39676	-1.52113	0.141856	0.0914065	25	0.216651	0.436925	3183	0.0780276	1076	4	0	0	0	0	0.00918354	0.0683841	TRUE
mode2	PSC	Endothelial_lymphatic	Tgfb3	Tgfbr2	TGFb	FALSE	FALSE	0.134201	0.0886275	1.51421	0.143594	0.0906518	25	0.21878	0.436925	3183	0.647119	1258	4	0	0	0	0	0.027224	0.0551557	TRUE
mode2	PSC	Endothelial_vascular	Tgfb3	Tgfbr2	TGFb	FALSE	FALSE	2.1929	1.25073	1.75329	0.0928713	0.117897	25	0.151466	0.436925	3183	0.45313	7802	4	4	4	1	1	0.224022	0.0984835	TRUE
mode2	PSC	Fibroblast	Tgfb3	Tgfbr2	TGFb	FALSE	FALSE	3.80246	3.30396	1.15088	0.261606	0.0544523	25	0.358887	0.436925	3183	0.714324	47649	4	2	2	0.5	0.5	0.126512	0.194102	FALSE
mode2	PSC	Islet	Tgfb3	Tgfbr2	TGFb	FALSE	FALSE	-0.0248833	0.0185008	-1.34498	0.191744	0.0729164	25	0.278075	0.436925	3183	0.00788288	7	1	0	0	0	0	-0.0216661	NA	TRUE
mode2	PSC	Macrophage	Tgfb3	Tgfbr2	TGFb	FALSE	FALSE	10.8387	7.84807	1.38107	0.180529	0.0765782	25	0.264615	0.436925	3183	0.268843	23977	4	4	4	1	1	0.215843	0.11505	TRUE
mode2	PSC	Mural	Tgfb3	Tgfbr2	TGFb	FALSE	FALSE	-0.0879609	0.0714232	-1.23155	0.230563	0.0618641	25	0.323398	0.436925	3183	0.242424	184	4	0	0	0	0	0.0106673	0.0647219	TRUE
mode2	PSC	Neutrophil	Tgfb3	Tgfbr2	TGFb	FALSE	FALSE	0.153767	0.0815177	1.8863	0.0719446	0.133975	25	0.121363	0.436925	3183	0.00809419	22	3	0	0	0	0	0.00161405	0.0290005	TRUE
mode2	PSC	PSC	Tgfb3	Tgfbr2	TGFb	FALSE	FALSE	1.85019	1.10957	1.66747	0.108981	0.107852	25	0.173653	0.436925	3183	0.334523	2437	4	4	4	1	1	0.416211	0.0626832	TRUE
mode2	PSC	Smooth_muscle	Tgfb3	Tgfbr2	TGFb	FALSE	FALSE	0.104932	0.144353	0.726908	0.474616	0.0224578	25	0.577931	0.436925	3183	0.555741	997	3	1	1	0.333333	0.333333	0.0960502	0.0134277	FALSE
mode2	PSC	Tuft-like	Tgfb3	Tgfbr2	TGFb	FALSE	FALSE	-0.213176	0.12109	-1.76047	0.0916215	0.118749	25	0.149698	0.436925	3183	0.00759837	28	3	0	0	0	0	-0.00157653	0.0279562	TRUE
mode2	PSC	cDC2	Tgfb3	Tgfbr2	TGFb	FALSE	FALSE	0.0407807	0.0249951	1.63155	0.116393	0.103731	25	0.183731	0.436925	3183	0.0410053	31	4	0	0	0	0	0.00161761	0.0349054	TRUE
mode2	Smooth_muscle	ADM	Tgfb3	Tgfbr2	TGFb	FALSE	FALSE	-0.899228	0.454723	-1.97753	0.0600863	0.145319	25	0.103971	0.419732	753	0.0209552	129	3	0	0	0	0	-0.0104521	0.0272446	TRUE
mode2	Smooth_muscle	Acinar	Tgfb3	Tgfbr2	TGFb	FALSE	FALSE	-0.0555428	0.0440099	-1.26205	0.219578	0.0647661	25	0.311261	0.419732	753	0.00623564	19	2	0	0	0	0	-0.00416921	0.0239749	TRUE
mode2	Smooth_muscle	Cancer_epithelial	Tgfb3	Tgfbr2	TGFb	FALSE	FALSE	6.26459	3.40837	1.838	0.079014	0.12807	25	0.131532	0.419732	753	0.21469	21525	3	0	0	0	0	-0.0892278	0.0383019	TRUE
mode2	Smooth_muscle	Cancer_mesenchymal	Tgfb3	Tgfbr2	TGFb	FALSE	FALSE	1.01047	0.742354	1.36116	0.18665	0.0745498	25	0.271854	0.419732	753	0.246452	1702	3	1	1	0.333333	0.333333	0.0620295	0.0481869	FALSE
mode2	Smooth_muscle	Ductal	Tgfb3	Tgfbr2	TGFb	FALSE	FALSE	-1.41001	1.30822	-1.07781	0.292294	0.048079	25	0.392034	0.419732	753	0.0780276	1076	3	0	0	0	0	0.0488185	0.0154382	TRUE
mode2	Smooth_muscle	Endothelial_lymphatic	Tgfb3	Tgfbr2	TGFb	FALSE	FALSE	0.168148	0.0774809	2.17018	0.0405681	0.169966	25	0.0737249	0.419732	753	0.647119	1258	3	2	2	0.666667	0.666667	0.090637	0.0441842	FALSE
mode2	Smooth_muscle	Endothelial_vascular	Tgfb3	Tgfbr2	TGFb	FALSE	FALSE	0.771469	1.2079	0.638687	0.529336	0.0174266	25	0.627722	0.419732	753	0.45313	7802	3	2	2	0.666667	0.666667	0.115496	0.0426815	FALSE
mode2	Smooth_muscle	Fibroblast	Tgfb3	Tgfbr2	TGFb	FALSE	FALSE	3.54277	3.02008	1.17307	0.252772	0.056453	25	0.348315	0.419732	753	0.714324	47649	3	2	2	0.666667	0.666667	0.124489	0.0398044	FALSE
mode2	Smooth_muscle	Islet	Tgfb3	Tgfbr2	TGFb	FALSE	FALSE	-0.0190591	0.0171272	-1.1128	0.277291	0.0510893	25	0.376346	0.419732	753	0.00788288	7	1	0	0	0	0	0.000243872	NA	TRUE
mode2	Smooth_muscle	Macrophage	Tgfb3	Tgfbr2	TGFb	FALSE	FALSE	3.90035	7.4288	0.52503	0.604587	0.0118431	25	0.694433	0.419732	753	0.268843	23977	3	2	2	0.666667	0.666667	0.12903	0.0837083	FALSE
mode2	Smooth_muscle	Mural	Tgfb3	Tgfbr2	TGFb	FALSE	FALSE	-0.0224807	0.067313	-0.333972	0.741426	0.00482605	25	0.811524	0.419732	753	0.242424	184	3	2	2	0.666667	0.666667	0.0875566	0.0585989	FALSE
mode2	Smooth_muscle	Neutrophil	Tgfb3	Tgfbr2	TGFb	FALSE	FALSE	0.0990209	0.0774499	1.27852	0.213819	0.0663539	25	0.304334	0.419732	753	0.00809419	22	3	0	0	0	0	-0.000985494	0.0274104	TRUE
mode2	Smooth_muscle	PSC	Tgfb3	Tgfbr2	TGFb	FALSE	FALSE	1.11715	1.04939	1.06458	0.298117	0.0469608	25	0.398559	0.419732	753	0.334523	2437	3	1	1	0.333333	0.333333	0.0752275	0.0761511	FALSE
mode2	Smooth_muscle	Smooth_muscle	Tgfb3	Tgfbr2	TGFb	FALSE	FALSE	0.0567238	0.133074	0.426258	0.673883	0.0078379	25	0.755646	0.419732	753	0.555741	997	3	3	3	1	1	0.552314	0.0918738	TRUE
mode2	Smooth_muscle	Tuft-like	Tgfb3	Tgfbr2	TGFb	FALSE	FALSE	-0.145941	0.114043	-1.2797	0.213409	0.0664688	25	0.303936	0.419732	753	0.00759837	28	3	0	0	0	0	0.0183456	0.0500053	TRUE
mode2	Smooth_muscle	cDC2	Tgfb3	Tgfbr2	TGFb	FALSE	FALSE	0.0208065	0.0237663	0.875463	0.390373	0.0322487	25	0.494333	0.419732	753	0.0410053	31	3	0	0	0	0	0.0337788	0.0267853	TRUE
mode2	ADM	ADM	Tgfb1	Acvr1b	TGFb	FALSE	FALSE	-0.933806	0.898892	-1.03884	0.309677	0.0448183	25	0.411268	0.100552	619	0.0929175	572	3	3	3	1	1	0.374551	0.145797	TRUE
mode2	ADM	Acinar	Tgfb1	Acvr1b	TGFb	FALSE	FALSE	-0.089995	0.100811	-0.892708	0.381259	0.0334887	25	0.484493	0.100552	619	0.0275681	84	3	0	0	0	0	0.0230927	0.0440179	TRUE
mode2	ADM	Cancer_epithelial	Tgfb1	Acvr1b	TGFb	FALSE	FALSE	-3.76556	3.43331	-1.09677	0.284092	0.049701	25	0.383746	0.100552	619	0.224115	22470	3	1	1	0.333333	0.333333	-0.0300453	0.144532	FALSE
mode2	ADM	Cancer_mesenchymal	Tgfb1	Acvr1b	TGFb	FALSE	FALSE	0.627699	0.598315	1.04911	0.305027	0.0456682	25	0.406289	0.100552	619	0.190559	1316	3	0	0	0	0	-0.0584099	0.041119	TRUE
mode2	ADM	Ductal	Tgfb1	Acvr1b	TGFb	FALSE	FALSE	-1.88537	1.55315	-1.2139	0.237105	0.0602098	25	0.330389	0.100552	619	0.122045	1683	3	0	0	0	0	0.0333657	0.0295297	TRUE
mode2	ADM	Endothelial_lymphatic	Tgfb1	Acvr1b	TGFb	FALSE	FALSE	-0.00148379	0.00996729	-0.148866	0.882957	0.000962597	25	0.922812	0.100552	619	0.0174897	34	2	0	0	0	0	-0.0258069	0.00626397	TRUE
mode2	ADM	Endothelial_vascular	Tgfb1	Acvr1b	TGFb	FALSE	FALSE	0.205037	0.182114	1.12587	0.271832	0.0522336	25	0.370284	0.100552	619	0.0145778	251	3	0	0	0	0	-0.00372613	0.0795781	TRUE
mode2	ADM	Fibroblast	Tgfb1	Acvr1b	TGFb	FALSE	FALSE	-0.620427	1.06257	-0.583891	0.564976	0.0146065	25	0.658875	0.100552	619	0.100277	6689	3	1	1	0.333333	0.333333	-0.00278836	0.0983825	FALSE
mode2	ADM	Islet	Tgfb1	Acvr1b	TGFb	FALSE	FALSE	-0.0827701	0.0765778	-1.08086	0.290961	0.0483389	25	0.390948	0.100552	619	0.0574324	51	3	0	0	0	0	0.0278682	0.0220967	TRUE
mode2	ADM	Macrophage	Tgfb1	Acvr1b	TGFb	FALSE	FALSE	6.9848	2.53341	2.75707	0.0112214	0.248402	25	0.0240747	0.100552	619	0.0419685	3743	3	0	0	0	0	-0.088779	0.133451	TRUE
mode2	ADM	Mural	Tgfb1	Acvr1b	TGFb	FALSE	FALSE	-0.0105474	0.0178446	-0.59107	0.560238	0.0149624	25	0.655045	0.100552	619	0.0184453	14	2	0	0	0	0	0.0595046	0.0364585	TRUE
mode2	ADM	PSC	Tgfb1	Acvr1b	TGFb	FALSE	FALSE	0.301537	0.244595	1.2328	0.230102	0.0619827	25	0.322919	0.100552	619	0.0212766	155	3	1	1	0.333333	0.333333	0.0287963	0.114785	FALSE
mode2	ADM	Smooth_muscle	Tgfb1	Acvr1b	TGFb	FALSE	FALSE	0.06609	0.0277483	2.38177	0.0258876	0.197847	25	0.0498882	0.100552	619	0.0295429	53	2	0	0	0	0	-0.0251379	0.0527882	TRUE
mode2	ADM	Tuft-like	Tgfb1	Acvr1b	TGFb	FALSE	FALSE	-0.602617	0.543523	-1.10873	0.279008	0.050735	25	0.378296	0.100552	619	0.109905	405	3	0	0	0	0	-0.00919727	0.0203344	TRUE
mode2	ADM	cDC2	Tgfb1	Acvr1b	TGFb	FALSE	FALSE	-0.00147231	0.0111008	-0.132631	0.895639	0.000764243	25	0.932389	0.100552	619	0.00529101	4	NA	NA	NA	NA	NA	NA	NA	NA
mode2	Cancer_epithelial	ADM	Tgfb1	Acvr1b	TGFb	FALSE	FALSE	-4.9713	0.855539	-5.81073	6.39701183421238e-06	0.594817	25	3.63674495075386e-05	0.303229	30402	0.0929175	572	4	0	0	0	0	-0.0711629	0.0594107	TRUE
mode2	Cancer_epithelial	Acinar	Tgfb1	Acvr1b	TGFb	FALSE	FALSE	-0.459809	0.115163	-3.99268	0.00057286	0.40937	25	0.00180173	0.303229	30402	0.0275681	84	4	0	0	0	0	-0.0192924	0.0685762	TRUE
mode2	Cancer_epithelial	Cancer_epithelial	Tgfb1	Acvr1b	TGFb	FALSE	FALSE	-15.8657	3.94267	-4.02411	0.00052984	0.413168	25	0.00168307	0.303229	30402	0.224115	22470	4	0	0	0	0	-0.0508826	0.109255	TRUE
mode2	Cancer_epithelial	Cancer_mesenchymal	Tgfb1	Acvr1b	TGFb	FALSE	FALSE	3.84677	0.397085	9.68753	1.38678181464023e-09	0.803163	25	2.32124949871592e-08	0.303229	30402	0.190559	1316	4	2	2	0.5	0.5	0.0997223	0.128772	FALSE
mode2	Cancer_epithelial	Ductal	Tgfb1	Acvr1b	TGFb	FALSE	FALSE	-10.266	0.948311	-10.8255	1.67673706103829e-10	0.83594	25	3.49336374585877e-09	0.303229	30402	0.122045	1683	4	1	1	0.25	0.25	-0.0584083	0.136381	TRUE
mode2	Cancer_epithelial	Endothelial_lymphatic	Tgfb1	Acvr1b	TGFb	FALSE	FALSE	0.00172608	0.0145681	0.118483	0.906713	0.000609988	25	0.94037	0.303229	30402	0.0174897	34	3	0	0	0	0	-0.00750884	0.0658661	TRUE
mode2	Cancer_epithelial	Endothelial_vascular	Tgfb1	Acvr1b	TGFb	FALSE	FALSE	1.1548	0.129412	8.9234	6.2650022745139e-09	0.775888	25	8.74109285087985e-08	0.303229	30402	0.0145778	251	4	0	0	0	0	0.0473639	0.0297463	TRUE
mode2	Cancer_epithelial	Fibroblast	Tgfb1	Acvr1b	TGFb	FALSE	FALSE	-1.85182	1.51583	-1.22165	0.234215	0.0609341	25	0.327289	0.303229	30402	0.100277	6689	4	1	1	0.25	0.25	0.0208536	0.0797056	TRUE
mode2	Cancer_epithelial	Islet	Tgfb1	Acvr1b	TGFb	FALSE	FALSE	-0.333749	0.0911923	-3.65983	0.0013039	0.368034	25	0.00367526	0.303229	30402	0.0574324	51	4	0	0	0	0	-0.020738	0.0371994	TRUE
mode2	Cancer_epithelial	Macrophage	Tgfb1	Acvr1b	TGFb	FALSE	FALSE	19.6532	1.20103	16.3636	3.64644967290903e-14	0.920899	25	3.45868950115486e-12	0.303229	30402	0.0419685	3743	4	3	3	0.75	0.75	0.250443	0.12299	TRUE
mode2	Cancer_epithelial	Mural	Tgfb1	Acvr1b	TGFb	FALSE	FALSE	-0.0777059	0.0206834	-3.75692	0.00102676	0.380295	25	0.00299658	0.303229	30402	0.0184453	14	3	0	0	0	0	-0.0286423	0.0170025	TRUE
mode2	Cancer_epithelial	PSC	Tgfb1	Acvr1b	TGFb	FALSE	FALSE	1.64969	0.133705	12.3382	1.26660139933077e-11	0.868745	25	3.8908411735692e-10	0.303229	30402	0.0212766	155	4	1	1	0.25	0.25	0.0843106	0.0549233	TRUE
mode2	Cancer_epithelial	Smooth_muscle	Tgfb1	Acvr1b	TGFb	FALSE	FALSE	0.178492	0.0257801	6.92365	4.65902230059395e-07	0.675769	25	3.75955284599421e-06	0.303229	30402	0.0295429	53	3	0	0	0	0	0.0265374	0.00403647	TRUE
mode2	Cancer_epithelial	Tuft-like	Tgfb1	Acvr1b	TGFb	FALSE	FALSE	-2.49157	0.628227	-3.96604	0.000612023	0.406137	25	0.0019077	0.303229	30402	0.109905	405	4	0	0	0	0	-0.161688	0.129011	TRUE
mode2	Cancer_epithelial	cDC2	Tgfb1	Acvr1b	TGFb	FALSE	FALSE	0.0649401	0.008944	7.26074	2.17136820634397e-07	0.696243	25	1.95495457245606e-06	0.303229	30402	0.00529101	4	1	0	0	0	0	0.0420149	NA	TRUE
mode2	Cancer_mesenchymal	ADM	Tgfb1	Acvr1b	TGFb	FALSE	FALSE	-4.50945	0.507547	-8.88481	6.77428153532469e-09	0.774377	25	9.39106490275204e-08	0.546916	3777	0.0929175	572	4	0	0	0	0	-0.1522	0.0782717	TRUE
mode2	Cancer_mesenchymal	Acinar	Tgfb1	Acvr1b	TGFb	FALSE	FALSE	-0.500166	0.0575795	-8.68654	1.01523414085133e-08	0.766393	25	1.33548987409069e-07	0.546916	3777	0.0275681	84	4	0	0	0	0	-0.0219112	0.0172885	TRUE
mode2	Cancer_mesenchymal	Cancer_epithelial	Tgfb1	Acvr1b	TGFb	FALSE	FALSE	-4.45101	3.98504	-1.11693	0.275556	0.05145	25	0.374414	0.546916	3777	0.224115	22470	4	2	2	0.5	0.5	0.0647087	0.218977	FALSE
mode2	Cancer_mesenchymal	Cancer_mesenchymal	Tgfb1	Acvr1b	TGFb	FALSE	FALSE	2.74457	0.422827	6.49101	1.26776916176411e-06	0.646877	25	9.0424722599969e-06	0.546916	3777	0.190559	1316	4	4	4	1	1	0.318452	0.154006	TRUE
mode2	Cancer_mesenchymal	Ductal	Tgfb1	Acvr1b	TGFb	FALSE	FALSE	-7.90568	0.864345	-9.14643	4.00333808099977e-09	0.784356	25	5.8975605817235e-08	0.546916	3777	0.122045	1683	4	0	0	0	0	-0.0724326	0.166771	TRUE
mode2	Cancer_mesenchymal	Endothelial_lymphatic	Tgfb1	Acvr1b	TGFb	FALSE	FALSE	0.00726256	0.0114859	0.632305	0.533424	0.017086	25	0.631218	0.546916	3777	0.0174897	34	3	0	0	0	0	0.0505152	0.0414749	TRUE
mode2	Cancer_mesenchymal	Endothelial_vascular	Tgfb1	Acvr1b	TGFb	FALSE	FALSE	0.953911	0.0875666	10.8935	1.48495677044515e-10	0.83765	25	3.16702910430442e-09	0.546916	3777	0.0145778	251	4	1	1	0.25	0.25	0.00519406	0.0945541	TRUE
mode2	Cancer_mesenchymal	Fibroblast	Tgfb1	Acvr1b	TGFb	FALSE	FALSE	1.53084	1.20191	1.27367	0.215503	0.0658848	25	0.306288	0.546916	3777	0.100277	6689	4	0	0	0	0	-0.0653463	0.0970716	TRUE
mode2	Cancer_mesenchymal	Islet	Tgfb1	Acvr1b	TGFb	FALSE	FALSE	-0.385496	0.0430781	-8.94876	5.95203473213557e-09	0.776873	25	8.38427399472444e-08	0.546916	3777	0.0574324	51	4	0	0	0	0	-0.0182807	0.0149859	TRUE
mode2	Cancer_mesenchymal	Macrophage	Tgfb1	Acvr1b	TGFb	FALSE	FALSE	14.3199	1.61556	8.86371	7.07060432146252e-09	0.773545	25	9.71466893621019e-08	0.546916	3777	0.0419685	3743	4	2	2	0.5	0.5	0.145875	0.114756	FALSE
mode2	Cancer_mesenchymal	Mural	Tgfb1	Acvr1b	TGFb	FALSE	FALSE	-0.0205466	0.020444	-1.00502	0.325345	0.0420683	25	0.427975	0.546916	3777	0.0184453	14	3	0	0	0	0	-0.0122653	0.0161918	TRUE
mode2	Cancer_mesenchymal	PSC	Tgfb1	Acvr1b	TGFb	FALSE	FALSE	1.20598	0.151161	7.9781	4.49554596932517e-08	0.734565	25	4.94510056625768e-07	0.546916	3777	0.0212766	155	4	1	1	0.25	0.25	0.00745867	0.101131	TRUE
mode2	Cancer_mesenchymal	Smooth_muscle	Tgfb1	Acvr1b	TGFb	FALSE	FALSE	0.146085	0.0191751	7.61846	9.81652540433989e-08	0.716193	25	9.83745034264386e-07	0.546916	3777	0.0295429	53	3	0	0	0	0	0.00817617	0.0218787	TRUE
mode2	Cancer_mesenchymal	Tuft-like	Tgfb1	Acvr1b	TGFb	FALSE	FALSE	-2.73879	0.306441	-8.93741	6.09010409599274e-09	0.776433	25	8.5411537730181e-08	0.546916	3777	0.109905	405	4	0	0	0	0	-0.0999463	0.110143	TRUE
mode2	Cancer_mesenchymal	cDC2	Tgfb1	Acvr1b	TGFb	FALSE	FALSE	0.0390229	0.0100119	3.89764	0.000725119	0.397774	25	0.00221538	0.546916	3777	0.00529101	4	1	0	0	0	0	0.0390686	NA	TRUE
mode2	Ductal	ADM	Tgfb1	Acvr1b	TGFb	FALSE	FALSE	-6.60145	0.750185	-8.79977	8.05284675186278e-09	0.770998	25	1.08168238419742e-07	0.174039	2400	0.0929175	572	4	1	1	0.25	0.25	0.087507	0.0804961	TRUE
mode2	Ductal	Acinar	Tgfb1	Acvr1b	TGFb	FALSE	FALSE	-0.63969	0.112944	-5.66378	9.13261815379926e-06	0.582414	25	4.92769461562033e-05	0.174039	2400	0.0275681	84	4	0	0	0	0	0.0164018	0.020463	TRUE
mode2	Ductal	Cancer_epithelial	Tgfb1	Acvr1b	TGFb	FALSE	FALSE	-12.2487	5.43257	-2.25467	0.0339784	0.181015	25	0.0631829	0.174039	2400	0.224115	22470	4	0	0	0	0	-0.0601013	0.139291	TRUE
mode2	Ductal	Cancer_mesenchymal	Tgfb1	Acvr1b	TGFb	FALSE	FALSE	4.72546	0.344801	13.7049	1.49321358298145e-12	0.890904	25	6.35673955621196e-11	0.174039	2400	0.190559	1316	4	0	0	0	0	-0.0963719	0.130956	TRUE
mode2	Ductal	Ductal	Tgfb1	Acvr1b	TGFb	FALSE	FALSE	-12.0948	1.04732	-11.5483	4.73445495811793e-11	0.852907	25	1.21321127306309e-09	0.174039	2400	0.122045	1683	4	4	4	1	1	0.494751	0.104408	TRUE
mode2	Ductal	Endothelial_lymphatic	Tgfb1	Acvr1b	TGFb	FALSE	FALSE	0.0173253	0.0166086	1.04315	0.307718	0.0451745	25	0.409292	0.174039	2400	0.0174897	34	3	0	0	0	0	-0.0148631	0.0192338	TRUE
mode2	Ductal	Endothelial_vascular	Tgfb1	Acvr1b	TGFb	FALSE	FALSE	1.40108	0.127718	10.9701	1.29594189911418e-10	0.839547	25	2.83664367512584e-09	0.174039	2400	0.0145778	251	4	1	1	0.25	0.25	0.0269827	0.071455	TRUE
mode2	Ductal	Fibroblast	Tgfb1	Acvr1b	TGFb	FALSE	FALSE	-0.122927	1.82429	-0.0673831	0.946859	0.000197374	25	0.966889	0.174039	2400	0.100277	6689	4	1	1	0.25	0.25	-0.0227016	0.118419	TRUE
mode2	Ductal	Islet	Tgfb1	Acvr1b	TGFb	FALSE	FALSE	-0.474688	0.090026	-5.27278	2.37717411772195e-05	0.547264	25	0.000113359	0.174039	2400	0.0574324	51	4	0	0	0	0	0.0111867	0.023303	TRUE
mode2	Ductal	Macrophage	Tgfb1	Acvr1b	TGFb	FALSE	FALSE	22.814	1.47598	15.4569	1.21805327593635e-13	0.912186	25	8.72239077662232e-12	0.174039	2400	0.0419685	3743	4	1	1	0.25	0.25	0.0213144	0.112904	TRUE
mode2	Ductal	Mural	Tgfb1	Acvr1b	TGFb	FALSE	FALSE	-0.07789	0.0259877	-2.99719	0.00643258	0.280872	25	0.0147229	0.174039	2400	0.0184453	14	3	0	0	0	0	0.00266641	0.0468221	TRUE
mode2	Ductal	PSC	Tgfb1	Acvr1b	TGFb	FALSE	FALSE	1.94814	0.142407	13.68	1.55007358099891e-12	0.890551	25	6.49649055478343e-11	0.174039	2400	0.0212766	155	4	1	1	0.25	0.25	0.0608344	0.0495708	TRUE
mode2	Ductal	Smooth_muscle	Tgfb1	Acvr1b	TGFb	FALSE	FALSE	0.200976	0.0321315	6.25478	2.21097854009862e-06	0.629762	25	1.46311572546428e-05	0.174039	2400	0.0295429	53	3	0	0	0	0	0.0147378	0.06806	TRUE
mode2	Ductal	Tuft-like	Tgfb1	Acvr1b	TGFb	FALSE	FALSE	-3.43148	0.626212	-5.47974	1.43045714272924e-05	0.566263	25	7.30634533978803e-05	0.174039	2400	0.109905	405	4	1	1	0.25	0.25	0.0490406	0.0553646	TRUE
mode2	Ductal	cDC2	Tgfb1	Acvr1b	TGFb	FALSE	FALSE	0.0716136	0.0116313	6.15696	2.7887969729418e-06	0.622383	25	1.77755789818289e-05	0.174039	2400	0.00529101	4	1	0	0	0	0	-0.0190174	NA	TRUE
mode2	Endothelial_lymphatic	ADM	Tgfb1	Acvr1b	TGFb	FALSE	FALSE	-1.399	0.468314	-2.9873	0.00658361	0.279538	25	0.0150187	0.455247	885	0.0929175	572	4	0	0	0	0	-0.0188483	0.0101861	TRUE
mode2	Endothelial_lymphatic	Acinar	Tgfb1	Acvr1b	TGFb	FALSE	FALSE	-0.188864	0.0472557	-3.99664	0.000567255	0.40985	25	0.00178728	0.455247	885	0.0275681	84	4	0	0	0	0	-0.0170857	0.0053227	TRUE
mode2	Endothelial_lymphatic	Cancer_epithelial	Tgfb1	Acvr1b	TGFb	FALSE	FALSE	-0.701415	2.10769	-0.332788	0.742309	0.00479205	25	0.812078	0.455247	885	0.224115	22470	4	0	0	0	0	-0.0928889	0.102722	TRUE
mode2	Endothelial_lymphatic	Cancer_mesenchymal	Tgfb1	Acvr1b	TGFb	FALSE	FALSE	0.83037	0.324051	2.56247	0.0174093	0.222086	25	0.0353714	0.455247	885	0.190559	1316	4	0	0	0	0	0.0481902	0.0377923	TRUE
mode2	Endothelial_lymphatic	Ductal	Tgfb1	Acvr1b	TGFb	FALSE	FALSE	-2.02286	0.863593	-2.34238	0.0281828	0.192607	25	0.0537272	0.455247	885	0.122045	1683	4	0	0	0	0	-0.0346854	0.00896214	TRUE
mode2	Endothelial_lymphatic	Endothelial_lymphatic	Tgfb1	Acvr1b	TGFb	FALSE	FALSE	0.00273298	0.00595489	0.458946	0.650581	0.00907479	25	0.734851	0.455247	885	0.0174897	34	3	2	2	0.666667	0.666667	0.113268	0.0466933	FALSE
mode2	Endothelial_lymphatic	Endothelial_vascular	Tgfb1	Acvr1b	TGFb	FALSE	FALSE	0.295687	0.0937627	3.15356	0.00444462	0.301866	25	0.0106233	0.455247	885	0.0145778	251	4	0	0	0	0	-0.00557486	0.0365097	TRUE
mode2	Endothelial_lymphatic	Fibroblast	Tgfb1	Acvr1b	TGFb	FALSE	FALSE	0.693412	0.625637	1.10833	0.279175	0.0507007	25	0.378475	0.455247	885	0.100277	6689	4	1	1	0.25	0.25	0.0886426	0.072384	TRUE
mode2	Endothelial_lymphatic	Islet	Tgfb1	Acvr1b	TGFb	FALSE	FALSE	-0.142431	0.0365437	-3.89756	0.000725278	0.397763	25	0.00221538	0.455247	885	0.0574324	51	4	0	0	0	0	-9.32701e-05	0.0278076	TRUE
mode2	Endothelial_lymphatic	Macrophage	Tgfb1	Acvr1b	TGFb	FALSE	FALSE	3.86335	1.55693	2.48138	0.0208309	0.211174	25	0.0413369	0.455247	885	0.0419685	3743	4	0	0	0	0	0.0546419	0.0142149	TRUE
mode2	Endothelial_lymphatic	Mural	Tgfb1	Acvr1b	TGFb	FALSE	FALSE	-0.00904542	0.0106195	-0.851776	0.40312	0.0305799	25	0.507562	0.455247	885	0.0184453	14	3	0	0	0	0	0.0195871	0.0285116	TRUE
mode2	Endothelial_lymphatic	PSC	Tgfb1	Acvr1b	TGFb	FALSE	FALSE	0.342326	0.133629	2.56176	0.0174368	0.22199	25	0.0354073	0.455247	885	0.0212766	155	4	0	0	0	0	0.0171647	0.0437516	TRUE
mode2	Endothelial_lymphatic	Smooth_muscle	Tgfb1	Acvr1b	TGFb	FALSE	FALSE	0.0372829	0.0168815	2.2085	0.037448	0.174961	25	0.0686081	0.455247	885	0.0295429	53	3	0	0	0	0	0.0238453	0.0235402	TRUE
mode2	Endothelial_lymphatic	Tuft-like	Tgfb1	Acvr1b	TGFb	FALSE	FALSE	-1.03919	0.255024	-4.07488	0.000467021	0.41926	25	0.00151149	0.455247	885	0.109905	405	4	0	0	0	0	-0.00137015	0.0406359	TRUE
mode2	Endothelial_lymphatic	cDC2	Tgfb1	Acvr1b	TGFb	FALSE	FALSE	0.0115686	0.00620963	1.86302	0.0752806	0.131119	25	0.126203	0.455247	885	0.00529101	4	1	0	0	0	0	0.0148885	NA	TRUE
mode2	Endothelial_vascular	ADM	Tgfb1	Acvr1b	TGFb	FALSE	FALSE	-2.84331	0.327211	-8.68952	1.00902987157215e-08	0.766516	25	1.32894518895368e-07	0.56499	9728	0.0929175	572	4	1	1	0.25	0.25	0.0188137	0.092047	TRUE
mode2	Endothelial_vascular	Acinar	Tgfb1	Acvr1b	TGFb	FALSE	FALSE	-0.276738	0.0486862	-5.68411	8.69276570457299e-06	0.584155	25	4.73764493767882e-05	0.56499	9728	0.0275681	84	4	0	0	0	0	-0.0333863	0.0315369	TRUE
mode2	Endothelial_vascular	Cancer_epithelial	Tgfb1	Acvr1b	TGFb	FALSE	FALSE	-5.32824	2.34303	-2.27408	0.0326094	0.183571	25	0.0609305	0.56499	9728	0.224115	22470	4	0	0	0	0	0.00834767	0.0911101	TRUE
mode2	Endothelial_vascular	Cancer_mesenchymal	Tgfb1	Acvr1b	TGFb	FALSE	FALSE	2.03681	0.151559	13.4391	2.23304681711358e-12	0.887039	25	8.71694412759897e-11	0.56499	9728	0.190559	1316	4	1	1	0.25	0.25	0.0572684	0.110055	TRUE
mode2	Endothelial_vascular	Ductal	Tgfb1	Acvr1b	TGFb	FALSE	FALSE	-5.27476	0.426323	-12.3727	1.19751611469225e-11	0.86938	25	3.72090280119749e-10	0.56499	9728	0.122045	1683	4	0	0	0	0	-0.0106434	0.0990679	TRUE
mode2	Endothelial_vascular	Endothelial_lymphatic	Tgfb1	Acvr1b	TGFb	FALSE	FALSE	0.00600803	0.00723445	0.830476	0.414808	0.0291135	25	0.518985	0.56499	9728	0.0174897	34	3	0	0	0	0	-0.014544	0.045202	TRUE
mode2	Endothelial_vascular	Endothelial_vascular	Tgfb1	Acvr1b	TGFb	FALSE	FALSE	0.612223	0.0517025	11.8413	2.88168714428663e-11	0.859082	25	7.78992077279284e-10	0.56499	9728	0.0145778	251	4	1	1	0.25	0.25	0.0644142	0.051728	TRUE
mode2	Endothelial_vascular	Fibroblast	Tgfb1	Acvr1b	TGFb	FALSE	FALSE	-0.121951	0.787703	-0.154819	0.878315	0.00104104	25	0.919745	0.56499	9728	0.100277	6689	4	1	1	0.25	0.25	0.082309	0.147723	TRUE
mode2	Endothelial_vascular	Islet	Tgfb1	Acvr1b	TGFb	FALSE	FALSE	-0.198207	0.0404012	-4.90597	5.89002753607779e-05	0.511351	25	0.000249704	0.56499	9728	0.0574324	51	4	0	0	0	0	-0.0200057	0.0111692	TRUE
mode2	Endothelial_vascular	Macrophage	Tgfb1	Acvr1b	TGFb	FALSE	FALSE	9.18507	0.980316	9.3695	2.57435280270704e-09	0.792395	25	3.96531009340047e-08	0.56499	9728	0.0419685	3743	4	3	3	0.75	0.75	0.127092	0.0375347	TRUE
mode2	Endothelial_vascular	Mural	Tgfb1	Acvr1b	TGFb	FALSE	FALSE	-0.0333696	0.0112616	-2.96312	0.00696711	0.276277	25	0.0157869	0.56499	9728	0.0184453	14	3	0	0	0	0	-0.0193732	0.0246268	TRUE
mode2	Endothelial_vascular	PSC	Tgfb1	Acvr1b	TGFb	FALSE	FALSE	0.846166	0.0586853	14.4187	5.22088680036284e-13	0.90039	25	2.67551890864092e-11	0.56499	9728	0.0212766	155	4	0	0	0	0	0.0327329	0.0385952	TRUE
mode2	Endothelial_vascular	Smooth_muscle	Tgfb1	Acvr1b	TGFb	FALSE	FALSE	0.0765226	0.0163015	4.6942	9.97476756723979e-05	0.489292	25	0.000394054	0.56499	9728	0.0295429	53	3	0	0	0	0	0.00897364	0.00356928	TRUE
mode2	Endothelial_vascular	Tuft-like	Tgfb1	Acvr1b	TGFb	FALSE	FALSE	-1.46222	0.27521	-5.31311	2.15261829042498e-05	0.551037	25	0.000103866	0.56499	9728	0.109905	405	4	0	0	0	0	-0.0371165	0.0930438	TRUE
mode2	Endothelial_vascular	cDC2	Tgfb1	Acvr1b	TGFb	FALSE	FALSE	0.0320223	0.00471879	6.78613	6.38826197685354e-07	0.666916	25	4.91878826485647e-06	0.56499	9728	0.00529101	4	1	0	0	0	0	0.0371417	NA	TRUE
mode2	Fibroblast	ADM	Tgfb1	Acvr1b	TGFb	FALSE	FALSE	-2.37376	0.217297	-10.9241	1.40645219708789e-10	0.838409	25	3.02345280459469e-09	0.352552	23517	0.0929175	572	4	0	0	0	0	-0.0664164	0.0798528	TRUE
mode2	Fibroblast	Acinar	Tgfb1	Acvr1b	TGFb	FALSE	FALSE	-0.226971	0.0373148	-6.08262	3.3294408697333e-06	0.616655	25	2.05839017292317e-05	0.352552	23517	0.0275681	84	4	0	0	0	0	-0.0803055	0.0327576	TRUE
mode2	Fibroblast	Cancer_epithelial	Tgfb1	Acvr1b	TGFb	FALSE	FALSE	-4.0748	1.88755	-2.15877	0.0415419	0.168483	25	0.0753678	0.352552	23517	0.224115	22470	4	2	2	0.5	0.5	-0.00148897	0.159162	FALSE
mode2	Fibroblast	Cancer_mesenchymal	Tgfb1	Acvr1b	TGFb	FALSE	FALSE	1.63813	0.11359	14.4214	5.20055629032824e-13	0.900423	25	2.67551890864092e-11	0.352552	23517	0.190559	1316	4	1	1	0.25	0.25	0.0849178	0.180903	TRUE
mode2	Fibroblast	Ductal	Tgfb1	Acvr1b	TGFb	FALSE	FALSE	-4.39923	0.212652	-20.6874	2.31186445200136e-16	0.948999	25	7.99561592814402e-14	0.352552	23517	0.122045	1683	4	0	0	0	0	-0.0885069	0.124897	TRUE
mode2	Fibroblast	Endothelial_lymphatic	Tgfb1	Acvr1b	TGFb	FALSE	FALSE	0.00517215	0.00576086	0.897809	0.37859	0.0338595	25	0.481667	0.352552	23517	0.0174897	34	3	0	0	0	0	0.0194023	0.0345727	TRUE
mode2	Fibroblast	Endothelial_vascular	Tgfb1	Acvr1b	TGFb	FALSE	FALSE	0.502655	0.0332039	15.1384	1.88693703380451e-13	0.908792	25	1.21449108015049e-11	0.352552	23517	0.0145778	251	4	0	0	0	0	0.0523718	0.0204685	TRUE
mode2	Fibroblast	Fibroblast	Tgfb1	Acvr1b	TGFb	FALSE	FALSE	-0.00242416	0.629121	-0.00385324	0.996959	6.45542423440408e-07	25	0.998066	0.352552	23517	0.100277	6689	4	0	0	0	0	-0.0470343	0.117554	TRUE
mode2	Fibroblast	Islet	Tgfb1	Acvr1b	TGFb	FALSE	FALSE	-0.16882	0.0298229	-5.66076	9.19992751179609e-06	0.582154	25	4.95412431200454e-05	0.352552	23517	0.0574324	51	4	0	0	0	0	-0.0301731	0.0666352	TRUE
mode2	Fibroblast	Macrophage	Tgfb1	Acvr1b	TGFb	FALSE	FALSE	7.99618	0.412073	19.4048	9.33350558807154e-16	0.942434	25	2.07941210588808e-13	0.352552	23517	0.0419685	3743	4	4	4	1	1	0.227622	0.101125	TRUE
mode2	Fibroblast	Mural	Tgfb1	Acvr1b	TGFb	FALSE	FALSE	-0.0231475	0.00940053	-2.46236	0.0217195	0.208622	25	0.0428642	0.352552	23517	0.0184453	14	3	0	0	0	0	-0.0237314	0.0124768	TRUE
mode2	Fibroblast	PSC	Tgfb1	Acvr1b	TGFb	FALSE	FALSE	0.687608	0.0384036	17.9048	5.317379971531e-15	0.933058	25	8.09814501861474e-13	0.352552	23517	0.0212766	155	4	1	1	0.25	0.25	0.0514004	0.07095	TRUE
mode2	Fibroblast	Smooth_muscle	Tgfb1	Acvr1b	TGFb	FALSE	FALSE	0.0717635	0.0103758	6.91644	4.73650960057632e-07	0.675312	25	3.80221813741884e-06	0.352552	23517	0.0295429	53	3	0	0	0	0	0.0109161	0.0261803	TRUE
mode2	Fibroblast	Tuft-like	Tgfb1	Acvr1b	TGFb	FALSE	FALSE	-1.22126	0.206527	-5.91333	4.99523908788091e-06	0.603226	25	2.94811155591594e-05	0.352552	23517	0.109905	405	4	0	0	0	0	-0.12681	0.153404	TRUE
mode2	Fibroblast	cDC2	Tgfb1	Acvr1b	TGFb	FALSE	FALSE	0.0246293	0.00402801	6.11452	3.08542344939809e-06	0.619126	25	1.93969091618265e-05	0.352552	23517	0.00529101	4	1	0	0	0	0	-0.00501376	NA	TRUE
mode2	Macrophage	ADM	Tgfb1	Acvr1b	TGFb	FALSE	FALSE	-2.4184	0.171087	-14.1355	7.88178173961049e-13	0.896774	25	3.75443638548054e-11	0.665912	59390	0.0929175	572	4	0	0	0	0	-0.0835429	0.0544048	TRUE
mode2	Macrophage	Acinar	Tgfb1	Acvr1b	TGFb	FALSE	FALSE	-0.246155	0.0298376	-8.24984	2.5205112755288e-08	0.747419	25	2.99827155360758e-07	0.665912	59390	0.0275681	84	4	0	0	0	0	-0.0446865	0.0264941	TRUE
mode2	Macrophage	Cancer_epithelial	Tgfb1	Acvr1b	TGFb	FALSE	FALSE	-2.8532	1.95039	-1.46289	0.157031	0.0851245	25	0.235405	0.665912	59390	0.224115	22470	4	1	1	0.25	0.25	0.0620139	0.0461001	TRUE
mode2	Macrophage	Cancer_mesenchymal	Tgfb1	Acvr1b	TGFb	FALSE	FALSE	1.59597	0.12246	13.0326	4.18288346734211e-12	0.880736	25	1.50976361966807e-10	0.665912	59390	0.190559	1316	4	1	1	0.25	0.25	0.0793975	0.0586189	TRUE
mode2	Macrophage	Ductal	Tgfb1	Acvr1b	TGFb	FALSE	FALSE	-4.21613	0.295917	-14.2477	6.68985449960759e-13	0.898228	25	3.25146763759681e-11	0.665912	59390	0.122045	1683	4	1	1	0.25	0.25	0.0320756	0.0913243	TRUE
mode2	Macrophage	Endothelial_lymphatic	Tgfb1	Acvr1b	TGFb	FALSE	FALSE	0.00699771	0.00558614	1.25269	0.222906	0.0638699	25	0.315028	0.665912	59390	0.0174897	34	3	0	0	0	0	0.00916546	0.0158307	TRUE
mode2	Macrophage	Endothelial_vascular	Tgfb1	Acvr1b	TGFb	FALSE	FALSE	0.49914	0.0299645	16.6577	2.49592503138488e-14	0.923455	25	2.59504205426583e-12	0.665912	59390	0.0145778	251	4	0	0	0	0	0.0219644	0.0394379	TRUE
mode2	Macrophage	Fibroblast	Tgfb1	Acvr1b	TGFb	FALSE	FALSE	0.413316	0.61372	0.67346	0.507366	0.0193382	25	0.607412	0.665912	59390	0.100277	6689	4	0	0	0	0	-0.053568	0.0461999	TRUE
mode2	Macrophage	Islet	Tgfb1	Acvr1b	TGFb	FALSE	FALSE	-0.185711	0.0237921	-7.80556	6.52494387029107e-08	0.725951	25	6.84328012312875e-07	0.665912	59390	0.0574324	51	4	0	0	0	0	-0.0247561	0.013783	TRUE
mode2	Macrophage	Macrophage	Tgfb1	Acvr1b	TGFb	FALSE	FALSE	7.28851	0.743502	9.80295	1.11136429910851e-09	0.806881	25	1.89545460035652e-08	0.665912	59390	0.0419685	3743	4	4	4	1	1	0.235739	0.14393	TRUE
mode2	Macrophage	Mural	Tgfb1	Acvr1b	TGFb	FALSE	FALSE	-0.0197127	0.00956379	-2.06119	0.0507661	0.155917	25	0.0896511	0.665912	59390	0.0184453	14	3	0	0	0	0	-0.020936	0.0293377	TRUE
mode2	Macrophage	PSC	Tgfb1	Acvr1b	TGFb	FALSE	FALSE	0.660742	0.0489671	13.4936	2.05513796734411e-12	0.887847	25	8.14000250582121e-11	0.665912	59390	0.0212766	155	4	2	2	0.5	0.5	0.0571082	0.0863998	FALSE
mode2	Macrophage	Smooth_muscle	Tgfb1	Acvr1b	TGFb	FALSE	FALSE	0.063788	0.0120353	5.30008	2.22274368825271e-05	0.549821	25	0.00010701	0.665912	59390	0.0295429	53	3	0	0	0	0	0.00770622	0.02498	TRUE
mode2	Macrophage	Tuft-like	Tgfb1	Acvr1b	TGFb	FALSE	FALSE	-1.31585	0.170404	-7.72197	7.82654536131464e-08	0.721647	25	8.10617193408958e-07	0.665912	59390	0.109905	405	4	0	0	0	0	-0.0404007	0.0578888	TRUE
mode2	Macrophage	cDC2	Tgfb1	Acvr1b	TGFb	FALSE	FALSE	0.0239614	0.00404663	5.92133	4.90014019785196e-06	0.603872	25	2.89695002511609e-05	0.665912	59390	0.00529101	4	1	0	0	0	0	0.00944434	NA	TRUE
mode2	Mural	ADM	Tgfb1	Acvr1b	TGFb	FALSE	FALSE	-1.64724	0.809729	-2.03431	0.0536091	0.152493	25	0.094076	0.231884	176	0.0929175	572	4	1	1	0.25	0.25	0.0271133	0.0705239	TRUE
mode2	Mural	Acinar	Tgfb1	Acvr1b	TGFb	FALSE	FALSE	-0.211289	0.08761	-2.4117	0.0242603	0.201841	25	0.0471655	0.231884	176	0.0275681	84	4	0	0	0	0	-0.00921588	0.00892806	TRUE
mode2	Mural	Cancer_epithelial	Tgfb1	Acvr1b	TGFb	FALSE	FALSE	6.26422	3.10452	2.01777	0.0554287	0.150395	25	0.0967787	0.231884	176	0.224115	22470	4	0	0	0	0	-0.0504885	0.0135053	TRUE
mode2	Mural	Cancer_mesenchymal	Tgfb1	Acvr1b	TGFb	FALSE	FALSE	0.566027	0.573697	0.98663	0.33409	0.0406049	25	0.436466	0.231884	176	0.190559	1316	4	0	0	0	0	-0.0408817	0.0259261	TRUE
mode2	Mural	Ductal	Tgfb1	Acvr1b	TGFb	FALSE	FALSE	-2.07702	1.46967	-1.41325	0.170972	0.0799002	25	0.252731	0.231884	176	0.122045	1683	4	0	0	0	0	0.061221	0.0274536	TRUE
mode2	Mural	Endothelial_lymphatic	Tgfb1	Acvr1b	TGFb	FALSE	FALSE	0.011805	0.00921336	1.28129	0.21286	0.0666229	25	0.303409	0.231884	176	0.0174897	34	3	0	0	0	0	0.0180539	0.0245282	TRUE
mode2	Mural	Endothelial_vascular	Tgfb1	Acvr1b	TGFb	FALSE	FALSE	0.312087	0.166639	1.87284	0.0738574	0.132322	25	0.124029	0.231884	176	0.0145778	251	4	0	0	0	0	0.0132683	0.030997	TRUE
mode2	Mural	Fibroblast	Tgfb1	Acvr1b	TGFb	FALSE	FALSE	2.24413	0.910452	2.46486	0.021601	0.208957	25	0.0426537	0.231884	176	0.100277	6689	4	0	0	0	0	0.0381001	0.0151381	TRUE
mode2	Mural	Islet	Tgfb1	Acvr1b	TGFb	FALSE	FALSE	-0.183877	0.0645402	-2.84903	0.00908367	0.260853	25	0.0199841	0.231884	176	0.0574324	51	4	0	0	0	0	0.027109	0.0232142	TRUE
mode2	Mural	Macrophage	Tgfb1	Acvr1b	TGFb	FALSE	FALSE	1.50208	2.77697	0.540906	0.593773	0.012561	25	0.684944	0.231884	176	0.0419685	3743	4	0	0	0	0	-0.00367935	0.0487915	TRUE
mode2	Mural	Mural	Tgfb1	Acvr1b	TGFb	FALSE	FALSE	0.0233897	0.0164881	1.41858	0.16943	0.0804553	25	0.250827	0.231884	176	0.0184453	14	3	1	1	0.333333	0.333333	0.0569743	0.0633062	FALSE
mode2	Mural	PSC	Tgfb1	Acvr1b	TGFb	FALSE	FALSE	0.239758	0.236285	1.0147	0.320804	0.0428479	25	0.423134	0.231884	176	0.0212766	155	4	1	1	0.25	0.25	0.034575	0.0588166	TRUE
mode2	Mural	Smooth_muscle	Tgfb1	Acvr1b	TGFb	FALSE	FALSE	0.0237724	0.029211	0.813817	0.424095	0.0279896	25	0.528244	0.231884	176	0.0295429	53	3	3	3	1	1	0.139296	0.036265	TRUE
mode2	Mural	Tuft-like	Tgfb1	Acvr1b	TGFb	FALSE	FALSE	-1.09818	0.481848	-2.27911	0.0322633	0.184233	25	0.0603464	0.231884	176	0.109905	405	4	0	0	0	0	0.0313123	0.0373342	TRUE
mode2	Mural	cDC2	Tgfb1	Acvr1b	TGFb	FALSE	FALSE	0.00266663	0.0106054	0.251442	0.803706	0.00274129	25	0.862406	0.231884	176	0.00529101	4	1	0	0	0	0	0.0019744	NA	TRUE
mode2	Neutrophil	ADM	Tgfb1	Acvr1b	TGFb	FALSE	FALSE	-1.09131	0.304021	-3.5896	0.00154902	0.359067	25	0.0042598	0.274467	746	0.0929175	572	4	0	0	0	0	-0.0166012	0.0374849	TRUE
mode2	Neutrophil	Acinar	Tgfb1	Acvr1b	TGFb	FALSE	FALSE	-0.125075	0.0333527	-3.75008	0.00104421	0.379437	25	0.00303605	0.274467	746	0.0275681	84	4	0	0	0	0	-0.0192061	0.0375864	TRUE
mode2	Neutrophil	Cancer_epithelial	Tgfb1	Acvr1b	TGFb	FALSE	FALSE	-2.6882	1.3418	-2.00343	0.0570502	0.148581	25	0.0994012	0.274467	746	0.224115	22470	4	1	1	0.25	0.25	0.0594289	0.0456361	TRUE
mode2	Neutrophil	Cancer_mesenchymal	Tgfb1	Acvr1b	TGFb	FALSE	FALSE	0.78016	0.19361	4.02955	0.000522729	0.413823	25	0.00166439	0.274467	746	0.190559	1316	4	0	0	0	0	0.00817408	0.0174914	TRUE
mode2	Neutrophil	Ductal	Tgfb1	Acvr1b	TGFb	FALSE	FALSE	-2.04569	0.505605	-4.04602	0.000501762	0.415803	25	0.00160662	0.274467	746	0.122045	1683	4	1	1	0.25	0.25	0.0589198	0.0857883	TRUE
mode2	Neutrophil	Endothelial_lymphatic	Tgfb1	Acvr1b	TGFb	FALSE	FALSE	-0.000634407	0.00411523	-0.154161	0.878828	0.00103222	25	0.920186	0.274467	746	0.0174897	34	3	0	0	0	0	0.00544002	0.0442716	TRUE
mode2	Neutrophil	Endothelial_vascular	Tgfb1	Acvr1b	TGFb	FALSE	FALSE	0.256383	0.0557462	4.5991	0.000126425	0.479069	25	0.000483907	0.274467	746	0.0145778	251	4	0	0	0	0	0.00917009	0.0594125	TRUE
mode2	Neutrophil	Fibroblast	Tgfb1	Acvr1b	TGFb	FALSE	FALSE	-0.0587927	0.441793	-0.133078	0.89529	0.000769391	25	0.932389	0.274467	746	0.100277	6689	4	0	0	0	0	0.00277335	0.0506607	TRUE
mode2	Neutrophil	Islet	Tgfb1	Acvr1b	TGFb	FALSE	FALSE	-0.0824999	0.0274692	-3.00336	0.00634004	0.281703	25	0.0145336	0.274467	746	0.0574324	51	4	0	0	0	0	-0.0290192	0.0246155	TRUE
mode2	Neutrophil	Macrophage	Tgfb1	Acvr1b	TGFb	FALSE	FALSE	3.86755	0.897448	4.3095	0.000260332	0.446741	25	0.00090747	0.274467	746	0.0419685	3743	4	0	0	0	0	0.0253792	0.0397501	TRUE
mode2	Neutrophil	Mural	Tgfb1	Acvr1b	TGFb	FALSE	FALSE	-0.012123	0.00697992	-1.73684	0.0957913	0.11595	25	0.155571	0.274467	746	0.0184453	14	3	0	0	0	0	-0.0273602	0.00365413	TRUE
mode2	Neutrophil	PSC	Tgfb1	Acvr1b	TGFb	FALSE	FALSE	0.344412	0.0756016	4.55561	0.000140906	0.474329	25	0.000530693	0.274467	746	0.0212766	155	4	1	1	0.25	0.25	0.0307688	0.0742048	TRUE
mode2	Neutrophil	Smooth_muscle	Tgfb1	Acvr1b	TGFb	FALSE	FALSE	0.0348569	0.0105266	3.31131	0.0030461	0.322828	25	0.00762972	0.274467	746	0.0295429	53	3	0	0	0	0	-0.00618527	0.0177234	TRUE
mode2	Neutrophil	Tuft-like	Tgfb1	Acvr1b	TGFb	FALSE	FALSE	-0.677564	0.181914	-3.72464	0.00111177	0.376237	25	0.00321002	0.274467	746	0.109905	405	4	0	0	0	0	-0.0652745	0.0429231	TRUE
mode2	Neutrophil	cDC2	Tgfb1	Acvr1b	TGFb	FALSE	FALSE	0.0131322	0.00367767	3.5708	0.00162194	0.356654	25	0.00443105	0.274467	746	0.00529101	4	1	0	0	0	0	0.0521349	NA	TRUE
mode2	PSC	ADM	Tgfb1	Acvr1b	TGFb	FALSE	FALSE	-2.08044	0.257168	-8.08982	3.53959102294219e-08	0.739952	25	4.03446628584572e-07	0.50048	3646	0.0929175	572	4	0	0	0	0	-0.0433062	0.0500452	TRUE
mode2	PSC	Acinar	Tgfb1	Acvr1b	TGFb	FALSE	FALSE	-0.204745	0.0365874	-5.59605	1.0768821154674e-05	0.57655	25	5.68848378825061e-05	0.50048	3646	0.0275681	84	4	0	0	0	0	-0.04011	0.0186217	TRUE
mode2	PSC	Cancer_epithelial	Tgfb1	Acvr1b	TGFb	FALSE	FALSE	-4.12121	1.72938	-2.38305	0.0258159	0.198018	25	0.0497678	0.50048	3646	0.224115	22470	4	0	0	0	0	-0.0680227	0.0235264	TRUE
mode2	PSC	Cancer_mesenchymal	Tgfb1	Acvr1b	TGFb	FALSE	FALSE	1.45906	0.142179	10.2621	4.68118857692256e-10	0.820748	25	8.71216731192146e-09	0.50048	3646	0.190559	1316	4	0	0	0	0	0.00233522	0.0616117	TRUE
mode2	PSC	Ductal	Tgfb1	Acvr1b	TGFb	FALSE	FALSE	-3.98628	0.284277	-14.0225	9.30623777446439e-13	0.895279	25	4.31881326417525e-11	0.50048	3646	0.122045	1683	4	1	1	0.25	0.25	0.0120408	0.0967728	TRUE
mode2	PSC	Endothelial_lymphatic	Tgfb1	Acvr1b	TGFb	FALSE	FALSE	0.00206708	0.00545077	0.379227	0.707998	0.00621389	25	0.783019	0.50048	3646	0.0174897	34	3	0	0	0	0	0.00742836	0.0161709	TRUE
mode2	PSC	Endothelial_vascular	Tgfb1	Acvr1b	TGFb	FALSE	FALSE	0.458113	0.0373608	12.2619	1.43481697797607e-11	0.867323	25	4.3096322174598e-10	0.50048	3646	0.0145778	251	4	1	1	0.25	0.25	0.0838404	0.0574656	TRUE
mode2	PSC	Fibroblast	Tgfb1	Acvr1b	TGFb	FALSE	FALSE	-0.0202587	0.586904	-0.0345179	0.972762	5.18010365459149e-05	25	0.98276	0.50048	3646	0.100277	6689	4	1	1	0.25	0.25	0.0610539	0.148771	TRUE
mode2	PSC	Islet	Tgfb1	Acvr1b	TGFb	FALSE	FALSE	-0.148672	0.0298588	-4.97917	4.9115906439322e-05	0.518749	25	0.000213891	0.50048	3646	0.0574324	51	4	0	0	0	0	0.00137016	0.04207	TRUE
mode2	PSC	Macrophage	Tgfb1	Acvr1b	TGFb	FALSE	FALSE	7.25652	0.527118	13.7664	1.36160192687666e-12	0.891772	25	6.00938842257849e-11	0.50048	3646	0.0419685	3743	4	3	3	0.75	0.75	0.164673	0.100781	TRUE
mode2	PSC	Mural	Tgfb1	Acvr1b	TGFb	FALSE	FALSE	-0.0222038	0.00870357	-2.55112	0.0178543	0.220556	25	0.0361398	0.50048	3646	0.0184453	14	3	0	0	0	0	0.0123343	0.0270195	TRUE
mode2	PSC	PSC	Tgfb1	Acvr1b	TGFb	FALSE	FALSE	0.626135	0.0461464	13.5684	1.83448727677296e-12	0.888944	25	7.42540642996864e-11	0.50048	3646	0.0212766	155	4	2	2	0.5	0.5	0.0839028	0.0322907	FALSE
mode2	PSC	Smooth_muscle	Tgfb1	Acvr1b	TGFb	FALSE	FALSE	0.0651636	0.0101959	6.39115	1.60250510292645e-06	0.639762	25	1.10509487741988e-05	0.50048	3646	0.0295429	53	3	0	0	0	0	0.0193819	0.00492593	TRUE
mode2	PSC	Tuft-like	Tgfb1	Acvr1b	TGFb	FALSE	FALSE	-1.08608	0.20561	-5.28225	2.32241302979976e-05	0.548153	25	0.000111264	0.50048	3646	0.109905	405	4	0	0	0	0	-0.0147152	0.0685575	TRUE
mode2	PSC	cDC2	Tgfb1	Acvr1b	TGFb	FALSE	FALSE	0.0218989	0.00402802	5.43664	1.58959878991285e-05	0.56238	25	8.00345470382039e-05	0.50048	3646	0.00529101	4	1	0	0	0	0	-0.0236151	NA	TRUE
mode2	Smooth_muscle	ADM	Tgfb1	Acvr1b	TGFb	FALSE	FALSE	-1.62726	0.259378	-6.27368	2.11421653040612e-06	0.631168	25	1.40897421934191e-05	0.486065	872	0.0929175	572	3	0	0	0	0	-0.0307541	0.0881081	TRUE
mode2	Smooth_muscle	Acinar	Tgfb1	Acvr1b	TGFb	FALSE	FALSE	-0.160265	0.0339209	-4.72468	9.24555762844652e-05	0.492527	25	0.000369993	0.486065	872	0.0275681	84	3	0	0	0	0	-0.0157787	0.00692231	TRUE
mode2	Smooth_muscle	Cancer_epithelial	Tgfb1	Acvr1b	TGFb	FALSE	FALSE	-3.78306	1.43264	-2.64062	0.0146146	0.232639	25	0.030314	0.486065	872	0.224115	22470	3	0	0	0	0	-0.110396	0.0896789	TRUE
mode2	Smooth_muscle	Cancer_mesenchymal	Tgfb1	Acvr1b	TGFb	FALSE	FALSE	1.24558	0.115888	10.7482	1.9264376505722e-10	0.833963	25	3.92035687586169e-09	0.486065	872	0.190559	1316	3	0	0	0	0	0.035173	0.0496175	TRUE
mode2	Smooth_muscle	Ductal	Tgfb1	Acvr1b	TGFb	FALSE	FALSE	-3.11461	0.362924	-8.58199	1.25925279106238e-08	0.762029	25	1.62098814639971e-07	0.486065	872	0.122045	1683	3	0	0	0	0	0.00297637	0.0586324	TRUE
mode2	Smooth_muscle	Endothelial_lymphatic	Tgfb1	Acvr1b	TGFb	FALSE	FALSE	0.00393358	0.00455742	0.863115	0.396985	0.0313737	25	0.501355	0.486065	872	0.0174897	34	2	0	0	0	0	0.0239168	0.00604773	TRUE
mode2	Smooth_muscle	Endothelial_vascular	Tgfb1	Acvr1b	TGFb	FALSE	FALSE	0.353488	0.0459659	7.69023	8.38832882408205e-08	0.719989	25	8.58929920215901e-07	0.486065	872	0.0145778	251	3	0	0	0	0	0.0573244	0.0403304	TRUE
mode2	Smooth_muscle	Fibroblast	Tgfb1	Acvr1b	TGFb	FALSE	FALSE	-0.188662	0.495501	-0.380751	0.706882	0.00626362	25	0.782186	0.486065	872	0.100277	6689	3	0	0	0	0	0.0361721	0.0421164	TRUE
mode2	Smooth_muscle	Islet	Tgfb1	Acvr1b	TGFb	FALSE	FALSE	-0.113025	0.0278083	-4.06442	0.000479333	0.418009	25	0.0015456	0.486065	872	0.0574324	51	3	0	0	0	0	0.00525736	0.00212363	TRUE
mode2	Smooth_muscle	Macrophage	Tgfb1	Acvr1b	TGFb	FALSE	FALSE	5.73265	0.642269	8.92562	6.236919035408e-09	0.775974	25	8.71315316923343e-08	0.486065	872	0.0419685	3743	3	2	2	0.666667	0.666667	0.127223	0.0769874	FALSE
mode2	Smooth_muscle	Mural	Tgfb1	Acvr1b	TGFb	FALSE	FALSE	-0.0219565	0.0069818	-3.14483	0.00453801	0.300698	25	0.0108273	0.486065	872	0.0184453	14	3	1	1	0.333333	0.333333	0.0355544	0.0600704	FALSE
mode2	Smooth_muscle	PSC	Tgfb1	Acvr1b	TGFb	FALSE	FALSE	0.51484	0.0472071	10.906	1.45240041153112e-10	0.83796	25	3.10986250492793e-09	0.486065	872	0.0212766	155	3	0	0	0	0	0.0473877	0.0343844	TRUE
mode2	Smooth_muscle	Smooth_muscle	Tgfb1	Acvr1b	TGFb	FALSE	FALSE	0.0479779	0.0103391	4.64046	0.000114042	0.483539	25	0.000441984	0.486065	872	0.0295429	53	3	3	3	1	1	0.170083	0.0314227	TRUE
mode2	Smooth_muscle	Tuft-like	Tgfb1	Acvr1b	TGFb	FALSE	FALSE	-0.832879	0.192211	-4.33314	0.000245428	0.449446	25	0.000862468	0.486065	872	0.109905	405	3	0	0	0	0	-0.0274621	0.0392277	TRUE
mode2	Smooth_muscle	cDC2	Tgfb1	Acvr1b	TGFb	FALSE	FALSE	0.0195709	0.00315256	6.20794	2.47062166845921e-06	0.626251	25	1.60545865991883e-05	0.486065	872	0.00529101	4	1	0	0	0	0	-0.00572982	NA	TRUE
mode2	cDC2	ADM	Tgfb1	Acvr1b	TGFb	FALSE	FALSE	-0.734627	0.237195	-3.09715	0.00508182	0.294312	25	0.0119586	0.477513	361	0.0929175	572	4	0	0	0	0	-0.0417184	0.0337418	TRUE
mode2	cDC2	Acinar	Tgfb1	Acvr1b	TGFb	FALSE	FALSE	-0.0429046	0.0301824	-1.42151	0.168587	0.080761	25	0.249819	0.477513	361	0.0275681	84	4	0	0	0	0	-0.00742891	0.0158325	TRUE
mode2	cDC2	Cancer_epithelial	Tgfb1	Acvr1b	TGFb	FALSE	FALSE	-0.757048	1.06964	-0.707759	0.486206	0.021315	25	0.588728	0.477513	361	0.224115	22470	4	0	0	0	0	-0.0428672	0.0326383	TRUE
mode2	cDC2	Cancer_mesenchymal	Tgfb1	Acvr1b	TGFb	FALSE	FALSE	0.499684	0.156516	3.19253	0.00405027	0.307068	25	0.00979766	0.477513	361	0.190559	1316	4	1	1	0.25	0.25	0.0127961	0.074544	TRUE
mode2	cDC2	Ductal	Tgfb1	Acvr1b	TGFb	FALSE	FALSE	-1.38456	0.398207	-3.47699	0.00203922	0.344532	25	0.00539121	0.477513	361	0.122045	1683	4	0	0	0	0	-0.021034	0.0171052	TRUE
mode2	cDC2	Endothelial_lymphatic	Tgfb1	Acvr1b	TGFb	FALSE	FALSE	0.00121968	0.00305082	0.399788	0.693001	0.00690121	25	0.770715	0.477513	361	0.0174897	34	3	0	0	0	0	0.0154245	0.0253765	TRUE
mode2	cDC2	Endothelial_vascular	Tgfb1	Acvr1b	TGFb	FALSE	FALSE	0.127879	0.0508629	2.51419	0.0193774	0.215583	25	0.0388447	0.477513	361	0.0145778	251	4	0	0	0	0	0.0139526	0.0339042	TRUE
mode2	cDC2	Fibroblast	Tgfb1	Acvr1b	TGFb	FALSE	FALSE	-0.214429	0.325559	-0.658649	0.516661	0.0185125	25	0.616017	0.477513	361	0.100277	6689	4	0	0	0	0	0.0363418	0.0164634	TRUE
mode2	cDC2	Islet	Tgfb1	Acvr1b	TGFb	FALSE	FALSE	-0.0254371	0.0235079	-1.08207	0.290437	0.0484415	25	0.390414	0.477513	361	0.0574324	51	4	0	0	0	0	-0.0159097	0.013811	TRUE
mode2	cDC2	Macrophage	Tgfb1	Acvr1b	TGFb	FALSE	FALSE	2.62232	0.711217	3.68708	0.00121943	0.371492	25	0.00347541	0.477513	361	0.0419685	3743	4	0	0	0	0	0.0435567	0.0544409	TRUE
mode2	cDC2	Mural	Tgfb1	Acvr1b	TGFb	FALSE	FALSE	-0.00608535	0.00537185	-1.13282	0.268961	0.0528465	25	0.367345	0.477513	361	0.0184453	14	3	0	0	0	0	-0.0123094	0.00475291	TRUE
mode2	cDC2	PSC	Tgfb1	Acvr1b	TGFb	FALSE	FALSE	0.190541	0.0665774	2.86195	0.00881629	0.262602	25	0.0194671	0.477513	361	0.0212766	155	4	1	1	0.25	0.25	0.0379966	0.0633559	TRUE
mode2	cDC2	Smooth_muscle	Tgfb1	Acvr1b	TGFb	FALSE	FALSE	0.0191069	0.00863669	2.2123	0.037151	0.175458	25	0.068168	0.477513	361	0.0295429	53	3	0	0	0	0	-0.00350191	0.0231234	TRUE
mode2	cDC2	Tuft-like	Tgfb1	Acvr1b	TGFb	FALSE	FALSE	-0.240929	0.163727	-1.47153	0.154699	0.0860469	25	0.232424	0.477513	361	0.109905	405	4	0	0	0	0	-0.0188216	0.0467485	TRUE
mode2	cDC2	cDC2	Tgfb1	Acvr1b	TGFb	FALSE	FALSE	0.00631821	0.00314436	2.00938	0.0563728	0.149333	25	0.0982843	0.477513	361	0.00529101	4	1	1	1	1	1	0.128954	NA	TRUE
mode2	Cancer_epithelial	ADM	Tgfb2	Acvr1b	TGFb	FALSE	FALSE	-69.8595	18.3355	-3.81007	0.000900521	0.386939	25	0.00267216	0.025284	2535	0.0929175	572	4	0	0	0	0	-0.105754	0.0358476	TRUE
mode2	Cancer_epithelial	Acinar	Tgfb2	Acvr1b	TGFb	FALSE	FALSE	-5.36985	2.35856	-2.27675	0.0324255	0.183922	25	0.0606184	0.025284	2535	0.0275681	84	4	0	0	0	0	-0.0404827	0.0201039	TRUE
mode2	Cancer_epithelial	Cancer_epithelial	Tgfb2	Acvr1b	TGFb	FALSE	FALSE	-292.08	65.8178	-4.43771	0.000189081	0.461273	25	0.0006877	0.025284	2535	0.224115	22470	4	0	0	0	0	0.000128112	0.0300543	TRUE
mode2	Cancer_epithelial	Cancer_mesenchymal	Tgfb2	Acvr1b	TGFb	FALSE	FALSE	59.1219	9.54975	6.19094	2.57242563693767e-06	0.624966	25	1.65766617474416e-05	0.025284	2535	0.190559	1316	4	0	0	0	0	0.0215899	0.0438218	TRUE
mode2	Cancer_epithelial	Ductal	Tgfb2	Acvr1b	TGFb	FALSE	FALSE	-153.693	25.2381	-6.08973	3.27337970871573e-06	0.617208	25	2.03273938200237e-05	0.025284	2535	0.122045	1683	4	2	2	0.5	0.5	0.0867635	0.0855072	FALSE
mode2	Cancer_epithelial	Endothelial_lymphatic	Tgfb2	Acvr1b	TGFb	FALSE	FALSE	-0.135909	0.252313	-0.538651	0.595303	0.0124578	25	0.68603	0.025284	2535	0.0174897	34	3	1	1	0.333333	0.333333	0.0365796	0.0655837	FALSE
mode2	Cancer_epithelial	Endothelial_vascular	Tgfb2	Acvr1b	TGFb	FALSE	FALSE	16.7916	3.22891	5.2004	2.84142718331909e-05	0.540406	25	0.00013249	0.025284	2535	0.0145778	251	4	0	0	0	0	-0.0010271	0.0392895	TRUE
mode2	Cancer_epithelial	Fibroblast	Tgfb2	Acvr1b	TGFb	FALSE	FALSE	-56.9336	24.5326	-2.32074	0.0295222	0.189736	25	0.0558767	0.025284	2535	0.100277	6689	4	0	0	0	0	-0.068156	0.039339	TRUE
mode2	Cancer_epithelial	Islet	Tgfb2	Acvr1b	TGFb	FALSE	FALSE	-4.1035	1.80624	-2.27185	0.0327645	0.183276	25	0.0611888	0.025284	2535	0.0574324	51	4	0	0	0	0	-0.0393302	0.0309967	TRUE
mode2	Cancer_epithelial	Macrophage	Tgfb2	Acvr1b	TGFb	FALSE	FALSE	320.318	32.783	9.77085	1.18174992518401e-09	0.805857	25	2.00600658414674e-08	0.025284	2535	0.0419685	3743	4	2	2	0.5	0.5	0.121984	0.107653	FALSE
mode2	Cancer_epithelial	Mural	Tgfb2	Acvr1b	TGFb	FALSE	FALSE	-1.4297	0.347405	-4.11537	0.000422266	0.424083	25	0.00138362	0.025284	2535	0.0184453	14	3	0	0	0	0	9.46772681866386e-05	0.0515001	TRUE
mode2	Cancer_epithelial	PSC	Tgfb2	Acvr1b	TGFb	FALSE	FALSE	25.149	3.72122	6.75825	6.81239959516059e-07	0.665084	25	5.19848107427463e-06	0.025284	2535	0.0212766	155	4	1	1	0.25	0.25	0.0514183	0.0499357	TRUE
mode2	Cancer_epithelial	Smooth_muscle	Tgfb2	Acvr1b	TGFb	FALSE	FALSE	2.75089	0.541511	5.08003	3.82562090724085e-05	0.528754	25	0.000173063	0.025284	2535	0.0295429	53	3	0	0	0	0	-0.0230742	0.0105725	TRUE
mode2	Cancer_epithelial	Tuft-like	Tgfb2	Acvr1b	TGFb	FALSE	FALSE	-29.3893	12.8137	-2.29359	0.0312845	0.186144	25	0.0587392	0.025284	2535	0.109905	405	4	0	0	0	0	-0.0406427	0.0214455	TRUE
mode2	Cancer_epithelial	cDC2	Tgfb2	Acvr1b	TGFb	FALSE	FALSE	0.987226	0.19383	5.09326	3.7024632680375e-05	0.530049	25	0.000168001	0.025284	2535	0.00529101	4	1	0	0	0	0	0.0251182	NA	TRUE
mode2	Cancer_mesenchymal	ADM	Tgfb2	Acvr1b	TGFb	FALSE	FALSE	12.5385	3.73678	3.35541	0.00273861	0.32864	25	0.00695784	0.103244	713	0.0929175	572	4	0	0	0	0	-0.0997132	0.0961722	TRUE
mode2	Cancer_mesenchymal	Acinar	Tgfb2	Acvr1b	TGFb	FALSE	FALSE	0.682918	0.488118	1.39908	0.17513	0.078431	25	0.257889	0.103244	713	0.0275681	84	4	0	0	0	0	-0.0212677	0.00779828	TRUE
mode2	Cancer_mesenchymal	Cancer_epithelial	Tgfb2	Acvr1b	TGFb	FALSE	FALSE	21.8419	16.8595	1.29553	0.20799	0.0680107	25	0.297683	0.103244	713	0.224115	22470	4	1	1	0.25	0.25	0.0372896	0.141042	TRUE
mode2	Cancer_mesenchymal	Cancer_mesenchymal	Tgfb2	Acvr1b	TGFb	FALSE	FALSE	-9.68731	2.26778	-4.27172	0.000286053	0.442391	25	0.000985062	0.103244	713	0.190559	1316	4	3	3	0.75	0.75	0.189411	0.156412	TRUE
mode2	Cancer_mesenchymal	Ductal	Tgfb2	Acvr1b	TGFb	FALSE	FALSE	25.5188	5.899	4.32595	0.000249872	0.448624	25	0.000876661	0.103244	713	0.122045	1683	4	0	0	0	0	-0.0119498	0.0784206	TRUE
mode2	Cancer_mesenchymal	Endothelial_lymphatic	Tgfb2	Acvr1b	TGFb	FALSE	FALSE	-0.0590343	0.0478905	-1.23269	0.230143	0.0619723	25	0.322934	0.103244	713	0.0174897	34	3	1	1	0.333333	0.333333	0.043649	0.0797146	FALSE
mode2	Cancer_mesenchymal	Endothelial_vascular	Tgfb2	Acvr1b	TGFb	FALSE	FALSE	-2.43141	0.776764	-3.13018	0.00469877	0.298738	25	0.0111764	0.103244	713	0.0145778	251	4	0	0	0	0	-0.0041053	0.0849551	TRUE
mode2	Cancer_mesenchymal	Fibroblast	Tgfb2	Acvr1b	TGFb	FALSE	FALSE	5.98477	5.15895	1.16007	0.257919	0.0552775	25	0.354549	0.103244	713	0.100277	6689	4	0	0	0	0	-0.0586814	0.108446	TRUE
mode2	Cancer_mesenchymal	Islet	Tgfb2	Acvr1b	TGFb	FALSE	FALSE	0.473005	0.376537	1.2562	0.221654	0.0642052	25	0.313669	0.103244	713	0.0574324	51	4	0	0	0	0	-0.0253466	0.021761	TRUE
mode2	Cancer_mesenchymal	Macrophage	Tgfb2	Acvr1b	TGFb	FALSE	FALSE	-43.6414	11.2762	-3.87022	0.000776067	0.394396	25	0.00235191	0.103244	713	0.0419685	3743	4	1	1	0.25	0.25	0.0804091	0.0604561	TRUE
mode2	Cancer_mesenchymal	Mural	Tgfb2	Acvr1b	TGFb	FALSE	FALSE	0.150303	0.0834627	1.80084	0.0848564	0.123577	25	0.140106	0.103244	713	0.0184453	14	3	0	0	0	0	0.00207709	0.0213674	TRUE
mode2	Cancer_mesenchymal	PSC	Tgfb2	Acvr1b	TGFb	FALSE	FALSE	-3.66728	0.991686	-3.69802	0.00118705	0.372876	25	0.00339387	0.103244	713	0.0212766	155	4	1	1	0.25	0.25	0.0235131	0.104689	TRUE
mode2	Cancer_mesenchymal	Smooth_muscle	Tgfb2	Acvr1b	TGFb	FALSE	FALSE	-0.298369	0.140464	-2.12417	0.044624	0.164004	25	0.0802593	0.103244	713	0.0295429	53	3	0	0	0	0	0.0119008	0.025307	TRUE
mode2	Cancer_mesenchymal	Tuft-like	Tgfb2	Acvr1b	TGFb	FALSE	FALSE	3.51982	2.66703	1.31975	0.199904	0.070397	25	0.288055	0.103244	713	0.109905	405	4	0	0	0	0	-0.0407957	0.0465624	TRUE
mode2	Cancer_mesenchymal	cDC2	Tgfb2	Acvr1b	TGFb	FALSE	FALSE	-0.152568	0.0449455	-3.3945	0.00249149	0.333771	25	0.00642205	0.103244	713	0.00529101	4	1	0	0	0	0	0.00462125	NA	TRUE
mode2	Ductal	ADM	Tgfb2	Acvr1b	TGFb	FALSE	FALSE	14.3303	5.79083	2.47465	0.0211415	0.210271	25	0.041884	0.0523568	722	0.0929175	572	4	1	1	0.25	0.25	0.0366469	0.0775388	TRUE
mode2	Ductal	Acinar	Tgfb2	Acvr1b	TGFb	FALSE	FALSE	1.40612	0.664722	2.11535	0.0454418	0.162867	25	0.081581	0.0523568	722	0.0275681	84	4	0	0	0	0	-0.00207312	0.0136917	TRUE
mode2	Ductal	Cancer_epithelial	Tgfb2	Acvr1b	TGFb	FALSE	FALSE	14.8203	24.7608	0.598538	0.55533	0.0153371	25	0.650784	0.0523568	722	0.224115	22470	4	0	0	0	0	-0.0633281	0.139812	TRUE
mode2	Ductal	Cancer_mesenchymal	Tgfb2	Acvr1b	TGFb	FALSE	FALSE	-8.35054	3.97461	-2.10097	0.0468044	0.161015	25	0.0836546	0.0523568	722	0.190559	1316	4	0	0	0	0	-0.0687913	0.101758	TRUE
mode2	Ductal	Ductal	Tgfb2	Acvr1b	TGFb	FALSE	FALSE	21.4899	10.4292	2.06056	0.0508311	0.155836	25	0.0897326	0.0523568	722	0.122045	1683	4	4	4	1	1	0.424393	0.0594164	TRUE
mode2	Ductal	Endothelial_lymphatic	Tgfb2	Acvr1b	TGFb	FALSE	FALSE	-0.124778	0.0656867	-1.89959	0.0700987	0.135612	25	0.118656	0.0523568	722	0.0174897	34	3	0	0	0	0	0.0239397	0.0584981	TRUE
mode2	Ductal	Endothelial_vascular	Tgfb2	Acvr1b	TGFb	FALSE	FALSE	-2.47513	1.22073	-2.02757	0.0543439	0.151638	25	0.0951304	0.0523568	722	0.0145778	251	4	0	0	0	0	-0.00534783	0.0201385	TRUE
mode2	Ductal	Fibroblast	Tgfb2	Acvr1b	TGFb	FALSE	FALSE	-9.22484	7.33588	-1.2575	0.221193	0.0643292	25	0.313126	0.0523568	722	0.100277	6689	4	0	0	0	0	-0.04196	0.0713706	TRUE
mode2	Ductal	Islet	Tgfb2	Acvr1b	TGFb	FALSE	FALSE	1.1364	0.503154	2.25855	0.0337006	0.181526	25	0.0627419	0.0523568	722	0.0574324	51	4	0	0	0	0	-0.0014082	0.0342444	TRUE
mode2	Ductal	Macrophage	Tgfb2	Acvr1b	TGFb	FALSE	FALSE	-44.0474	18.5551	-2.37387	0.0263337	0.196795	25	0.0506253	0.0523568	722	0.0419685	3743	4	1	1	0.25	0.25	-0.0260999	0.101419	TRUE
mode2	Ductal	Mural	Tgfb2	Acvr1b	TGFb	FALSE	FALSE	0.0168859	0.127336	0.132609	0.895656	0.000763986	25	0.932389	0.0523568	722	0.0184453	14	3	0	0	0	0	0.0149219	0.0420786	TRUE
mode2	Ductal	PSC	Tgfb2	Acvr1b	TGFb	FALSE	FALSE	-3.74624	1.60977	-2.32719	0.0291166	0.190592	25	0.0552542	0.0523568	722	0.0212766	155	4	0	0	0	0	0.0151879	0.00411	TRUE
mode2	Ductal	Smooth_muscle	Tgfb2	Acvr1b	TGFb	FALSE	FALSE	-0.537149	0.188779	-2.84538	0.00916065	0.260359	25	0.0201289	0.0523568	722	0.0295429	53	3	0	0	0	0	-0.00633995	0.0318597	TRUE
mode2	Ductal	Tuft-like	Tgfb2	Acvr1b	TGFb	FALSE	FALSE	7.926	3.59028	2.20763	0.0375168	0.174847	25	0.0687109	0.0523568	722	0.109905	405	4	2	2	0.5	0.5	0.0755979	0.116798	FALSE
mode2	Ductal	cDC2	Tgfb2	Acvr1b	TGFb	FALSE	FALSE	-0.0389861	0.0782574	-0.498178	0.623089	0.0106753	25	0.710253	0.0523568	722	0.00529101	4	1	0	0	0	0	-0.0136262	NA	TRUE
mode2	Endothelial_vascular	ADM	Tgfb2	Acvr1b	TGFb	FALSE	FALSE	15.653	3.08512	5.07371	3.885900420476e-05	0.528133	25	0.000175295	0.134975	2324	0.0929175	572	4	0	0	0	0	-0.00475636	0.0596374	TRUE
mode2	Endothelial_vascular	Acinar	Tgfb2	Acvr1b	TGFb	FALSE	FALSE	1.5917	0.374939	4.24522	0.000305585	0.439324	25	0.00104335	0.134975	2324	0.0275681	84	4	0	0	0	0	-0.0167915	0.0126059	TRUE
mode2	Endothelial_vascular	Cancer_epithelial	Tgfb2	Acvr1b	TGFb	FALSE	FALSE	31.2518	15.9158	1.96357	0.0617803	0.143569	25	0.106425	0.134975	2324	0.224115	22470	4	0	0	0	0	-0.0300007	0.0550184	TRUE
mode2	Endothelial_vascular	Cancer_mesenchymal	Tgfb2	Acvr1b	TGFb	FALSE	FALSE	-10.5486	2.02646	-5.20545	2.80627661700698e-05	0.540888	25	0.00013102	0.134975	2324	0.190559	1316	4	0	0	0	0	-0.0416243	0.0419432	TRUE
mode2	Endothelial_vascular	Ductal	Tgfb2	Acvr1b	TGFb	FALSE	FALSE	28.1354	5.17579	5.43597	1.59223369182325e-05	0.562319	25	8.01155091190546e-05	0.134975	2324	0.122045	1683	4	0	0	0	0	0.0799831	0.0182401	TRUE
mode2	Endothelial_vascular	Endothelial_lymphatic	Tgfb2	Acvr1b	TGFb	FALSE	FALSE	-0.0665349	0.0466769	-1.42544	0.167462	0.0811712	25	0.248527	0.134975	2324	0.0174897	34	3	0	0	0	0	-0.0116605	0.0178647	TRUE
mode2	Endothelial_vascular	Endothelial_vascular	Tgfb2	Acvr1b	TGFb	FALSE	FALSE	-3.42654	0.56915	-6.02044	3.86299412070712e-06	0.611786	25	2.34930008027031e-05	0.134975	2324	0.0145778	251	4	0	0	0	0	0.039489	0.0404587	TRUE
mode2	Endothelial_vascular	Fibroblast	Tgfb2	Acvr1b	TGFb	FALSE	FALSE	-0.130914	5.22692	-0.0250461	0.980234	2.72734141009967e-05	25	0.987081	0.134975	2324	0.100277	6689	4	1	1	0.25	0.25	0.067021	0.101837	TRUE
mode2	Endothelial_vascular	Islet	Tgfb2	Acvr1b	TGFb	FALSE	FALSE	1.14608	0.299708	3.82399	0.000870074	0.38867	25	0.00259534	0.134975	2324	0.0574324	51	4	0	0	0	0	0.0200975	0.016773	TRUE
mode2	Endothelial_vascular	Macrophage	Tgfb2	Acvr1b	TGFb	FALSE	FALSE	-50.1754	9.70366	-5.17077	3.05698105713847e-05	0.537567	25	0.000141624	0.134975	2324	0.0419685	3743	4	2	2	0.5	0.5	0.0883	0.0846692	FALSE
mode2	Endothelial_vascular	Mural	Tgfb2	Acvr1b	TGFb	FALSE	FALSE	0.13404	0.0832292	1.61049	0.120931	0.101341	25	0.189868	0.134975	2324	0.0184453	14	3	0	0	0	0	0.0191382	0.0326158	TRUE
mode2	Endothelial_vascular	PSC	Tgfb2	Acvr1b	TGFb	FALSE	FALSE	-4.47269	0.806876	-5.54322	1.22491868678243e-05	0.571912	25	6.38315458321851e-05	0.134975	2324	0.0212766	155	4	0	0	0	0	0.0558388	0.0429315	TRUE
mode2	Endothelial_vascular	Smooth_muscle	Tgfb2	Acvr1b	TGFb	FALSE	FALSE	-0.490982	0.111387	-4.40788	0.00020369	0.457923	25	0.000732701	0.134975	2324	0.0295429	53	3	0	0	0	0	0.0198046	0.00164316	TRUE
mode2	Endothelial_vascular	Tuft-like	Tgfb2	Acvr1b	TGFb	FALSE	FALSE	8.82205	2.00919	4.39085	0.000212527	0.456002	25	0.00076145	0.134975	2324	0.109905	405	4	1	1	0.25	0.25	0.0178059	0.0625592	TRUE
mode2	Endothelial_vascular	cDC2	Tgfb2	Acvr1b	TGFb	FALSE	FALSE	-0.148994	0.0444455	-3.3523	0.00275932	0.32823	25	0.00700552	0.134975	2324	0.00529101	4	1	0	0	0	0	0.0260942	NA	TRUE
mode2	Fibroblast	ADM	Tgfb2	Acvr1b	TGFb	FALSE	FALSE	-15.9896	6.30202	-2.53722	0.0184142	0.218683	25	0.0370994	0.212128	14150	0.0929175	572	4	0	0	0	0	0.00946442	0.0243875	TRUE
mode2	Fibroblast	Acinar	Tgfb2	Acvr1b	TGFb	FALSE	FALSE	-1.37868	0.741086	-1.86035	0.0756709	0.130793	25	0.126779	0.212128	14150	0.0275681	84	4	0	0	0	0	-0.00379978	0.044012	TRUE
mode2	Fibroblast	Cancer_epithelial	Tgfb2	Acvr1b	TGFb	FALSE	FALSE	-73.1779	22.6393	-3.23234	0.00368247	0.312366	25	0.00901687	0.212128	14150	0.224115	22470	4	0	0	0	0	-0.0180003	0.106544	TRUE
mode2	Fibroblast	Cancer_mesenchymal	Tgfb2	Acvr1b	TGFb	FALSE	FALSE	14.4296	3.67257	3.92901	0.000670891	0.40162	25	0.00207084	0.212128	14150	0.190559	1316	4	0	0	0	0	0.0124118	0.0148184	TRUE
mode2	Fibroblast	Ductal	Tgfb2	Acvr1b	TGFb	FALSE	FALSE	-34.316	10.151	-3.38057	0.00257695	0.331945	25	0.00660611	0.212128	14150	0.122045	1683	4	0	0	0	0	0.0461716	0.0337301	TRUE
mode2	Fibroblast	Endothelial_lymphatic	Tgfb2	Acvr1b	TGFb	FALSE	FALSE	0.0543274	0.0764669	0.710469	0.484556	0.0214751	25	0.587454	0.212128	14150	0.0174897	34	3	0	0	0	0	-0.02478	0.00340433	TRUE
mode2	Fibroblast	Endothelial_vascular	Tgfb2	Acvr1b	TGFb	FALSE	FALSE	3.65608	1.23353	2.96392	0.0069541	0.276385	25	0.0157674	0.212128	14150	0.0145778	251	4	0	0	0	0	-0.009643	0.0408305	TRUE
mode2	Fibroblast	Fibroblast	Tgfb2	Acvr1b	TGFb	FALSE	FALSE	-5.79317	8.20925	-0.705688	0.487469	0.0211931	25	0.589663	0.212128	14150	0.100277	6689	4	1	1	0.25	0.25	0.0580098	0.0737014	TRUE
mode2	Fibroblast	Islet	Tgfb2	Acvr1b	TGFb	FALSE	FALSE	-0.910619	0.57812	-1.57514	0.128881	0.0973688	25	0.200113	0.212128	14150	0.0574324	51	4	0	0	0	0	-0.0091063	0.0167095	TRUE
mode2	Fibroblast	Macrophage	Tgfb2	Acvr1b	TGFb	FALSE	FALSE	51.7068	19.922	2.59546	0.0161735	0.226537	25	0.0331219	0.212128	14150	0.0419685	3743	4	1	1	0.25	0.25	0.0373973	0.0708516	TRUE
mode2	Fibroblast	Mural	Tgfb2	Acvr1b	TGFb	FALSE	FALSE	-0.413444	0.109513	-3.77531	0.000981226	0.382599	25	0.00288472	0.212128	14150	0.0184453	14	3	0	0	0	0	-0.0186197	0.018118	TRUE
mode2	Fibroblast	PSC	Tgfb2	Acvr1b	TGFb	FALSE	FALSE	6.34631	1.44271	4.39887	0.000208318	0.456907	25	0.000747607	0.212128	14150	0.0212766	155	4	0	0	0	0	0.0154403	0.0510007	TRUE
mode2	Fibroblast	Smooth_muscle	Tgfb2	Acvr1b	TGFb	FALSE	FALSE	0.452509	0.220853	2.04891	0.0520472	0.154351	25	0.0916591	0.212128	14150	0.0295429	53	3	0	0	0	0	0.00756936	0.054009	TRUE
mode2	Fibroblast	Tuft-like	Tgfb2	Acvr1b	TGFb	FALSE	FALSE	-6.81756	4.08406	-1.66931	0.108613	0.108064	25	0.173168	0.212128	14150	0.109905	405	4	0	0	0	0	0.00987077	0.0356333	TRUE
mode2	Fibroblast	cDC2	Tgfb2	Acvr1b	TGFb	FALSE	FALSE	0.239477	0.0701208	3.4152	0.00236957	0.33648	25	0.00615179	0.212128	14150	0.00529101	4	1	0	0	0	0	-0.0322298	NA	TRUE
mode2	Macrophage	ADM	Tgfb2	Acvr1b	TGFb	FALSE	FALSE	-80.5493	56.377	-1.42876	0.166513	0.0815197	25	0.24739	0.012031	1073	0.0929175	572	4	0	0	0	0	-0.0341283	0.0637318	TRUE
mode2	Macrophage	Acinar	Tgfb2	Acvr1b	TGFb	FALSE	FALSE	-15.4721	5.71021	-2.70954	0.012505	0.241966	25	0.0265443	0.012031	1073	0.0275681	84	4	0	0	0	0	-0.0194902	0.0339986	TRUE
mode2	Macrophage	Cancer_epithelial	Tgfb2	Acvr1b	TGFb	FALSE	FALSE	184.32	221.958	0.830431	0.414833	0.0291104	25	0.518985	0.012031	1073	0.224115	22470	4	0	0	0	0	-0.0493892	0.0668427	TRUE
mode2	Macrophage	Cancer_mesenchymal	Tgfb2	Acvr1b	TGFb	FALSE	FALSE	30.1438	38.6651	0.779614	0.443567	0.0257457	25	0.54696	0.012031	1073	0.190559	1316	4	0	0	0	0	0.033258	0.0446314	TRUE
mode2	Macrophage	Ductal	Tgfb2	Acvr1b	TGFb	FALSE	FALSE	-78.3989	101.159	-0.775009	0.44623	0.0254501	25	0.549867	0.012031	1073	0.122045	1683	4	0	0	0	0	0.00392079	0.0611304	TRUE
mode2	Macrophage	Endothelial_lymphatic	Tgfb2	Acvr1b	TGFb	FALSE	FALSE	0.100608	0.63746	0.157827	0.875971	0.00108184	25	0.918194	0.012031	1073	0.0174897	34	3	0	0	0	0	0.00342518	0.0280941	TRUE
mode2	Macrophage	Endothelial_vascular	Tgfb2	Acvr1b	TGFb	FALSE	FALSE	14.8738	11.5556	1.28715	0.210844	0.0671931	25	0.30109	0.012031	1073	0.0145778	251	4	0	0	0	0	0.0333106	0.0481801	TRUE
mode2	Macrophage	Fibroblast	Tgfb2	Acvr1b	TGFb	FALSE	FALSE	133.986	62.5032	2.14366	0.0428631	0.166525	25	0.0775178	0.012031	1073	0.100277	6689	4	1	1	0.25	0.25	0.0671386	0.0407529	TRUE
mode2	Macrophage	Islet	Tgfb2	Acvr1b	TGFb	FALSE	FALSE	-11.5941	4.40033	-2.63482	0.0148065	0.231856	25	0.0306534	0.012031	1073	0.0574324	51	4	0	0	0	0	-0.0215645	0.012632	TRUE
mode2	Macrophage	Macrophage	Tgfb2	Acvr1b	TGFb	FALSE	FALSE	138.485	184.658	0.749952	0.460887	0.0238697	25	0.564279	0.012031	1073	0.0419685	3743	4	2	2	0.5	0.5	0.169206	0.115471	FALSE
mode2	Macrophage	Mural	Tgfb2	Acvr1b	TGFb	FALSE	FALSE	-0.0606099	1.14989	-0.0527094	0.958419	0.00012078	25	0.974551	0.012031	1073	0.0184453	14	3	0	0	0	0	-0.00549296	0.0209435	TRUE
mode2	Macrophage	PSC	Tgfb2	Acvr1b	TGFb	FALSE	FALSE	11.8356	15.963	0.74144	0.465931	0.0233435	25	0.5696	0.012031	1073	0.0212766	155	4	1	1	0.25	0.25	0.0588808	0.0683541	TRUE
mode2	Macrophage	Smooth_muscle	Tgfb2	Acvr1b	TGFb	FALSE	FALSE	1.00266	1.97051	0.508831	0.615717	0.0111316	25	0.704002	0.012031	1073	0.0295429	53	3	0	0	0	0	0.00826376	0.0144939	TRUE
mode2	Macrophage	Tuft-like	Tgfb2	Acvr1b	TGFb	FALSE	FALSE	-84.158	31.0666	-2.70896	0.0125217	0.241886	25	0.0265692	0.012031	1073	0.109905	405	4	0	0	0	0	-0.020739	0.0446572	TRUE
mode2	Macrophage	cDC2	Tgfb2	Acvr1b	TGFb	FALSE	FALSE	0.452606	0.703968	0.642936	0.526624	0.0176552	25	0.62538	0.012031	1073	0.00529101	4	1	0	0	0	0	-0.0104077	NA	TRUE
mode2	Mural	ADM	Tgfb2	Acvr1b	TGFb	FALSE	FALSE	1.03412	0.966449	1.07002	0.29571	0.04742	25	0.39578	0.249012	189	0.0929175	572	4	0	0	0	0	0.0285396	0.0521375	TRUE
mode2	Mural	Acinar	Tgfb2	Acvr1b	TGFb	FALSE	FALSE	0.166565	0.104795	1.58944	0.125615	0.0989689	25	0.196084	0.249012	189	0.0275681	84	4	0	0	0	0	-0.0059964	0.0160992	TRUE
mode2	Mural	Cancer_epithelial	Tgfb2	Acvr1b	TGFb	FALSE	FALSE	4.84478	3.65477	1.3256	0.197988	0.0709784	25	0.285636	0.249012	189	0.224115	22470	4	0	0	0	0	-0.0769965	0.0378775	TRUE
mode2	Mural	Cancer_mesenchymal	Tgfb2	Acvr1b	TGFb	FALSE	FALSE	-0.576087	0.648359	-0.888532	0.383453	0.0331864	25	0.486939	0.249012	189	0.190559	1316	4	0	0	0	0	-0.0420321	0.0372909	TRUE
mode2	Mural	Ductal	Tgfb2	Acvr1b	TGFb	FALSE	FALSE	2.2319	1.66093	1.34377	0.192131	0.0727941	25	0.278543	0.249012	189	0.122045	1683	4	0	0	0	0	0.0610322	0.0258122	TRUE
mode2	Mural	Endothelial_lymphatic	Tgfb2	Acvr1b	TGFb	FALSE	FALSE	0.0147864	0.010284	1.43781	0.163954	0.0824704	25	0.244092	0.249012	189	0.0174897	34	3	0	0	0	0	0.0119612	0.0257844	TRUE
mode2	Mural	Endothelial_vascular	Tgfb2	Acvr1b	TGFb	FALSE	FALSE	-0.32951	0.189317	-1.74053	0.0951311	0.116385	25	0.154638	0.249012	189	0.0145778	251	4	0	0	0	0	0.0528142	0.0328187	TRUE
mode2	Mural	Fibroblast	Tgfb2	Acvr1b	TGFb	FALSE	FALSE	-0.442055	1.14875	-0.384816	0.703909	0.00639721	25	0.779823	0.249012	189	0.100277	6689	4	0	0	0	0	0.0354673	0.0563864	TRUE
mode2	Mural	Islet	Tgfb2	Acvr1b	TGFb	FALSE	FALSE	0.127776	0.0802038	1.59314	0.124779	0.0993851	25	0.195089	0.249012	189	0.0574324	51	4	0	0	0	0	0.0211666	0.0377927	TRUE
mode2	Mural	Macrophage	Tgfb2	Acvr1b	TGFb	FALSE	FALSE	-5.47886	2.93138	-1.86904	0.0744051	0.131856	25	0.124851	0.249012	189	0.0419685	3743	4	0	0	0	0	-0.0122005	0.0531376	TRUE
mode2	Mural	Mural	Tgfb2	Acvr1b	TGFb	FALSE	FALSE	8.02793794956283e-05	0.0193572	0.00414725	0.996727	7.47813106103163e-07	25	0.998019	0.249012	189	0.0184453	14	3	2	2	0.666667	0.666667	0.126926	0.122733	FALSE
mode2	Mural	PSC	Tgfb2	Acvr1b	TGFb	FALSE	FALSE	-0.424764	0.257068	-1.65234	0.112053	0.10611	25	0.177814	0.249012	189	0.0212766	155	4	0	0	0	0	0.0284985	0.0382728	TRUE
mode2	Mural	Smooth_muscle	Tgfb2	Acvr1b	TGFb	FALSE	FALSE	-0.074101	0.0295613	-2.50669	0.0197009	0.214575	25	0.0394128	0.249012	189	0.0295429	53	3	2	2	0.666667	0.666667	0.115861	0.0398261	FALSE
mode2	Mural	Tuft-like	Tgfb2	Acvr1b	TGFb	FALSE	FALSE	1.0108	0.562407	1.79727	0.0854365	0.123148	25	0.140891	0.249012	189	0.109905	405	4	0	0	0	0	0.016559	0.0264856	TRUE
mode2	Mural	cDC2	Tgfb2	Acvr1b	TGFb	FALSE	FALSE	-0.00715022	0.0118626	-0.602755	0.552569	0.0155506	25	0.648421	0.249012	189	0.00529101	4	1	0	0	0	0	-0.00671731	NA	TRUE
mode2	PSC	ADM	Tgfb2	Acvr1b	TGFb	FALSE	FALSE	-6.14767	0.75751	-8.11562	3.35020101842016e-08	0.741176	25	3.86613912616619e-07	0.289362	2108	0.0929175	572	4	0	0	0	0	-0.049571	0.0808385	TRUE
mode2	PSC	Acinar	Tgfb2	Acvr1b	TGFb	FALSE	FALSE	-0.608936	0.106941	-5.69411	8.48421868295563e-06	0.585009	25	4.65448283200402e-05	0.289362	2108	0.0275681	84	4	0	0	0	0	-0.0415391	0.0152	TRUE
mode2	PSC	Cancer_epithelial	Tgfb2	Acvr1b	TGFb	FALSE	FALSE	-5.56827	5.58223	-0.997498	0.328902	0.0414671	25	0.431447	0.289362	2108	0.224115	22470	4	0	0	0	0	-0.0320251	0.0873211	TRUE
mode2	PSC	Cancer_mesenchymal	Tgfb2	Acvr1b	TGFb	FALSE	FALSE	4.07583	0.510721	7.98054	4.47214048503874e-08	0.734684	25	4.92436405954419e-07	0.289362	2108	0.190559	1316	4	0	0	0	0	0.0114502	0.0796302	TRUE
mode2	PSC	Ductal	Tgfb2	Acvr1b	TGFb	FALSE	FALSE	-10.8589	1.26513	-8.58325	1.25598961172379e-08	0.762082	25	1.6187146211644e-07	0.289362	2108	0.122045	1683	4	0	0	0	0	0.0149858	0.0263676	TRUE
mode2	PSC	Endothelial_lymphatic	Tgfb2	Acvr1b	TGFb	FALSE	FALSE	0.0266658	0.0151561	1.75941	0.0918059	0.118622	25	0.149929	0.289362	2108	0.0174897	34	3	0	0	0	0	-0.00204284	0.013235	TRUE
mode2	PSC	Endothelial_vascular	Tgfb2	Acvr1b	TGFb	FALSE	FALSE	1.27109	0.146513	8.67565	1.03818798290975e-08	0.765944	25	1.36236974019455e-07	0.289362	2108	0.0145778	251	4	1	1	0.25	0.25	0.0876955	0.0537564	TRUE
mode2	PSC	Fibroblast	Tgfb2	Acvr1b	TGFb	FALSE	FALSE	1.2977	1.71165	0.758159	0.456055	0.0243822	25	0.55917	0.289362	2108	0.100277	6689	4	1	1	0.25	0.25	0.0244693	0.135145	TRUE
mode2	PSC	Islet	Tgfb2	Acvr1b	TGFb	FALSE	FALSE	-0.431989	0.0896441	-4.81894	7.31242120310684e-05	0.502403	25	0.000302021	0.289362	2108	0.0574324	51	4	0	0	0	0	-0.0152996	0.0221482	TRUE
mode2	PSC	Macrophage	Tgfb2	Acvr1b	TGFb	FALSE	FALSE	15.8328	3.38842	4.67263	0.000105257	0.48699	25	0.000412668	0.289362	2108	0.0419685	3743	4	2	2	0.5	0.5	0.123095	0.115154	FALSE
mode2	PSC	Mural	Tgfb2	Acvr1b	TGFb	FALSE	FALSE	-0.0558807	0.0266733	-2.09501	0.04738	0.160248	25	0.0845692	0.289362	2108	0.0184453	14	3	0	0	0	0	-0.00797199	0.0237907	TRUE
mode2	PSC	PSC	Tgfb2	Acvr1b	TGFb	FALSE	FALSE	1.64677	0.221926	7.42034	1.52056866393105e-07	0.70536	25	1.4372298044656e-06	0.289362	2108	0.0212766	155	4	2	2	0.5	0.5	0.0879536	0.0832085	FALSE
mode2	PSC	Smooth_muscle	Tgfb2	Acvr1b	TGFb	FALSE	FALSE	0.131763	0.0419623	3.14004	0.00458997	0.300057	25	0.0109392	0.289362	2108	0.0295429	53	3	0	0	0	0	0.0292291	0.00416905	TRUE
mode2	PSC	Tuft-like	Tgfb2	Acvr1b	TGFb	FALSE	FALSE	-3.1864	0.611706	-5.20904	2.78153883816945e-05	0.54123	25	0.000130054	0.289362	2108	0.109905	405	4	0	0	0	0	-0.00427309	0.0674532	TRUE
mode2	PSC	cDC2	Tgfb2	Acvr1b	TGFb	FALSE	FALSE	0.0649816	0.0118159	5.49952	1.36289174820891e-05	0.568033	25	7.01759451113475e-05	0.289362	2108	0.00529101	4	1	0	0	0	0	-0.0131626	NA	TRUE
mode2	Smooth_muscle	ADM	Tgfb2	Acvr1b	TGFb	FALSE	FALSE	5.12251	2.33012	2.19839	0.0382495	0.173641	25	0.0698989	0.175585	315	0.0929175	572	3	0	0	0	0	-0.0232102	0.0759685	TRUE
mode2	Smooth_muscle	Acinar	Tgfb2	Acvr1b	TGFb	FALSE	FALSE	0.189526	0.283036	0.669618	0.509768	0.0191224	25	0.609748	0.175585	315	0.0275681	84	3	0	0	0	0	-0.0122469	0.0152935	TRUE
mode2	Smooth_muscle	Cancer_epithelial	Tgfb2	Acvr1b	TGFb	FALSE	FALSE	6.30831	9.72695	0.648539	0.523059	0.0179587	25	0.621846	0.175585	315	0.224115	22470	3	0	0	0	0	-0.0857031	0.0566037	TRUE
mode2	Smooth_muscle	Cancer_mesenchymal	Tgfb2	Acvr1b	TGFb	FALSE	FALSE	-3.69752	1.52286	-2.42801	0.0234138	0.204021	25	0.0457736	0.175585	315	0.190559	1316	3	0	0	0	0	-0.00904976	0.0422364	TRUE
mode2	Smooth_muscle	Ductal	Tgfb2	Acvr1b	TGFb	FALSE	FALSE	10.9303	3.83958	2.84674	0.00913176	0.260544	25	0.0200735	0.175585	315	0.122045	1683	3	0	0	0	0	0.0277149	0.0440239	TRUE
mode2	Smooth_muscle	Endothelial_lymphatic	Tgfb2	Acvr1b	TGFb	FALSE	FALSE	-0.0222471	0.0274018	-0.811884	0.425181	0.0278605	25	0.529055	0.175585	315	0.0174897	34	2	0	0	0	0	0.0547612	0.0275487	TRUE
mode2	Smooth_muscle	Endothelial_vascular	Tgfb2	Acvr1b	TGFb	FALSE	FALSE	-1.0354	0.474538	-2.18191	0.0395894	0.171491	25	0.0721524	0.175585	315	0.0145778	251	3	1	1	0.333333	0.333333	0.0603137	0.0542525	FALSE
mode2	Smooth_muscle	Fibroblast	Tgfb2	Acvr1b	TGFb	FALSE	FALSE	2.08999	2.9512	0.708184	0.485947	0.0213401	25	0.588678	0.175585	315	0.100277	6689	3	0	0	0	0	0.0280064	0.0375481	TRUE
mode2	Smooth_muscle	Islet	Tgfb2	Acvr1b	TGFb	FALSE	FALSE	0.0921654	0.217926	0.422921	0.676281	0.00771662	25	0.757471	0.175585	315	0.0574324	51	3	0	0	0	0	-0.00294145	0.0169487	TRUE
mode2	Smooth_muscle	Macrophage	Tgfb2	Acvr1b	TGFb	FALSE	FALSE	-15.7233	7.455	-2.10909	0.0460304	0.16206	25	0.0825007	0.175585	315	0.0419685	3743	3	2	2	0.666667	0.666667	0.0719074	0.0561913	FALSE
mode2	Smooth_muscle	Mural	Tgfb2	Acvr1b	TGFb	FALSE	FALSE	0.0545906	0.0487981	1.1187	0.274816	0.0516048	25	0.373502	0.175585	315	0.0184453	14	3	1	1	0.333333	0.333333	0.0650148	0.0829603	FALSE
mode2	Smooth_muscle	PSC	Tgfb2	Acvr1b	TGFb	FALSE	FALSE	-1.49857	0.630669	-2.37617	0.0262034	0.1971	25	0.0504429	0.175585	315	0.0212766	155	3	0	0	0	0	0.0435557	0.0225301	TRUE
mode2	Smooth_muscle	Smooth_muscle	Tgfb2	Acvr1b	TGFb	FALSE	FALSE	-0.121575	0.0825396	-1.47293	0.154325	0.086196	25	0.23196	0.175585	315	0.0295429	53	3	2	2	0.666667	0.666667	0.197178	0.126492	FALSE
mode2	Smooth_muscle	Tuft-like	Tgfb2	Acvr1b	TGFb	FALSE	FALSE	0.960607	1.54176	0.623057	0.539377	0.0165981	25	0.637018	0.175585	315	0.109905	405	3	0	0	0	0	0.00982391	0.0152263	TRUE
mode2	Smooth_muscle	cDC2	Tgfb2	Acvr1b	TGFb	FALSE	FALSE	-0.0377507	0.0299313	-1.26124	0.219864	0.0646885	25	0.311584	0.175585	315	0.00529101	4	1	0	0	0	0	-0.00841076	NA	TRUE
mode2	Cancer_epithelial	ADM	Tgfb3	Acvr1b	TGFb	FALSE	FALSE	-6.74789	1.24119	-5.43664	1.58961152240193e-05	0.56238	25	8.00345470382039e-05	0.238896	23952	0.0929175	572	4	0	0	0	0	-0.165224	0.0675801	TRUE
mode2	Cancer_epithelial	Acinar	Tgfb3	Acvr1b	TGFb	FALSE	FALSE	-0.579545	0.170748	-3.39414	0.00249365	0.333724	25	0.00642608	0.238896	23952	0.0275681	84	4	0	0	0	0	-0.0591135	0.0202525	TRUE
mode2	Cancer_epithelial	Cancer_epithelial	Tgfb3	Acvr1b	TGFb	FALSE	FALSE	-23.2945	5.29403	-4.40014	0.000207656	0.457051	25	0.000745728	0.238896	23952	0.224115	22470	4	0	0	0	0	-0.0353187	0.10272	TRUE
mode2	Cancer_epithelial	Cancer_mesenchymal	Tgfb3	Acvr1b	TGFb	FALSE	FALSE	5.40674	0.538542	10.0396	7.09486002481966e-10	0.814207	25	1.2638669101874e-08	0.238896	23952	0.190559	1316	4	2	2	0.5	0.5	0.116575	0.157426	FALSE
mode2	Cancer_epithelial	Ductal	Tgfb3	Acvr1b	TGFb	FALSE	FALSE	-14.0835	1.43462	-9.81687	1.08220284078897e-09	0.807323	25	1.85743798689701e-08	0.238896	23952	0.122045	1683	4	0	0	0	0	-0.0560844	0.099726	TRUE
mode2	Cancer_epithelial	Endothelial_lymphatic	Tgfb3	Acvr1b	TGFb	FALSE	FALSE	0.00574878	0.0203074	0.283087	0.779642	0.00347218	25	0.842858	0.238896	23952	0.0174897	34	3	0	0	0	0	0.0354476	0.0306144	TRUE
mode2	Cancer_epithelial	Endothelial_vascular	Tgfb3	Acvr1b	TGFb	FALSE	FALSE	1.54298	0.205212	7.51894	1.22218210947713e-07	0.710817	25	1.1895099144713e-06	0.238896	23952	0.0145778	251	4	0	0	0	0	0.0206161	0.0644118	TRUE
mode2	Cancer_epithelial	Fibroblast	Tgfb3	Acvr1b	TGFb	FALSE	FALSE	-3.17378	2.08093	-1.52518	0.14085	0.0918481	25	0.215449	0.238896	23952	0.100277	6689	4	0	0	0	0	-0.0576848	0.0456455	TRUE
mode2	Cancer_epithelial	Islet	Tgfb3	Acvr1b	TGFb	FALSE	FALSE	-0.424447	0.133455	-3.18045	0.00416881	0.305456	25	0.0100518	0.238896	23952	0.0574324	51	4	0	0	0	0	-0.0366928	0.0145168	TRUE
mode2	Cancer_epithelial	Macrophage	Tgfb3	Acvr1b	TGFb	FALSE	FALSE	27.2439	1.80706	15.0764	2.05675958755039e-13	0.908109	25	1.27699195987361e-11	0.238896	23952	0.0419685	3743	4	3	3	0.75	0.75	0.194583	0.133432	TRUE
mode2	Cancer_epithelial	Mural	Tgfb3	Acvr1b	TGFb	FALSE	FALSE	-0.116955	0.0273961	-4.26904	0.000287968	0.442082	25	0.000991023	0.238896	23952	0.0184453	14	3	0	0	0	0	-0.0326916	0.0395161	TRUE
mode2	Cancer_epithelial	PSC	Tgfb3	Acvr1b	TGFb	FALSE	FALSE	2.29748	0.189533	12.1218	1.8063498632024e-11	0.864656	25	5.22247622214106e-10	0.238896	23952	0.0212766	155	4	1	1	0.25	0.25	0.0292033	0.0811033	TRUE
mode2	Cancer_epithelial	Smooth_muscle	Tgfb3	Acvr1b	TGFb	FALSE	FALSE	0.242699	0.0378618	6.41012	1.53257509781448e-06	0.641128	25	1.06161015584036e-05	0.238896	23952	0.0295429	53	3	0	0	0	0	0.0120957	0.0340188	TRUE
mode2	Cancer_epithelial	Tuft-like	Tgfb3	Acvr1b	TGFb	FALSE	FALSE	-3.12428	0.933104	-3.34826	0.00278633	0.327699	25	0.00706416	0.238896	23952	0.109905	405	4	0	0	0	0	-0.12877	0.0896109	TRUE
mode2	Cancer_epithelial	cDC2	Tgfb3	Acvr1b	TGFb	FALSE	FALSE	0.0889012	0.013022	6.82702	5.81457427768449e-07	0.669579	25	4.52349569434755e-06	0.238896	23952	0.00529101	4	1	0	0	0	0	0.0623986	NA	TRUE
mode2	Cancer_mesenchymal	ADM	Tgfb3	Acvr1b	TGFb	FALSE	FALSE	0.0255264	0.95539	0.0267182	0.978915	3.1036625195901e-05	25	0.986472	0.537793	3714	0.0929175	572	4	0	0	0	0	-0.158828	0.116838	TRUE
mode2	Cancer_mesenchymal	Acinar	Tgfb3	Acvr1b	TGFb	FALSE	FALSE	-0.0967437	0.104592	-0.924964	0.364588	0.0358641	25	0.467163	0.537793	3714	0.0275681	84	4	0	0	0	0	-0.0256574	0.00816144	TRUE
mode2	Cancer_mesenchymal	Cancer_epithelial	Tgfb3	Acvr1b	TGFb	FALSE	FALSE	7.31524	3.32538	2.19982	0.0381352	0.173827	25	0.0697136	0.537793	3714	0.224115	22470	4	2	2	0.5	0.5	0.0735891	0.245635	FALSE
mode2	Cancer_mesenchymal	Cancer_mesenchymal	Tgfb3	Acvr1b	TGFb	FALSE	FALSE	-0.685983	0.619926	-1.10656	0.279926	0.0505466	25	0.379256	0.537793	3714	0.190559	1316	4	4	4	1	1	0.343147	0.111378	TRUE
mode2	Cancer_mesenchymal	Ductal	Tgfb3	Acvr1b	TGFb	FALSE	FALSE	1.02267	1.65055	0.619593	0.541616	0.0164171	25	0.639242	0.537793	3714	0.122045	1683	4	0	0	0	0	-0.0713354	0.13026	TRUE
mode2	Cancer_mesenchymal	Endothelial_lymphatic	Tgfb3	Acvr1b	TGFb	FALSE	FALSE	0.0171509	0.0097219	1.76415	0.0909871	0.119186	25	0.148909	0.537793	3714	0.0174897	34	3	0	0	0	0	0.038931	0.027715	TRUE
mode2	Cancer_mesenchymal	Endothelial_vascular	Tgfb3	Acvr1b	TGFb	FALSE	FALSE	-0.0542601	0.19399	-0.279706	0.782203	0.00339001	25	0.844867	0.537793	3714	0.0145778	251	4	0	0	0	0	0.0164596	0.0956636	TRUE
mode2	Cancer_mesenchymal	Fibroblast	Tgfb3	Acvr1b	TGFb	FALSE	FALSE	2.45464	0.987125	2.48665	0.020591	0.211882	25	0.0409284	0.537793	3714	0.100277	6689	4	0	0	0	0	-0.0797528	0.140347	TRUE
mode2	Cancer_mesenchymal	Islet	Tgfb3	Acvr1b	TGFb	FALSE	FALSE	-0.0802774	0.079806	-1.00591	0.324926	0.0421396	25	0.427476	0.537793	3714	0.0574324	51	4	0	0	0	0	-0.021174	0.0249361	TRUE
mode2	Cancer_mesenchymal	Macrophage	Tgfb3	Acvr1b	TGFb	FALSE	FALSE	-2.10932	3.00351	-0.702288	0.489547	0.0209936	25	0.591317	0.537793	3714	0.0419685	3743	4	2	2	0.5	0.5	0.131587	0.127871	FALSE
mode2	Cancer_mesenchymal	Mural	Tgfb3	Acvr1b	TGFb	FALSE	FALSE	0.0351188	0.0171814	2.044	0.0525685	0.153725	25	0.0924716	0.537793	3714	0.0184453	14	3	0	0	0	0	-0.017108	0.0117745	TRUE
mode2	Cancer_mesenchymal	PSC	Tgfb3	Acvr1b	TGFb	FALSE	FALSE	-0.2778	0.255865	-1.08573	0.288848	0.0487537	25	0.388714	0.537793	3714	0.0212766	155	4	1	1	0.25	0.25	-0.011571	0.102981	TRUE
mode2	Cancer_mesenchymal	Smooth_muscle	Tgfb3	Acvr1b	TGFb	FALSE	FALSE	-0.00130494	0.0321821	-0.0405485	0.968006	7.14810054548037e-05	25	0.980428	0.537793	3714	0.0295429	53	3	0	0	0	0	0.0120335	0.0228116	TRUE
mode2	Cancer_mesenchymal	Tuft-like	Tgfb3	Acvr1b	TGFb	FALSE	FALSE	-0.654882	0.563173	-1.16284	0.256816	0.0555271	25	0.353167	0.537793	3714	0.109905	405	4	0	0	0	0	-0.0807989	0.117453	TRUE
mode2	Cancer_mesenchymal	cDC2	Tgfb3	Acvr1b	TGFb	FALSE	FALSE	-0.015223	0.0110903	-1.37264	0.183103	0.0757163	25	0.267601	0.537793	3714	0.00529101	4	1	0	0	0	0	0.0409706	NA	TRUE
mode2	Ductal	ADM	Tgfb3	Acvr1b	TGFb	FALSE	FALSE	5.05654	3.8928	1.29895	0.206834	0.0683455	25	0.296264	0.139811	1928	0.0929175	572	4	1	1	0.25	0.25	0.0346582	0.0888491	TRUE
mode2	Ductal	Acinar	Tgfb3	Acvr1b	TGFb	FALSE	FALSE	1.10603	0.386004	2.86533	0.00874765	0.263059	25	0.0193274	0.139811	1928	0.0275681	84	4	0	0	0	0	0.0245774	0.0432787	TRUE
mode2	Ductal	Cancer_epithelial	Tgfb3	Acvr1b	TGFb	FALSE	FALSE	-33.3846	13.7859	-2.42164	0.0237411	0.203169	25	0.0463045	0.139811	1928	0.224115	22470	4	0	0	0	0	-0.0800631	0.134738	TRUE
mode2	Ductal	Cancer_mesenchymal	Tgfb3	Acvr1b	TGFb	FALSE	FALSE	-0.624736	2.68249	-0.232894	0.817904	0.00235269	25	0.872405	0.139811	1928	0.190559	1316	4	0	0	0	0	-0.0968608	0.176116	TRUE
mode2	Ductal	Ductal	Tgfb3	Acvr1b	TGFb	FALSE	FALSE	2.59491	7.0045	0.370464	0.714427	0.0059317	25	0.788839	0.139811	1928	0.122045	1683	4	4	4	1	1	0.496246	0.122497	TRUE
mode2	Ductal	Endothelial_lymphatic	Tgfb3	Acvr1b	TGFb	FALSE	FALSE	-0.0905298	0.0394433	-2.29519	0.0311778	0.186356	25	0.0585694	0.139811	1928	0.0174897	34	3	0	0	0	0	0.0145574	0.0170715	TRUE
mode2	Ductal	Endothelial_vascular	Tgfb3	Acvr1b	TGFb	FALSE	FALSE	-0.736556	0.805775	-0.914097	0.37015	0.0350557	25	0.472989	0.139811	1928	0.0145778	251	4	0	0	0	0	-0.00459986	0.0264994	TRUE
mode2	Ductal	Fibroblast	Tgfb3	Acvr1b	TGFb	FALSE	FALSE	-16.0214	3.29717	-4.85915	6.61669170771269e-05	0.506558	25	0.000275921	0.139811	1928	0.100277	6689	4	1	1	0.25	0.25	-0.00753644	0.0867864	TRUE
mode2	Ductal	Islet	Tgfb3	Acvr1b	TGFb	FALSE	FALSE	0.747192	0.306938	2.43434	0.0230927	0.204868	25	0.0451948	0.139811	1928	0.0574324	51	4	0	0	0	0	0.0197282	0.045	TRUE
mode2	Ductal	Macrophage	Tgfb3	Acvr1b	TGFb	FALSE	FALSE	-1.31235	12.811	-0.102439	0.919296	0.000456046	25	0.94914	0.139811	1928	0.0419685	3743	4	1	1	0.25	0.25	-0.0129942	0.119635	TRUE
mode2	Ductal	Mural	Tgfb3	Acvr1b	TGFb	FALSE	FALSE	-0.138543	0.0733573	-1.8886	0.0716214	0.134258	25	0.120988	0.139811	1928	0.0184453	14	3	0	0	0	0	0.0336101	0.05173	TRUE
mode2	Ductal	PSC	Tgfb3	Acvr1b	TGFb	FALSE	FALSE	-0.29453	1.10571	-0.266371	0.792327	0.00307545	25	0.85384	0.139811	1928	0.0212766	155	4	2	2	0.5	0.5	0.0824249	0.0281836	FALSE
mode2	Ductal	Smooth_muscle	Tgfb3	Acvr1b	TGFb	FALSE	FALSE	-0.113592	0.133775	-0.849132	0.40456	0.030396	25	0.508841	0.139811	1928	0.0295429	53	3	0	0	0	0	0.0127556	0.0475418	TRUE
mode2	Ductal	Tuft-like	Tgfb3	Acvr1b	TGFb	FALSE	FALSE	6.37036	2.05415	3.10122	0.00503304	0.294858	25	0.0118541	0.139811	1928	0.109905	405	4	1	1	0.25	0.25	0.100551	0.169744	TRUE
mode2	Ductal	cDC2	Tgfb3	Acvr1b	TGFb	FALSE	FALSE	0.0204411	0.0485085	0.421392	0.677381	0.00766133	25	0.758431	0.139811	1928	0.00529101	4	1	0	0	0	0	-0.0145038	NA	TRUE
mode2	Endothelial_lymphatic	ADM	Tgfb3	Acvr1b	TGFb	FALSE	FALSE	0.397261	0.720485	0.551381	0.58669	0.0130458	25	0.678263	0.395062	768	0.0929175	572	4	0	0	0	0	-0.0274331	0.0322333	TRUE
mode2	Endothelial_lymphatic	Acinar	Tgfb3	Acvr1b	TGFb	FALSE	FALSE	0.139214	0.0754666	1.84471	0.0779969	0.128886	25	0.130151	0.395062	768	0.0275681	84	4	0	0	0	0	-0.0220595	0.0101881	TRUE
mode2	Endothelial_lymphatic	Cancer_epithelial	Tgfb3	Acvr1b	TGFb	FALSE	FALSE	0.0294727	2.77711	0.0106127	0.991624	4.89689639250605e-06	25	0.99442	0.395062	768	0.224115	22470	4	0	0	0	0	-0.0747348	0.103018	TRUE
mode2	Endothelial_lymphatic	Cancer_mesenchymal	Tgfb3	Acvr1b	TGFb	FALSE	FALSE	-0.306178	0.4787	-0.639604	0.52875	0.0174758	25	0.627249	0.395062	768	0.190559	1316	4	0	0	0	0	0.0412357	0.0462799	TRUE
mode2	Endothelial_lymphatic	Ductal	Tgfb3	Acvr1b	TGFb	FALSE	FALSE	0.0130541	1.26331	0.0103332	0.991845	4.64239957945746e-06	25	0.99442	0.395062	768	0.122045	1683	4	0	0	0	0	-0.0195289	0.0111394	TRUE
mode2	Endothelial_lymphatic	Endothelial_lymphatic	Tgfb3	Acvr1b	TGFb	FALSE	FALSE	-0.00657839	0.00774261	-0.849634	0.404286	0.0304309	25	0.508556	0.395062	768	0.0174897	34	3	2	2	0.666667	0.666667	0.117061	0.0946541	FALSE
mode2	Endothelial_lymphatic	Endothelial_vascular	Tgfb3	Acvr1b	TGFb	FALSE	FALSE	-0.104362	0.14589	-0.715346	0.481595	0.0217644	25	0.584454	0.395062	768	0.0145778	251	4	0	0	0	0	0.0201376	0.0417989	TRUE
mode2	Endothelial_lymphatic	Fibroblast	Tgfb3	Acvr1b	TGFb	FALSE	FALSE	-0.756527	0.829173	-0.912387	0.37103	0.0349293	25	0.473777	0.395062	768	0.100277	6689	4	1	1	0.25	0.25	0.055076	0.103943	TRUE
mode2	Endothelial_lymphatic	Islet	Tgfb3	Acvr1b	TGFb	FALSE	FALSE	0.117482	0.0568438	2.06675	0.050195	0.156627	25	0.0888457	0.395062	768	0.0574324	51	4	0	0	0	0	0.00447062	0.0304428	TRUE
mode2	Endothelial_lymphatic	Macrophage	Tgfb3	Acvr1b	TGFb	FALSE	FALSE	-1.21385	2.29028	-0.530003	0.60119	0.0120658	25	0.691588	0.395062	768	0.0419685	3743	4	0	0	0	0	0.0583512	0.0327321	TRUE
mode2	Endothelial_lymphatic	Mural	Tgfb3	Acvr1b	TGFb	FALSE	FALSE	0.00752165	0.0140902	0.533821	0.598587	0.0122381	25	0.68908	0.395062	768	0.0184453	14	3	0	0	0	0	0.00616608	0.0261764	TRUE
mode2	Endothelial_lymphatic	PSC	Tgfb3	Acvr1b	TGFb	FALSE	FALSE	-0.121165	0.197529	-0.613404	0.545628	0.016096	25	0.642898	0.395062	768	0.0212766	155	4	0	0	0	0	0.00641232	0.0103208	TRUE
mode2	Endothelial_lymphatic	Smooth_muscle	Tgfb3	Acvr1b	TGFb	FALSE	FALSE	-0.00550886	0.0244027	-0.225748	0.823391	0.00221085	25	0.876744	0.395062	768	0.0295429	53	3	0	0	0	0	0.00173627	0.039053	TRUE
mode2	Endothelial_lymphatic	Tuft-like	Tgfb3	Acvr1b	TGFb	FALSE	FALSE	0.729455	0.412748	1.76731	0.0904431	0.119563	25	0.148092	0.395062	768	0.109905	405	4	0	0	0	0	0.00911088	0.0455446	TRUE
mode2	Endothelial_lymphatic	cDC2	Tgfb3	Acvr1b	TGFb	FALSE	FALSE	-0.00474064	0.00870053	-0.544868	0.591089	0.0127434	25	0.682264	0.395062	768	0.00529101	4	1	0	0	0	0	-0.00764217	NA	TRUE
mode2	Endothelial_vascular	ADM	Tgfb3	Acvr1b	TGFb	FALSE	FALSE	6.16966	3.04139	2.02856	0.0542354	0.151763	25	0.0949866	0.201649	3472	0.0929175	572	4	1	1	0.25	0.25	0.0380939	0.167928	TRUE
mode2	Endothelial_vascular	Acinar	Tgfb3	Acvr1b	TGFb	FALSE	FALSE	0.403664	0.358425	1.12621	0.271689	0.0522639	25	0.370156	0.201649	3472	0.0275681	84	4	0	0	0	0	-0.0394109	0.0247262	TRUE
mode2	Endothelial_vascular	Cancer_epithelial	Tgfb3	Acvr1b	TGFb	FALSE	FALSE	35.9999	10.1764	3.53759	0.0017591	0.352378	25	0.00476125	0.201649	3472	0.224115	22470	4	0	0	0	0	-0.0633442	0.0558506	TRUE
mode2	Endothelial_vascular	Cancer_mesenchymal	Tgfb3	Acvr1b	TGFb	FALSE	FALSE	-6.83065	1.67544	-4.07692	0.000464657	0.419504	25	0.00150565	0.201649	3472	0.190559	1316	4	0	0	0	0	0.00687133	0.0777649	TRUE
mode2	Endothelial_vascular	Ductal	Tgfb3	Acvr1b	TGFb	FALSE	FALSE	14.2968	4.91967	2.90605	0.00795895	0.268568	25	0.017781	0.201649	3472	0.122045	1683	4	0	0	0	0	0.0182051	0.0375792	TRUE
mode2	Endothelial_vascular	Endothelial_lymphatic	Tgfb3	Acvr1b	TGFb	FALSE	FALSE	0.00123966	0.0358034	0.0346239	0.972678	5.21197560175352e-05	25	0.98276	0.201649	3472	0.0174897	34	3	0	0	0	0	0.00939956	0.00856192	TRUE
mode2	Endothelial_vascular	Endothelial_vascular	Tgfb3	Acvr1b	TGFb	FALSE	FALSE	-1.46714	0.597935	-2.45368	0.0221365	0.207459	25	0.0435599	0.201649	3472	0.0145778	251	4	2	2	0.5	0.5	0.106805	0.0707877	FALSE
mode2	Endothelial_vascular	Fibroblast	Tgfb3	Acvr1b	TGFb	FALSE	FALSE	7.79536	3.48264	2.23834	0.0351706	0.17887	25	0.0651086	0.201649	3472	0.100277	6689	4	1	1	0.25	0.25	0.133777	0.133779	TRUE
mode2	Endothelial_vascular	Islet	Tgfb3	Acvr1b	TGFb	FALSE	FALSE	0.296642	0.274974	1.0788	0.291861	0.0481634	25	0.391696	0.201649	3472	0.0574324	51	4	0	0	0	0	0.0169653	0.029067	TRUE
mode2	Endothelial_vascular	Macrophage	Tgfb3	Acvr1b	TGFb	FALSE	FALSE	-30.4213	8.35744	-3.64003	0.00136888	0.365514	25	0.00383264	0.201649	3472	0.0419685	3743	4	2	2	0.5	0.5	0.105177	0.0534861	FALSE
mode2	Endothelial_vascular	Mural	Tgfb3	Acvr1b	TGFb	FALSE	FALSE	0.22747	0.0437912	5.19442	2.88369037679208e-05	0.539834	25	0.000134171	0.201649	3472	0.0184453	14	3	0	0	0	0	-0.00966358	0.0293909	TRUE
mode2	Endothelial_vascular	PSC	Tgfb3	Acvr1b	TGFb	FALSE	FALSE	-2.62746	0.722534	-3.63645	0.00138094	0.365058	25	0.00386142	0.201649	3472	0.0212766	155	4	0	0	0	0	0.0274673	0.0357278	TRUE
mode2	Endothelial_vascular	Smooth_muscle	Tgfb3	Acvr1b	TGFb	FALSE	FALSE	-0.168481	0.105546	-1.59628	0.124076	0.0997379	25	0.194158	0.201649	3472	0.0295429	53	3	0	0	0	0	0.019542	0.0402938	TRUE
mode2	Endothelial_vascular	Tuft-like	Tgfb3	Acvr1b	TGFb	FALSE	FALSE	1.7858	1.96805	0.907397	0.373606	0.0345614	25	0.476167	0.201649	3472	0.109905	405	4	0	0	0	0	0.0156568	0.059755	TRUE
mode2	Endothelial_vascular	cDC2	Tgfb3	Acvr1b	TGFb	FALSE	FALSE	-0.114223	0.0319769	-3.57205	0.00161698	0.356815	25	0.00441861	0.201649	3472	0.00529101	4	1	0	0	0	0	0.0542948	NA	TRUE
mode2	Fibroblast	ADM	Tgfb3	Acvr1b	TGFb	FALSE	FALSE	-2.67414	0.37464	-7.13789	2.86302585328894e-07	0.688977	25	2.47070219885182e-06	0.688239	45909	0.0929175	572	4	1	1	0.25	0.25	-0.00423551	0.136104	TRUE
mode2	Fibroblast	Acinar	Tgfb3	Acvr1b	TGFb	FALSE	FALSE	-0.28117	0.0466066	-6.03285	3.74999365199755e-06	0.612764	25	2.28830030242943e-05	0.688239	45909	0.0275681	84	4	0	0	0	0	-0.026812	0.0428998	TRUE
mode2	Fibroblast	Cancer_epithelial	Tgfb3	Acvr1b	TGFb	FALSE	FALSE	3.6647	2.45627	1.49198	0.149296	0.088242	25	0.225813	0.688239	45909	0.224115	22470	4	1	1	0.25	0.25	0.0354523	0.0832247	TRUE
mode2	Fibroblast	Cancer_mesenchymal	Tgfb3	Acvr1b	TGFb	FALSE	FALSE	1.44811	0.330052	4.38753	0.000214293	0.455627	25	0.000767268	0.688239	45909	0.190559	1316	4	1	1	0.25	0.25	0.0644804	0.138147	TRUE
mode2	Fibroblast	Ductal	Tgfb3	Acvr1b	TGFb	FALSE	FALSE	-3.64621	0.889543	-4.09897	0.000439855	0.422134	25	0.00143734	0.688239	45909	0.122045	1683	4	0	0	0	0	-0.061463	0.0676031	TRUE
mode2	Fibroblast	Endothelial_lymphatic	Tgfb3	Acvr1b	TGFb	FALSE	FALSE	0.0212853	0.00577503	3.68574	0.00122346	0.371322	25	0.00348507	0.688239	45909	0.0174897	34	3	0	0	0	0	-0.00865352	0.0382093	TRUE
mode2	Fibroblast	Endothelial_vascular	Tgfb3	Acvr1b	TGFb	FALSE	FALSE	0.446697	0.0999613	4.4687	0.000175014	0.464734	25	0.000643244	0.688239	45909	0.0145778	251	4	2	2	0.5	0.5	0.0749447	0.0500451	FALSE
mode2	Fibroblast	Fibroblast	Tgfb3	Acvr1b	TGFb	FALSE	FALSE	1.97866	0.664096	2.97947	0.00670552	0.278482	25	0.0152421	0.688239	45909	0.100277	6689	4	1	1	0.25	0.25	0.0538307	0.0915304	TRUE
mode2	Fibroblast	Islet	Tgfb3	Acvr1b	TGFb	FALSE	FALSE	-0.211311	0.0366855	-5.76008	7.23045000095364e-06	0.590591	25	4.03420308876737e-05	0.688239	45909	0.0574324	51	4	0	0	0	0	-0.0172996	0.0238938	TRUE
mode2	Fibroblast	Macrophage	Tgfb3	Acvr1b	TGFb	FALSE	FALSE	4.68215	1.89798	2.46692	0.0215036	0.209233	25	0.0425079	0.688239	45909	0.0419685	3743	4	2	2	0.5	0.5	0.105334	0.0922524	FALSE
mode2	Fibroblast	Mural	Tgfb3	Acvr1b	TGFb	FALSE	FALSE	-0.000249306	0.013132	-0.0189847	0.985017	1.56700682718516e-05	25	0.990421	0.688239	45909	0.0184453	14	3	0	0	0	0	-0.0260704	0.0244851	TRUE
mode2	Fibroblast	PSC	Tgfb3	Acvr1b	TGFb	FALSE	FALSE	0.537909	0.146438	3.67328	0.00126153	0.369742	25	0.0035803	0.688239	45909	0.0212766	155	4	0	0	0	0	0.0224608	0.0260723	TRUE
mode2	Fibroblast	Smooth_muscle	Tgfb3	Acvr1b	TGFb	FALSE	FALSE	0.0325643	0.021586	1.50859	0.14502	0.0900397	25	0.220775	0.688239	45909	0.0295429	53	3	0	0	0	0	-0.0156948	0.0278975	TRUE
mode2	Fibroblast	Tuft-like	Tgfb3	Acvr1b	TGFb	FALSE	FALSE	-1.46502	0.269632	-5.43339	1.60231225026252e-05	0.562086	25	8.05102340245756e-05	0.688239	45909	0.109905	405	4	0	0	0	0	-0.064622	0.14108	TRUE
mode2	Fibroblast	cDC2	Tgfb3	Acvr1b	TGFb	FALSE	FALSE	0.0164911	0.00734599	2.24491	0.034687	0.179732	25	0.0643676	0.688239	45909	0.00529101	4	1	0	0	0	0	0.0418204	NA	TRUE
mode2	Macrophage	ADM	Tgfb3	Acvr1b	TGFb	FALSE	FALSE	22.3442	3.79197	5.89252	5.25179998915719e-06	0.601537	25	3.0779248391738e-05	0.0620613	5535	0.0929175	572	4	0	0	0	0	-0.043414	0.0435433	TRUE
mode2	Macrophage	Acinar	Tgfb3	Acvr1b	TGFb	FALSE	FALSE	2.95457	0.262715	11.2463	7.97459894242444e-11	0.846133	25	1.89537060353709e-09	0.0620613	5535	0.0275681	84	4	0	0	0	0	-0.0074845	0.0194471	TRUE
mode2	Macrophage	Cancer_epithelial	Tgfb3	Acvr1b	TGFb	FALSE	FALSE	22.5812	22.5162	1.00289	0.32635	0.0418976	25	0.428816	0.0620613	5535	0.224115	22470	4	0	0	0	0	-0.0566267	0.0625966	TRUE
mode2	Macrophage	Cancer_mesenchymal	Tgfb3	Acvr1b	TGFb	FALSE	FALSE	-13.2059	2.90163	-4.5512	0.000142464	0.473846	25	0.000535626	0.0620613	5535	0.190559	1316	4	1	1	0.25	0.25	0.0497973	0.050517	TRUE
mode2	Macrophage	Ductal	Tgfb3	Acvr1b	TGFb	FALSE	FALSE	37.1239	7.04117	5.2724	2.37942302339418e-05	0.547228	25	0.000113387	0.0620613	5535	0.122045	1683	4	0	0	0	0	-0.0500156	0.0356212	TRUE
mode2	Macrophage	Endothelial_lymphatic	Tgfb3	Acvr1b	TGFb	FALSE	FALSE	-0.0496701	0.0643029	-0.772439	0.44772	0.0252859	25	0.551502	0.0620613	5535	0.0174897	34	3	0	0	0	0	0.0453769	0.0379625	TRUE
mode2	Macrophage	Endothelial_vascular	Tgfb3	Acvr1b	TGFb	FALSE	FALSE	-5.02922	0.626971	-8.02146	4.09641917953395e-08	0.736673	25	4.58061846828341e-07	0.0620613	5535	0.0145778	251	4	0	0	0	0	0.0420132	0.03389	TRUE
mode2	Macrophage	Fibroblast	Tgfb3	Acvr1b	TGFb	FALSE	FALSE	-12.0717	6.52248	-1.85078	0.0770865	0.129625	25	0.128831	0.0620613	5535	0.100277	6689	4	2	2	0.5	0.5	0.107522	0.0533704	FALSE
mode2	Macrophage	Islet	Tgfb3	Acvr1b	TGFb	FALSE	FALSE	2.20084	0.228628	9.6263	1.56064368381443e-09	0.801151	25	2.55298640742593e-08	0.0620613	5535	0.0574324	51	4	0	0	0	0	0.0080214	0.0599644	TRUE
mode2	Macrophage	Macrophage	Tgfb3	Acvr1b	TGFb	FALSE	FALSE	-66.9514	13.015	-5.14417	3.2645889470643e-05	0.535001	25	0.000149958	0.0620613	5535	0.0419685	3743	4	2	2	0.5	0.5	0.145987	0.0994822	FALSE
mode2	Macrophage	Mural	Tgfb3	Acvr1b	TGFb	FALSE	FALSE	0.0746276	0.116396	0.641151	0.527762	0.017559	25	0.626238	0.0620613	5535	0.0184453	14	3	0	0	0	0	-0.00949972	0.0468996	TRUE
mode2	Macrophage	PSC	Tgfb3	Acvr1b	TGFb	FALSE	FALSE	-5.97693	1.08055	-5.53136	1.26089616888656e-05	0.570863	25	6.54854480027395e-05	0.0620613	5535	0.0212766	155	4	0	0	0	0	0.0145859	0.0350269	TRUE
mode2	Macrophage	Smooth_muscle	Tgfb3	Acvr1b	TGFb	FALSE	FALSE	-0.775842	0.121559	-6.38245	1.63563907973244e-06	0.639134	25	1.12435889187202e-05	0.0620613	5535	0.0295429	53	3	0	0	0	0	-0.00172886	0.0129668	TRUE
mode2	Macrophage	Tuft-like	Tgfb3	Acvr1b	TGFb	FALSE	FALSE	16.3982	1.25873	13.0276	4.21562746881542e-12	0.880655	25	1.51440464519273e-10	0.0620613	5535	0.109905	405	4	0	0	0	0	-0.0378353	0.0713264	TRUE
mode2	Macrophage	cDC2	Tgfb3	Acvr1b	TGFb	FALSE	FALSE	-0.207267	0.0582491	-3.55829	0.00167234	0.355045	25	0.00455262	0.0620613	5535	0.00529101	4	1	0	0	0	0	-0.00452648	NA	TRUE
mode2	Mural	ADM	Tgfb3	Acvr1b	TGFb	FALSE	FALSE	-0.0857403	0.646504	-0.132622	0.895646	0.000764132	25	0.932389	0.389987	296	0.0929175	572	4	1	1	0.25	0.25	0.0398775	0.0761259	TRUE
mode2	Mural	Acinar	Tgfb3	Acvr1b	TGFb	FALSE	FALSE	-0.0448124	0.0714991	-0.626755	0.536992	0.0167924	25	0.634728	0.389987	296	0.0275681	84	4	0	0	0	0	-0.00749876	0.0152054	TRUE
mode2	Mural	Cancer_epithelial	Tgfb3	Acvr1b	TGFb	FALSE	FALSE	-1.18574	2.46423	-0.481184	0.634932	0.00996652	25	0.721471	0.389987	296	0.224115	22470	4	0	0	0	0	-0.0965238	0.0582342	TRUE
mode2	Mural	Cancer_mesenchymal	Tgfb3	Acvr1b	TGFb	FALSE	FALSE	0.156407	0.429442	0.364209	0.719029	0.00573426	25	0.792302	0.389987	296	0.190559	1316	4	0	0	0	0	-0.0523522	0.0452556	TRUE
mode2	Mural	Ductal	Tgfb3	Acvr1b	TGFb	FALSE	FALSE	-0.103796	1.1264	-0.092149	0.927378	0.000369057	25	0.953841	0.389987	296	0.122045	1683	4	0	0	0	0	0.0479154	0.0149467	TRUE
mode2	Mural	Endothelial_lymphatic	Tgfb3	Acvr1b	TGFb	FALSE	FALSE	0.00356067	0.00697286	0.510647	0.614465	0.0112103	25	0.702793	0.389987	296	0.0174897	34	3	0	0	0	0	-0.00475602	0.0138828	TRUE
mode2	Mural	Endothelial_vascular	Tgfb3	Acvr1b	TGFb	FALSE	FALSE	0.0333678	0.131358	0.254021	0.801736	0.00279767	25	0.86072	0.389987	296	0.0145778	251	4	0	0	0	0	0.0551472	0.0116529	TRUE
mode2	Mural	Fibroblast	Tgfb3	Acvr1b	TGFb	FALSE	FALSE	-0.029064	0.752683	-0.0386139	0.969531	6.4823261972728e-05	25	0.980962	0.389987	296	0.100277	6689	4	1	1	0.25	0.25	0.0548155	0.0390598	TRUE
mode2	Mural	Islet	Tgfb3	Acvr1b	TGFb	FALSE	FALSE	-0.0264383	0.0549234	-0.481367	0.634804	0.00997403	25	0.721402	0.389987	296	0.0574324	51	4	0	0	0	0	0.0579646	0.0360134	TRUE
mode2	Mural	Macrophage	Tgfb3	Acvr1b	TGFb	FALSE	FALSE	0.141678	2.05466	0.0689543	0.945622	0.000206683	25	0.965899	0.389987	296	0.0419685	3743	4	0	0	0	0	0.0018864	0.052313	TRUE
mode2	Mural	Mural	Tgfb3	Acvr1b	TGFb	FALSE	FALSE	-0.00691266	0.0125606	-0.550343	0.58739	0.0129974	25	0.678718	0.389987	296	0.0184453	14	3	2	2	0.666667	0.666667	0.0922283	0.0937437	FALSE
mode2	Mural	PSC	Tgfb3	Acvr1b	TGFb	FALSE	FALSE	0.106277	0.1762	0.603162	0.552303	0.0155713	25	0.648291	0.389987	296	0.0212766	155	4	0	0	0	0	0.0372057	0.0240184	TRUE
mode2	Mural	Smooth_muscle	Tgfb3	Acvr1b	TGFb	FALSE	FALSE	0.0132426	0.0216104	0.612789	0.546028	0.0160642	25	0.643299	0.389987	296	0.0295429	53	3	2	2	0.666667	0.666667	0.126074	0.0375197	FALSE
mode2	Mural	Tuft-like	Tgfb3	Acvr1b	TGFb	FALSE	FALSE	-0.300936	0.387229	-0.777153	0.444989	0.0255875	25	0.548525	0.389987	296	0.109905	405	4	0	0	0	0	0.0306035	0.0437708	TRUE
mode2	Mural	cDC2	Tgfb3	Acvr1b	TGFb	FALSE	FALSE	0.0056548	0.00771939	0.732545	0.471236	0.0227995	25	0.574786	0.389987	296	0.00529101	4	1	0	0	0	0	-0.0071652	NA	TRUE
mode2	PSC	ADM	Tgfb3	Acvr1b	TGFb	FALSE	FALSE	-2.34181	1.03163	-2.27	0.0328931	0.183033	25	0.0614076	0.436925	3183	0.0929175	572	4	1	1	0.25	0.25	-0.0128364	0.120214	TRUE
mode2	PSC	Acinar	Tgfb3	Acvr1b	TGFb	FALSE	FALSE	-0.218476	0.118818	-1.83875	0.0789005	0.12816	25	0.131402	0.436925	3183	0.0275681	84	4	0	0	0	0	-0.0533464	0.0233571	TRUE
mode2	PSC	Cancer_epithelial	Tgfb3	Acvr1b	TGFb	FALSE	FALSE	1.25716	4.36274	0.288159	0.775806	0.00359726	25	0.839634	0.436925	3183	0.224115	22470	4	0	0	0	0	-0.0806872	0.0976791	TRUE
mode2	PSC	Cancer_mesenchymal	Tgfb3	Acvr1b	TGFb	FALSE	FALSE	1.36386	0.704836	1.935	0.0653817	0.140001	25	0.111739	0.436925	3183	0.190559	1316	4	0	0	0	0	-0.00134477	0.116134	TRUE
mode2	PSC	Ductal	Tgfb3	Acvr1b	TGFb	FALSE	FALSE	-2.9992	1.88727	-1.58917	0.125675	0.098939	25	0.196149	0.436925	3183	0.122045	1683	4	1	1	0.25	0.25	0.0231752	0.0626276	TRUE
mode2	PSC	Endothelial_lymphatic	Tgfb3	Acvr1b	TGFb	FALSE	FALSE	0.0115001	0.0121404	0.947255	0.353356	0.0375478	25	0.456413	0.436925	3183	0.0174897	34	3	0	0	0	0	-0.0180143	0.0204583	TRUE
mode2	PSC	Endothelial_vascular	Tgfb3	Acvr1b	TGFb	FALSE	FALSE	0.327836	0.221848	1.47775	0.153038	0.0867126	25	0.230538	0.436925	3183	0.0145778	251	4	1	1	0.25	0.25	0.0662713	0.0572421	TRUE
mode2	PSC	Fibroblast	Tgfb3	Acvr1b	TGFb	FALSE	FALSE	1.34754	1.29829	1.03793	0.310092	0.0447433	25	0.411667	0.436925	3183	0.100277	6689	4	1	1	0.25	0.25	0.0505204	0.124869	TRUE
mode2	PSC	Islet	Tgfb3	Acvr1b	TGFb	FALSE	FALSE	-0.208076	0.0872183	-2.38569	0.025669	0.19837	25	0.0495729	0.436925	3183	0.0574324	51	4	0	0	0	0	0.00926334	0.0500757	TRUE
mode2	PSC	Macrophage	Tgfb3	Acvr1b	TGFb	FALSE	FALSE	4.47446	3.50429	1.27685	0.214396	0.0661927	25	0.305062	0.436925	3183	0.0419685	3743	4	2	2	0.5	0.5	0.134847	0.108457	FALSE
mode2	PSC	Mural	Tgfb3	Acvr1b	TGFb	FALSE	FALSE	-0.0167901	0.0220356	-0.761951	0.453832	0.0246207	25	0.55695	0.436925	3183	0.0184453	14	3	0	0	0	0	0.00978971	0.00926785	TRUE
mode2	PSC	PSC	Tgfb3	Acvr1b	TGFb	FALSE	FALSE	0.462926	0.298166	1.55258	0.134177	0.0948623	25	0.206744	0.436925	3183	0.0212766	155	4	4	4	1	1	0.128563	0.0189865	TRUE
mode2	PSC	Smooth_muscle	Tgfb3	Acvr1b	TGFb	FALSE	FALSE	0.0269295	0.038035	0.708019	0.486048	0.0213303	25	0.588685	0.436925	3183	0.0295429	53	3	0	0	0	0	0.0126571	0.016677	TRUE
mode2	PSC	Tuft-like	Tgfb3	Acvr1b	TGFb	FALSE	FALSE	-1.0329	0.657926	-1.56994	0.130086	0.096789	25	0.201608	0.436925	3183	0.109905	405	4	0	0	0	0	-0.00426501	0.051253	TRUE
mode2	PSC	cDC2	Tgfb3	Acvr1b	TGFb	FALSE	FALSE	0.016215	0.0133597	1.21372	0.23717	0.0601937	25	0.330436	0.436925	3183	0.00529101	4	1	0	0	0	0	-0.0191703	NA	TRUE
mode2	Smooth_muscle	ADM	Tgfb3	Acvr1b	TGFb	FALSE	FALSE	-1.8343	0.971844	-1.88744	0.0717836	0.134116	25	0.121189	0.419732	753	0.0929175	572	3	0	0	0	0	-0.0339611	0.0672899	TRUE
mode2	Smooth_muscle	Acinar	Tgfb3	Acvr1b	TGFb	FALSE	FALSE	-0.120449	0.113701	-1.05935	0.300439	0.0465224	25	0.401167	0.419732	753	0.0275681	84	3	0	0	0	0	-0.00635707	0.00830344	TRUE
mode2	Smooth_muscle	Cancer_epithelial	Tgfb3	Acvr1b	TGFb	FALSE	FALSE	6.71494	3.7462	1.79247	0.086223	0.122571	25	0.14208	0.419732	753	0.224115	22470	3	0	0	0	0	-0.124672	0.0528271	TRUE
mode2	Smooth_muscle	Cancer_mesenchymal	Tgfb3	Acvr1b	TGFb	FALSE	FALSE	0.99274	0.663956	1.49519	0.148461	0.0885887	25	0.224879	0.419732	753	0.190559	1316	3	0	0	0	0	0.0371852	0.0484186	TRUE
mode2	Smooth_muscle	Ductal	Tgfb3	Acvr1b	TGFb	FALSE	FALSE	-2.18623	1.76125	-1.2413	0.227007	0.062786	25	0.31953	0.419732	753	0.122045	1683	3	0	0	0	0	0.033356	0.0515148	TRUE
mode2	Smooth_muscle	Endothelial_lymphatic	Tgfb3	Acvr1b	TGFb	FALSE	FALSE	0.03866	0.00795259	4.86131	6.58123615208342e-05	0.50678	25	0.000274848	0.419732	753	0.0174897	34	2	0	0	0	0	0.039614	0.0148158	TRUE
mode2	Smooth_muscle	Endothelial_vascular	Tgfb3	Acvr1b	TGFb	FALSE	FALSE	0.206857	0.207995	0.994529	0.330314	0.0412308	25	0.433025	0.419732	753	0.0145778	251	3	0	0	0	0	0.0350134	0.059019	TRUE
mode2	Smooth_muscle	Fibroblast	Tgfb3	Acvr1b	TGFb	FALSE	FALSE	1.2869	1.18551	1.08552	0.288939	0.0487359	25	0.388787	0.419732	753	0.100277	6689	3	0	0	0	0	0.0536046	0.0335378	TRUE
mode2	Smooth_muscle	Islet	Tgfb3	Acvr1b	TGFb	FALSE	FALSE	-0.107596	0.0862685	-1.24722	0.224868	0.0633484	25	0.317039	0.419732	753	0.0574324	51	3	0	0	0	0	0.00895596	0.0195526	TRUE
mode2	Smooth_muscle	Macrophage	Tgfb3	Acvr1b	TGFb	FALSE	FALSE	1.51973	3.30313	0.460088	0.649773	0.00911959	25	0.734246	0.419732	753	0.0419685	3743	3	1	1	0.333333	0.333333	0.0998233	0.0549951	FALSE
mode2	Smooth_muscle	Mural	Tgfb3	Acvr1b	TGFb	FALSE	FALSE	-0.00937376	0.0203227	-0.461245	0.648955	0.00916509	25	0.733398	0.419732	753	0.0184453	14	3	1	1	0.333333	0.333333	0.0874088	0.024804	FALSE
mode2	Smooth_muscle	PSC	Tgfb3	Acvr1b	TGFb	FALSE	FALSE	0.300479	0.279849	1.07372	0.294085	0.0477323	25	0.39424	0.419732	753	0.0212766	155	3	0	0	0	0	0.0220261	0.0243718	TRUE
mode2	Smooth_muscle	Smooth_muscle	Tgfb3	Acvr1b	TGFb	FALSE	FALSE	-0.0243674	0.0348122	-0.699968	0.490968	0.020858	25	0.592305	0.419732	753	0.0295429	53	3	2	2	0.666667	0.666667	0.141614	0.0452412	FALSE
mode2	Smooth_muscle	Tuft-like	Tgfb3	Acvr1b	TGFb	FALSE	FALSE	-0.625622	0.619892	-1.00924	0.323358	0.0424077	25	0.425786	0.419732	753	0.109905	405	3	0	0	0	0	0.00905075	0.00691454	TRUE
mode2	Smooth_muscle	cDC2	Tgfb3	Acvr1b	TGFb	FALSE	FALSE	0.00322074	0.0125923	0.255772	0.800401	0.00283624	25	0.859711	0.419732	753	0.00529101	4	1	0	0	0	0	0.011077	NA	TRUE
mode2	ADM	ADM	Tgfb1	Acvr1	TGFb	FALSE	FALSE	-0.520076	0.514341	-1.01115	0.322464	0.0425613	25	0.424858	0.100552	619	0.0352502	217	3	3	3	1	1	0.268355	0.0811044	TRUE
mode2	ADM	Acinar	Tgfb1	Acvr1	TGFb	FALSE	FALSE	-0.0896459	0.0961256	-0.932592	0.360718	0.0364364	25	0.463566	0.100552	619	0.037742	115	3	1	1	0.333333	0.333333	0.0753139	0.059872	FALSE
mode2	ADM	Cancer_epithelial	Tgfb1	Acvr1	TGFb	FALSE	FALSE	6.04725	5.78496	1.04534	0.306729	0.0453553	25	0.408305	0.100552	619	0.242966	24360	3	0	0	0	0	-0.132609	0.0641801	TRUE
mode2	ADM	Cancer_mesenchymal	Tgfb1	Acvr1	TGFb	FALSE	FALSE	1.08844	0.88686	1.2273	0.232125	0.0614643	25	0.324999	0.100552	619	0.416594	2877	3	0	0	0	0	-0.0960662	0.111247	TRUE
mode2	ADM	Ductal	Tgfb1	Acvr1	TGFb	FALSE	FALSE	-1.42878	1.14461	-1.24827	0.224492	0.0634481	25	0.316731	0.100552	619	0.0947063	1306	3	0	0	0	0	0.0312173	0.0668103	TRUE
mode2	ADM	Endothelial_lymphatic	Tgfb1	Acvr1	TGFb	FALSE	FALSE	0.0152431	0.0239571	0.63627	0.530882	0.0172972	25	0.628882	0.100552	619	0.0339506	66	1	0	0	0	0	-0.0108548	NA	TRUE
mode2	ADM	Endothelial_vascular	Tgfb1	Acvr1	TGFb	FALSE	FALSE	0.831978	0.647287	1.28533	0.211469	0.0670156	25	0.3017	0.100552	619	0.0565687	974	3	0	0	0	0	-0.0298808	0.0740924	TRUE
mode2	ADM	Fibroblast	Tgfb1	Acvr1	TGFb	FALSE	FALSE	-0.368383	1.99526	-0.184629	0.855139	0.00147988	25	0.901793	0.100552	619	0.162147	10816	3	0	0	0	0	-0.0723065	0.0682256	TRUE
mode2	ADM	Islet	Tgfb1	Acvr1	TGFb	FALSE	FALSE	-0.0598721	0.0473296	-1.265	0.218538	0.0650494	25	0.309908	0.100552	619	0.0439189	39	3	1	1	0.333333	0.333333	0.0542883	0.140035	FALSE
mode2	ADM	Macrophage	Tgfb1	Acvr1	TGFb	FALSE	FALSE	2.69897	1.3777	1.95905	0.0623386	0.143002	25	0.107284	0.100552	619	0.00939609	838	3	0	0	0	0	-0.0626153	0.0652502	TRUE
mode2	ADM	Mural	Tgfb1	Acvr1	TGFb	FALSE	FALSE	-0.0201045	0.0305637	-0.657791	0.517203	0.0184652	25	0.616459	0.100552	619	0.0289855	22	2	0	0	0	0	0.00643677	0.0307266	TRUE
mode2	ADM	PSC	Tgfb1	Acvr1	TGFb	FALSE	FALSE	0.953852	0.646344	1.47576	0.153567	0.0864998	25	0.231174	0.100552	619	0.0947152	690	3	0	0	0	0	-0.0743098	0.0998264	TRUE
mode2	ADM	Smooth_muscle	Tgfb1	Acvr1	TGFb	FALSE	FALSE	0.104251	0.0528542	1.97243	0.0607007	0.144679	25	0.104866	0.100552	619	0.0763657	137	2	0	0	0	0	-0.0408628	0.0701348	TRUE
mode2	ADM	Tuft-like	Tgfb1	Acvr1	TGFb	FALSE	FALSE	-0.240772	0.21784	-1.10527	0.280471	0.0504351	25	0.379859	0.100552	619	0.0138399	51	1	0	0	0	0	-0.0327386	NA	TRUE
mode2	Cancer_epithelial	ADM	Tgfb1	Acvr1	TGFb	FALSE	FALSE	-2.83398	0.490774	-5.77452	6.98212026004302e-06	0.591801	25	3.91992037236995e-05	0.303229	30402	0.0352502	217	4	0	0	0	0	-0.0194068	0.0519813	TRUE
mode2	Cancer_epithelial	Acinar	Tgfb1	Acvr1	TGFb	FALSE	FALSE	-0.455378	0.107063	-4.25339	0.000299427	0.440271	25	0.00102491	0.303229	30402	0.037742	115	4	0	0	0	0	-0.0236674	0.037193	TRUE
mode2	Cancer_epithelial	Cancer_epithelial	Tgfb1	Acvr1	TGFb	FALSE	FALSE	30.6061	5.84245	5.23857	2.58620570424659e-05	0.544036	25	0.000122063	0.303229	30402	0.242966	24360	4	4	4	1	1	0.301266	0.0498498	TRUE
mode2	Cancer_epithelial	Cancer_mesenchymal	Tgfb1	Acvr1	TGFb	FALSE	FALSE	5.97785	0.485723	12.3071	1.33252912102122e-11	0.868168	25	4.0587710945359e-10	0.303229	30402	0.416594	2877	4	2	2	0.5	0.5	0.160349	0.218787	FALSE
mode2	Cancer_epithelial	Ductal	Tgfb1	Acvr1	TGFb	FALSE	FALSE	-7.8772	0.538055	-14.6401	3.80087165396131e-13	0.90309	25	2.07569824213554e-11	0.303229	30402	0.0947063	1306	4	1	1	0.25	0.25	0.00247853	0.129709	TRUE
mode2	Cancer_epithelial	Endothelial_lymphatic	Tgfb1	Acvr1	TGFb	FALSE	FALSE	0.0899492	0.029924	3.00592	0.00630208	0.282048	25	0.0144588	0.303229	30402	0.0339506	66	2	0	0	0	0	0.0357743	0.0294379	TRUE
mode2	Cancer_epithelial	Endothelial_vascular	Tgfb1	Acvr1	TGFb	FALSE	FALSE	4.52674	0.260905	17.3501	1.04524162589953e-14	0.929018	25	1.31420903498275e-12	0.303229	30402	0.0565687	974	4	3	3	0.75	0.75	0.141816	0.067336	TRUE
mode2	Cancer_epithelial	Fibroblast	Tgfb1	Acvr1	TGFb	FALSE	FALSE	4.05157	2.79293	1.45065	0.160379	0.0838255	25	0.239694	0.303229	30402	0.162147	10816	4	4	4	1	1	0.219513	0.0948888	TRUE
mode2	Cancer_epithelial	Islet	Tgfb1	Acvr1	TGFb	FALSE	FALSE	-0.235818	0.0519491	-4.5394	0.000146718	0.472552	25	0.000549144	0.303229	30402	0.0439189	39	4	0	0	0	0	-0.0653771	0.00963309	TRUE
mode2	Cancer_epithelial	Macrophage	Tgfb1	Acvr1	TGFb	FALSE	FALSE	10.1458	0.504112	20.126	4.21683311712354e-16	0.946269	25	1.16914401270402e-13	0.303229	30402	0.00939609	838	4	3	3	0.75	0.75	0.182855	0.0965428	TRUE
mode2	Cancer_epithelial	Mural	Tgfb1	Acvr1	TGFb	FALSE	FALSE	-0.128702	0.0362244	-3.5529	0.00169451	0.354351	25	0.00460469	0.303229	30402	0.0289855	22	3	0	0	0	0	-0.0494205	0.0164397	TRUE
mode2	Cancer_epithelial	PSC	Tgfb1	Acvr1	TGFb	FALSE	FALSE	4.55664	0.271785	16.7656	2.17501628184737e-14	0.924363	25	2.30573049564859e-12	0.303229	30402	0.0947152	690	4	3	3	0.75	0.75	0.184665	0.0955717	TRUE
mode2	Cancer_epithelial	Smooth_muscle	Tgfb1	Acvr1	TGFb	FALSE	FALSE	0.33215	0.04667	7.11699	3.00156677593388e-07	0.687719	25	2.56568707890696e-06	0.303229	30402	0.0763657	137	3	0	0	0	0	0.0800317	0.013672	TRUE
mode2	Cancer_epithelial	Tuft-like	Tgfb1	Acvr1	TGFb	FALSE	FALSE	-1.01468	0.248912	-4.07646	0.000465192	0.419449	25	0.00150693	0.303229	30402	0.0138399	51	2	0	0	0	0	-0.113814	0.0895341	TRUE
mode2	Cancer_mesenchymal	ADM	Tgfb1	Acvr1	TGFb	FALSE	FALSE	-2.55058	0.300142	-8.49791	1.49899604115754e-08	0.75844	25	1.88472606895773e-07	0.546916	3777	0.0352502	217	4	0	0	0	0	-0.0887194	0.0544055	TRUE
mode2	Cancer_mesenchymal	Acinar	Tgfb1	Acvr1	TGFb	FALSE	FALSE	-0.475367	0.0558399	-8.51304	1.45260852419304e-08	0.759091	25	1.83923372038634e-07	0.546916	3777	0.037742	115	4	0	0	0	0	-0.0306774	0.0264533	TRUE
mode2	Cancer_mesenchymal	Cancer_epithelial	Tgfb1	Acvr1	TGFb	FALSE	FALSE	28.9486	3.29836	8.77667	8.44138118226828e-09	0.770069	25	1.12966156836469e-07	0.546916	3777	0.242966	24360	4	2	2	0.5	0.5	0.152061	0.105394	FALSE
mode2	Cancer_mesenchymal	Cancer_mesenchymal	Tgfb1	Acvr1	TGFb	FALSE	FALSE	4.17431	0.611137	6.83039	5.76968778437177e-07	0.669797	25	4.50777702401821e-06	0.546916	3777	0.416594	2877	4	4	4	1	1	0.592204	0.15301	TRUE
mode2	Cancer_mesenchymal	Ductal	Tgfb1	Acvr1	TGFb	FALSE	FALSE	-5.5911	0.727286	-7.68762	8.43632661148961e-08	0.719852	25	8.62211716919065e-07	0.546916	3777	0.0947063	1306	4	0	0	0	0	-0.0750984	0.14319	TRUE
mode2	Cancer_mesenchymal	Endothelial_lymphatic	Tgfb1	Acvr1	TGFb	FALSE	FALSE	0.0950762	0.0198812	4.78221	8.01207775130305e-05	0.498577	25	0.000326184	0.546916	3777	0.0339506	66	2	0	0	0	0	0.042498	0.059388	TRUE
mode2	Cancer_mesenchymal	Endothelial_vascular	Tgfb1	Acvr1	TGFb	FALSE	FALSE	3.25919	0.379843	8.58036	1.26351022519704e-08	0.76196	25	1.62453460940019e-07	0.546916	3777	0.0565687	974	4	2	2	0.5	0.5	0.0465886	0.113557	FALSE
mode2	Cancer_mesenchymal	Fibroblast	Tgfb1	Acvr1	TGFb	FALSE	FALSE	7.20281	1.76792	4.07416	0.000467858	0.419174	25	0.00151329	0.546916	3777	0.162147	10816	4	2	2	0.5	0.5	0.0248691	0.206672	FALSE
mode2	Cancer_mesenchymal	Islet	Tgfb1	Acvr1	TGFb	FALSE	FALSE	-0.243721	0.025519	-9.55058	1.80724060833945e-09	0.798623	25	2.90798998481764e-08	0.546916	3777	0.0439189	39	4	0	0	0	0	-0.0238465	0.0301823	TRUE
mode2	Cancer_mesenchymal	Macrophage	Tgfb1	Acvr1	TGFb	FALSE	FALSE	7.19292	0.860108	8.36282	1.98729681877082e-08	0.75252	25	2.42535445839378e-07	0.546916	3777	0.00939609	838	4	2	2	0.5	0.5	0.137567	0.0919264	FALSE
mode2	Cancer_mesenchymal	Mural	Tgfb1	Acvr1	TGFb	FALSE	FALSE	-0.0314734	0.0352345	-0.893256	0.380972	0.0335284	25	0.484242	0.546916	3777	0.0289855	22	3	0	0	0	0	-0.0305448	0.0110722	TRUE
mode2	Cancer_mesenchymal	PSC	Tgfb1	Acvr1	TGFb	FALSE	FALSE	3.18517	0.419696	7.58922	1.04680361096272e-07	0.714627	25	1.03998714250752e-06	0.546916	3777	0.0947152	690	4	1	1	0.25	0.25	0.0575849	0.127888	TRUE
mode2	Cancer_mesenchymal	Smooth_muscle	Tgfb1	Acvr1	TGFb	FALSE	FALSE	0.284603	0.0297753	9.55838	1.78009142277807e-09	0.798885	25	2.86857355506695e-08	0.546916	3777	0.0763657	137	3	1	1	0.333333	0.333333	0.0433688	0.0785882	FALSE
mode2	Cancer_mesenchymal	Tuft-like	Tgfb1	Acvr1	TGFb	FALSE	FALSE	-1.09064	0.125437	-8.6947	9.98369283242937e-09	0.766729	25	1.31650817801291e-07	0.546916	3777	0.0138399	51	2	0	0	0	0	-0.111836	0.0876001	TRUE
mode2	Ductal	ADM	Tgfb1	Acvr1	TGFb	FALSE	FALSE	-3.76676	0.431069	-8.73818	9.13232029094462e-09	0.768509	25	1.21014435424e-07	0.174039	2400	0.0352502	217	4	0	0	0	0	0.0406379	0.0320265	TRUE
mode2	Ductal	Acinar	Tgfb1	Acvr1	TGFb	FALSE	FALSE	-0.617293	0.106262	-5.80916	6.4213101191018e-06	0.594687	25	3.64480978046445e-05	0.174039	2400	0.037742	115	4	1	1	0.25	0.25	0.0272575	0.06225	TRUE
mode2	Ductal	Cancer_epithelial	Tgfb1	Acvr1	TGFb	FALSE	FALSE	41.3592	5.24111	7.8913	5.41947047948613e-08	0.730277	25	5.83672652337485e-07	0.174039	2400	0.242966	24360	4	0	0	0	0	-0.0555191	0.158197	TRUE
mode2	Ductal	Cancer_mesenchymal	Tgfb1	Acvr1	TGFb	FALSE	FALSE	7.12103	0.47943	14.8531	2.81105483920185e-13	0.905589	25	1.63419010625213e-11	0.174039	2400	0.416594	2877	4	0	0	0	0	-0.127234	0.132738	TRUE
mode2	Ductal	Ductal	Tgfb1	Acvr1	TGFb	FALSE	FALSE	-8.84579	0.81358	-10.8727	1.54126738831574e-10	0.837128	25	3.26139418196831e-09	0.174039	2400	0.0947063	1306	4	4	4	1	1	0.494763	0.125696	TRUE
mode2	Ductal	Endothelial_lymphatic	Tgfb1	Acvr1	TGFb	FALSE	FALSE	0.128189	0.0313413	4.09011	0.000449661	0.421078	25	0.00146483	0.174039	2400	0.0339506	66	2	0	0	0	0	0.00245499	0.0303127	TRUE
mode2	Ductal	Endothelial_vascular	Tgfb1	Acvr1	TGFb	FALSE	FALSE	5.11686	0.407767	12.5485	9.01195371287237e-12	0.872551	25	2.90018617551455e-10	0.174039	2400	0.0565687	974	4	0	0	0	0	-0.00742227	0.0414439	TRUE
mode2	Ductal	Fibroblast	Tgfb1	Acvr1	TGFb	FALSE	FALSE	8.1538	2.94824	2.76565	0.0110034	0.249563	25	0.0236681	0.174039	2400	0.162147	10816	4	0	0	0	0	-0.046355	0.0791158	TRUE
mode2	Ductal	Islet	Tgfb1	Acvr1	TGFb	FALSE	FALSE	-0.323225	0.0491755	-6.57287	1.04714311974902e-06	0.652582	25	7.61449801872643e-06	0.174039	2400	0.0439189	39	4	0	0	0	0	0.0200882	0.0340067	TRUE
mode2	Ductal	Macrophage	Tgfb1	Acvr1	TGFb	FALSE	FALSE	11.771	0.640299	18.3836	3.01022591243318e-15	0.936281	25	5.08587074861562e-13	0.174039	2400	0.00939609	838	4	0	0	0	0	-0.0157785	0.0734736	TRUE
mode2	Ductal	Mural	Tgfb1	Acvr1	TGFb	FALSE	FALSE	-0.121543	0.0460715	-2.63815	0.014696	0.232306	25	0.0304421	0.174039	2400	0.0289855	22	3	0	0	0	0	0.00373335	0.024384	TRUE
mode2	Ductal	PSC	Tgfb1	Acvr1	TGFb	FALSE	FALSE	5.22901	0.373863	13.9864	9.81521196018831e-13	0.894795	25	4.49711385277611e-11	0.174039	2400	0.0947152	690	4	1	1	0.25	0.25	0.0463607	0.0550073	TRUE
mode2	Ductal	Smooth_muscle	Tgfb1	Acvr1	TGFb	FALSE	FALSE	0.378627	0.0570574	6.63589	9.04331296595006e-07	0.656896	25	6.67187170607261e-06	0.174039	2400	0.0763657	137	3	0	0	0	0	-0.000387426	0.0460109	TRUE
mode2	Ductal	Tuft-like	Tgfb1	Acvr1	TGFb	FALSE	FALSE	-1.40927	0.242557	-5.81006	6.40725591584271e-06	0.594762	25	3.63874255346677e-05	0.174039	2400	0.0138399	51	2	0	0	0	0	0.032596	0.0306429	TRUE
mode2	Endothelial_lymphatic	ADM	Tgfb1	Acvr1	TGFb	FALSE	FALSE	-0.769861	0.271409	-2.83653	0.00934967	0.259161	25	0.0204942	0.455247	885	0.0352502	217	4	0	0	0	0	-0.0268275	0.0169096	TRUE
mode2	Endothelial_lymphatic	Acinar	Tgfb1	Acvr1	TGFb	FALSE	FALSE	-0.184617	0.0443736	-4.16051	0.000377391	0.429419	25	0.00125137	0.455247	885	0.037742	115	4	0	0	0	0	-0.0118762	0.0128433	TRUE
mode2	Endothelial_lymphatic	Cancer_epithelial	Tgfb1	Acvr1	TGFb	FALSE	FALSE	9.86545	2.89544	3.40723	0.0024158	0.335437	25	0.00625229	0.455247	885	0.242966	24360	4	0	0	0	0	-0.0552194	0.0878263	TRUE
mode2	Endothelial_lymphatic	Cancer_mesenchymal	Tgfb1	Acvr1	TGFb	FALSE	FALSE	1.21301	0.487442	2.48852	0.0205064	0.212133	25	0.0407752	0.455247	885	0.416594	2877	4	1	1	0.25	0.25	0.0692954	0.0685614	TRUE
mode2	Endothelial_lymphatic	Ductal	Tgfb1	Acvr1	TGFb	FALSE	FALSE	-1.29995	0.655694	-1.98255	0.0594869	0.14595	25	0.103032	0.455247	885	0.0947063	1306	4	0	0	0	0	-0.0173663	0.0125022	TRUE
mode2	Endothelial_lymphatic	Endothelial_lymphatic	Tgfb1	Acvr1	TGFb	FALSE	FALSE	0.0200436	0.0138819	1.44387	0.162261	0.0831083	25	0.242104	0.455247	885	0.0339506	66	2	2	2	1	1	0.305859	0.0526316	TRUE
mode2	Endothelial_lymphatic	Endothelial_vascular	Tgfb1	Acvr1	TGFb	FALSE	FALSE	0.901294	0.355368	2.53623	0.0184545	0.21855	25	0.0371649	0.455247	885	0.0565687	974	4	0	0	0	0	0.0220621	0.0304874	TRUE
mode2	Endothelial_lymphatic	Fibroblast	Tgfb1	Acvr1	TGFb	FALSE	FALSE	2.55618	1.07269	2.38296	0.025821	0.198006	25	0.0497688	0.455247	885	0.162147	10816	4	2	2	0.5	0.5	0.0630502	0.0769087	FALSE
mode2	Endothelial_lymphatic	Islet	Tgfb1	Acvr1	TGFb	FALSE	FALSE	-0.0891175	0.0227356	-3.91974	0.000686495	0.400485	25	0.00211363	0.455247	885	0.0439189	39	4	0	0	0	0	-0.0188858	0.00522475	TRUE
mode2	Endothelial_lymphatic	Macrophage	Tgfb1	Acvr1	TGFb	FALSE	FALSE	2.06049	0.782568	2.63298	0.0148678	0.231607	25	0.0307626	0.455247	885	0.00939609	838	4	0	0	0	0	0.0303534	0.0183642	TRUE
mode2	Endothelial_lymphatic	Mural	Tgfb1	Acvr1	TGFb	FALSE	FALSE	-0.0215446	0.0179528	-1.20007	0.242328	0.0589263	25	0.336582	0.455247	885	0.0289855	22	3	0	0	0	0	0.0216602	0.0581641	TRUE
mode2	Endothelial_lymphatic	PSC	Tgfb1	Acvr1	TGFb	FALSE	FALSE	0.864197	0.363456	2.37772	0.0261153	0.197308	25	0.0503091	0.455247	885	0.0947152	690	4	0	0	0	0	0.00661459	0.0167481	TRUE
mode2	Endothelial_lymphatic	Smooth_muscle	Tgfb1	Acvr1	TGFb	FALSE	FALSE	0.0654212	0.0314525	2.08	0.0488566	0.158323	25	0.0867458	0.455247	885	0.0763657	137	3	0	0	0	0	0.0254778	0.0172403	TRUE
mode2	Endothelial_lymphatic	Tuft-like	Tgfb1	Acvr1	TGFb	FALSE	FALSE	-0.40736	0.103774	-3.92545	0.000676847	0.401184	25	0.0020863	0.455247	885	0.0138399	51	2	0	0	0	0	-0.0355357	0.0251564	TRUE
mode2	Endothelial_vascular	ADM	Tgfb1	Acvr1	TGFb	FALSE	FALSE	-1.63063	0.184868	-8.82048	7.72009278967789e-09	0.771827	25	1.04377145828322e-07	0.56499	9728	0.0352502	217	4	1	1	0.25	0.25	0.0324798	0.0665394	TRUE
mode2	Endothelial_vascular	Acinar	Tgfb1	Acvr1	TGFb	FALSE	FALSE	-0.269556	0.0451578	-5.96919	4.36791602946165e-06	0.607718	25	2.62974810838357e-05	0.56499	9728	0.037742	115	4	0	0	0	0	0.00876976	0.0565883	TRUE
mode2	Endothelial_vascular	Cancer_epithelial	Tgfb1	Acvr1	TGFb	FALSE	FALSE	17.9962	2.21864	8.11136	3.38078867497552e-08	0.740974	25	3.88294197560972e-07	0.56499	9728	0.242966	24360	4	3	3	0.75	0.75	0.12814	0.106221	TRUE
mode2	Endothelial_vascular	Cancer_mesenchymal	Tgfb1	Acvr1	TGFb	FALSE	FALSE	3.10083	0.190352	16.29	4.01285898293049e-14	0.92024	25	3.70863625490832e-12	0.56499	9728	0.416594	2877	4	1	1	0.25	0.25	0.0457602	0.161729	TRUE
mode2	Endothelial_vascular	Ductal	Tgfb1	Acvr1	TGFb	FALSE	FALSE	-3.9179	0.301555	-12.9923	4.45506687034921e-12	0.880084	25	1.57189947740252e-10	0.56499	9728	0.0947063	1306	4	0	0	0	0	-0.00520024	0.100124	TRUE
mode2	Endothelial_vascular	Endothelial_lymphatic	Tgfb1	Acvr1	TGFb	FALSE	FALSE	0.0616426	0.0123042	5.00988	4.55148633444256e-05	0.521819	25	0.000200633	0.56499	9728	0.0339506	66	2	0	0	0	0	0.0233302	0.0476618	TRUE
mode2	Endothelial_vascular	Endothelial_vascular	Tgfb1	Acvr1	TGFb	FALSE	FALSE	2.27966	0.132246	17.238	1.20093582662851e-14	0.928159	25	1.45906956104877e-12	0.56499	9728	0.0565687	974	4	4	4	1	1	0.173972	0.0356211	TRUE
mode2	Endothelial_vascular	Fibroblast	Tgfb1	Acvr1	TGFb	FALSE	FALSE	3.57821	1.26673	2.82475	0.00960698	0.257567	25	0.0209755	0.56499	9728	0.162147	10816	4	3	3	0.75	0.75	0.202363	0.137259	TRUE
mode2	Endothelial_vascular	Islet	Tgfb1	Acvr1	TGFb	FALSE	FALSE	-0.134132	0.0227283	-5.90154	5.1389747365439e-06	0.60227	25	3.01834512907383e-05	0.56499	9728	0.0439189	39	4	0	0	0	0	-0.0114495	0.0305517	TRUE
mode2	Endothelial_vascular	Macrophage	Tgfb1	Acvr1	TGFb	FALSE	FALSE	4.9714	0.355017	14.0033	9.57413900338155e-13	0.895021	25	4.42415235228909e-11	0.56499	9728	0.00939609	838	4	1	1	0.25	0.25	0.0771474	0.0335402	TRUE
mode2	Endothelial_vascular	Mural	Tgfb1	Acvr1	TGFb	FALSE	FALSE	-0.0519578	0.0199634	-2.60265	0.0159152	0.227508	25	0.032689	0.56499	9728	0.0289855	22	3	0	0	0	0	-0.038064	0.0175934	TRUE
mode2	Endothelial_vascular	PSC	Tgfb1	Acvr1	TGFb	FALSE	FALSE	2.28196	0.14663	15.5627	1.05499872527357e-13	0.913272	25	7.76034096352592e-12	0.56499	9728	0.0947152	690	4	2	2	0.5	0.5	0.124674	0.074085	FALSE
mode2	Endothelial_vascular	Smooth_muscle	Tgfb1	Acvr1	TGFb	FALSE	FALSE	0.163539	0.0246513	6.63411	9.08092872933541e-07	0.656775	25	6.68883394756838e-06	0.56499	9728	0.0763657	137	3	0	0	0	0	0.0129241	0.00311444	TRUE
mode2	Endothelial_vascular	Tuft-like	Tgfb1	Acvr1	TGFb	FALSE	FALSE	-0.59932	0.107117	-5.59502	1.07957469814383e-05	0.576461	25	5.69992246632288e-05	0.56499	9728	0.0138399	51	2	0	0	0	0	-0.0273183	0.0555807	TRUE
mode2	Fibroblast	ADM	Tgfb1	Acvr1	TGFb	FALSE	FALSE	-1.35687	0.124087	-10.9348	1.37994209115165e-10	0.838674	25	2.98426276632455e-09	0.352552	23517	0.0352502	217	4	0	0	0	0	-0.0549473	0.0621677	TRUE
mode2	Fibroblast	Acinar	Tgfb1	Acvr1	TGFb	FALSE	FALSE	-0.21998	0.0347643	-6.32776	1.86060877312011e-06	0.635156	25	1.26136443032901e-05	0.352552	23517	0.037742	115	4	0	0	0	0	-0.0423217	0.0753438	TRUE
mode2	Fibroblast	Cancer_epithelial	Tgfb1	Acvr1	TGFb	FALSE	FALSE	14.9016	1.56674	9.51122	1.95100817540206e-09	0.797291	25	3.09783427321915e-08	0.352552	23517	0.242966	24360	4	3	3	0.75	0.75	0.225575	0.167983	TRUE
mode2	Fibroblast	Cancer_mesenchymal	Tgfb1	Acvr1	TGFb	FALSE	FALSE	2.49664	0.135909	18.37	3.05878954782808e-15	0.936192	25	5.08841405856385e-13	0.352552	23517	0.416594	2877	4	2	2	0.5	0.5	0.135665	0.232902	FALSE
mode2	Fibroblast	Ductal	Tgfb1	Acvr1	TGFb	FALSE	FALSE	-3.22219	0.17835	-18.0667	4.38052248991812e-15	0.934174	25	6.83209870389183e-13	0.352552	23517	0.0947063	1306	4	0	0	0	0	-0.0426782	0.126095	TRUE
mode2	Fibroblast	Endothelial_lymphatic	Tgfb1	Acvr1	TGFb	FALSE	FALSE	0.0490397	0.00985829	4.97446	4.96930371037071e-05	0.518276	25	0.000215969	0.352552	23517	0.0339506	66	2	0	0	0	0	0.035288	0.0596305	TRUE
mode2	Fibroblast	Endothelial_vascular	Tgfb1	Acvr1	TGFb	FALSE	FALSE	1.83593	0.0926034	19.8257	5.8516217409375e-16	0.944719	25	1.54133420487251e-13	0.352552	23517	0.0565687	974	4	3	3	0.75	0.75	0.148791	0.0659174	TRUE
mode2	Fibroblast	Fibroblast	Tgfb1	Acvr1	TGFb	FALSE	FALSE	2.90644	1.00496	2.8921	0.00822126	0.266681	25	0.0182802	0.352552	23517	0.162147	10816	4	4	4	1	1	0.245075	0.13131	TRUE
mode2	Fibroblast	Islet	Tgfb1	Acvr1	TGFb	FALSE	FALSE	-0.113236	0.016436	-6.88949	5.03789169087358e-07	0.673597	25	4.01139343545037e-06	0.352552	23517	0.0439189	39	4	0	0	0	0	-0.0535794	0.0382342	TRUE
mode2	Fibroblast	Macrophage	Tgfb1	Acvr1	TGFb	FALSE	FALSE	4.13859	0.14267	29.0081	1.28519820627488e-19	0.973394	25	2.31614136740839e-16	0.352552	23517	0.00939609	838	4	3	3	0.75	0.75	0.153325	0.0612219	TRUE
mode2	Fibroblast	Mural	Tgfb1	Acvr1	TGFb	FALSE	FALSE	-0.0359743	0.0165071	-2.17932	0.0398037	0.171154	25	0.0724819	0.352552	23517	0.0289855	22	3	0	0	0	0	-0.0449444	0.022484	TRUE
mode2	Fibroblast	PSC	Tgfb1	Acvr1	TGFb	FALSE	FALSE	1.84991	0.0958248	19.3051	1.04379812616209e-15	0.941873	25	2.25731782763813e-13	0.352552	23517	0.0947152	690	4	4	4	1	1	0.176125	0.0894651	TRUE
mode2	Fibroblast	Smooth_muscle	Tgfb1	Acvr1	TGFb	FALSE	FALSE	0.141095	0.0162067	8.70599	9.75494229613432e-09	0.767193	25	1.28791442061173e-07	0.352552	23517	0.0763657	137	3	0	0	0	0	0.044565	0.0359058	TRUE
mode2	Fibroblast	Tuft-like	Tgfb1	Acvr1	TGFb	FALSE	FALSE	-0.499109	0.0801997	-6.22333	2.38207321855692e-06	0.627408	25	1.55613223635079e-05	0.352552	23517	0.0138399	51	2	0	0	0	0	-0.13547	0.0386788	TRUE
mode2	Macrophage	ADM	Tgfb1	Acvr1	TGFb	FALSE	FALSE	-1.37773	0.10046	-13.7143	1.47227476469631e-12	0.891038	25	6.31734405978619e-11	0.665912	59390	0.0352502	217	4	0	0	0	0	-0.0411837	0.0635158	TRUE
mode2	Macrophage	Acinar	Tgfb1	Acvr1	TGFb	FALSE	FALSE	-0.234985	0.0285256	-8.23771	2.58590651826919e-08	0.746863	25	3.05589149530544e-07	0.665912	59390	0.037742	115	4	0	0	0	0	-0.0430391	0.0129369	TRUE
mode2	Macrophage	Cancer_epithelial	Tgfb1	Acvr1	TGFb	FALSE	FALSE	15.4226	1.18716	12.9912	4.46289780414846e-12	0.880066	25	1.57189947740252e-10	0.665912	59390	0.242966	24360	4	4	4	1	1	0.267346	0.0446632	TRUE
mode2	Macrophage	Cancer_mesenchymal	Tgfb1	Acvr1	TGFb	FALSE	FALSE	2.40597	0.170976	14.072	8.65197413847936e-13	0.895937	25	4.08531861831342e-11	0.665912	59390	0.416594	2877	4	3	3	0.75	0.75	0.152874	0.0954248	TRUE
mode2	Macrophage	Ductal	Tgfb1	Acvr1	TGFb	FALSE	FALSE	-3.0206	0.268745	-11.2397	8.06758852077498e-11	0.845979	25	1.90885852680831e-09	0.665912	59390	0.0947063	1306	4	1	1	0.25	0.25	0.0538331	0.0928765	TRUE
mode2	Macrophage	Endothelial_lymphatic	Tgfb1	Acvr1	TGFb	FALSE	FALSE	0.0515777	0.00895056	5.76251	7.18803287779898e-06	0.590795	25	4.01260709900053e-05	0.665912	59390	0.0339506	66	2	0	0	0	0	0.0429812	0.0433376	TRUE
mode2	Macrophage	Endothelial_vascular	Tgfb1	Acvr1	TGFb	FALSE	FALSE	1.758	0.12713	13.8283	1.2412982905211e-12	0.892635	25	5.54634645264656e-11	0.665912	59390	0.0565687	974	4	4	4	1	1	0.148034	0.0427849	TRUE
mode2	Macrophage	Fibroblast	Tgfb1	Acvr1	TGFb	FALSE	FALSE	3.5623	0.885849	4.02134	0.000533504	0.412833	25	0.00169371	0.665912	59390	0.162147	10816	4	3	3	0.75	0.75	0.138371	0.0635817	TRUE
mode2	Macrophage	Islet	Tgfb1	Acvr1	TGFb	FALSE	FALSE	-0.121715	0.0126109	-9.65154	1.48637277688374e-09	0.801984	25	2.4500226884823e-08	0.665912	59390	0.0439189	39	4	0	0	0	0	-0.00343919	0.0454852	TRUE
mode2	Macrophage	Macrophage	Tgfb1	Acvr1	TGFb	FALSE	FALSE	3.88723	0.292276	13.2998	2.76410037892035e-12	0.884934	25	1.04504256633796e-10	0.665912	59390	0.00939609	838	4	3	3	0.75	0.75	0.168904	0.0694576	TRUE
mode2	Macrophage	Mural	Tgfb1	Acvr1	TGFb	FALSE	FALSE	-0.029753	0.0167492	-1.77639	0.0889005	0.120646	25	0.145936	0.665912	59390	0.0289855	22	3	0	0	0	0	-0.0304234	0.0353867	TRUE
mode2	Macrophage	PSC	Tgfb1	Acvr1	TGFb	FALSE	FALSE	1.75972	0.136609	12.8814	5.30337113297805e-12	0.878262	25	1.82628509748063e-10	0.665912	59390	0.0947152	690	4	3	3	0.75	0.75	0.175386	0.0961314	TRUE
mode2	Macrophage	Smooth_muscle	Tgfb1	Acvr1	TGFb	FALSE	FALSE	0.135728	0.0171423	7.91776	5.11885717643082e-08	0.731593	25	5.54056082570035e-07	0.665912	59390	0.0763657	137	3	0	0	0	0	0.0529849	0.0365698	TRUE
mode2	Macrophage	Tuft-like	Tgfb1	Acvr1	TGFb	FALSE	FALSE	-0.532806	0.066402	-8.02395	4.07463283817792e-08	0.736793	25	4.56215529069225e-07	0.665912	59390	0.0138399	51	2	0	0	0	0	-0.0675686	0.0129787	TRUE
mode2	Mural	ADM	Tgfb1	Acvr1	TGFb	FALSE	FALSE	-0.920483	0.464604	-1.98122	0.0596452	0.145783	25	0.10329	0.231884	176	0.0352502	217	4	0	0	0	0	-0.00882257	0.0232106	TRUE
mode2	Mural	Acinar	Tgfb1	Acvr1	TGFb	FALSE	FALSE	-0.199896	0.0838617	-2.38363	0.0257835	0.198095	25	0.049723	0.231884	176	0.037742	115	4	0	0	0	0	0.00770172	0.0152491	TRUE
mode2	Mural	Cancer_epithelial	Tgfb1	Acvr1	TGFb	FALSE	FALSE	12.7399	5.00034	2.54781	0.0179861	0.22011	25	0.0363454	0.231884	176	0.242966	24360	4	0	0	0	0	-0.0760455	0.046079	TRUE
mode2	Mural	Cancer_mesenchymal	Tgfb1	Acvr1	TGFb	FALSE	FALSE	0.845715	0.857508	0.986247	0.334274	0.0405747	25	0.43664	0.231884	176	0.416594	2877	4	0	0	0	0	-0.0425945	0.0385163	TRUE
mode2	Mural	Ductal	Tgfb1	Acvr1	TGFb	FALSE	FALSE	-1.14219	1.10573	-1.03298	0.312356	0.0443361	25	0.414062	0.231884	176	0.0947063	1306	4	0	0	0	0	0.049401	0.0354408	TRUE
mode2	Mural	Endothelial_lymphatic	Tgfb1	Acvr1	TGFb	FALSE	FALSE	0.0353812	0.0219022	1.61542	0.119857	0.101898	25	0.188373	0.231884	176	0.0339506	66	2	0	0	0	0	0.00603702	0.0331459	TRUE
mode2	Mural	Endothelial_vascular	Tgfb1	Acvr1	TGFb	FALSE	FALSE	0.588416	0.629006	0.93547	0.359265	0.0366534	25	0.462193	0.231884	176	0.0565687	974	4	0	0	0	0	0.0183054	0.012876	TRUE
mode2	Mural	Fibroblast	Tgfb1	Acvr1	TGFb	FALSE	FALSE	4.73483	1.63449	2.89682	0.00813152	0.26732	25	0.0181067	0.231884	176	0.162147	10816	4	1	1	0.25	0.25	0.0212936	0.0660271	TRUE
mode2	Mural	Islet	Tgfb1	Acvr1	TGFb	FALSE	FALSE	-0.118644	0.039739	-2.98559	0.00661007	0.279307	25	0.0150632	0.231884	176	0.0439189	39	4	0	0	0	0	0.014232	0.0457524	TRUE
mode2	Mural	Macrophage	Tgfb1	Acvr1	TGFb	FALSE	FALSE	1.02334	1.40712	0.727261	0.474404	0.0224791	25	0.577738	0.231884	176	0.00939609	838	4	0	0	0	0	-0.000403984	0.00868153	TRUE
mode2	Mural	Mural	Tgfb1	Acvr1	TGFb	FALSE	FALSE	0.0390389	0.0283572	1.37668	0.181864	0.0761294	25	0.266319	0.231884	176	0.0289855	22	3	2	2	0.666667	0.666667	0.162376	0.167454	FALSE
mode2	Mural	PSC	Tgfb1	Acvr1	TGFb	FALSE	FALSE	0.517722	0.637641	0.811933	0.425154	0.0278637	25	0.529055	0.231884	176	0.0947152	690	4	0	0	0	0	0.0170527	0.0126984	TRUE
mode2	Mural	Smooth_muscle	Tgfb1	Acvr1	TGFb	FALSE	FALSE	0.089781	0.0513473	1.7485	0.0937135	0.117329	25	0.152701	0.231884	176	0.0763657	137	3	1	1	0.333333	0.333333	0.076813	0.0862977	FALSE
mode2	Mural	Tuft-like	Tgfb1	Acvr1	TGFb	FALSE	FALSE	-0.431404	0.19394	-2.22442	0.0362169	0.177045	25	0.0667485	0.231884	176	0.0138399	51	2	0	0	0	0	-0.0207333	0.00506382	TRUE
mode2	Neutrophil	ADM	Tgfb1	Acvr1	TGFb	FALSE	FALSE	-0.629202	0.17289	-3.63932	0.00137125	0.365424	25	0.00383731	0.274467	746	0.0352502	217	4	0	0	0	0	-0.0220789	0.0387718	TRUE
mode2	Neutrophil	Acinar	Tgfb1	Acvr1	TGFb	FALSE	FALSE	-0.128761	0.0302316	-4.25914	0.000295162	0.440937	25	0.0010132	0.274467	746	0.037742	115	4	0	0	0	0	-0.0255542	0.00438911	TRUE
mode2	Neutrophil	Cancer_epithelial	Tgfb1	Acvr1	TGFb	FALSE	FALSE	7.14181	1.9387	3.68382	0.00122926	0.371078	25	0.00349882	0.274467	746	0.242966	24360	4	2	2	0.5	0.5	0.112981	0.0752411	FALSE
mode2	Neutrophil	Cancer_mesenchymal	Tgfb1	Acvr1	TGFb	FALSE	FALSE	1.22284	0.279014	4.38273	0.000216878	0.455083	25	0.000775495	0.274467	746	0.416594	2877	4	0	0	0	0	0.00601878	0.0362944	TRUE
mode2	Neutrophil	Ductal	Tgfb1	Acvr1	TGFb	FALSE	FALSE	-1.54741	0.366566	-4.22137	0.0003243	0.43655	25	0.00109961	0.274467	746	0.0947063	1306	4	2	2	0.5	0.5	0.0710095	0.0982369	FALSE
mode2	Neutrophil	Endothelial_lymphatic	Tgfb1	Acvr1	TGFb	FALSE	FALSE	0.0225455	0.00880145	2.56157	0.017444	0.221965	25	0.0354154	0.274467	746	0.0339506	66	2	0	0	0	0	0.0228536	0.0464266	TRUE
mode2	Neutrophil	Endothelial_vascular	Tgfb1	Acvr1	TGFb	FALSE	FALSE	0.924832	0.198417	4.66106	0.000108335	0.485751	25	0.000422289	0.274467	746	0.0565687	974	4	0	0	0	0	0.00970198	0.0383204	TRUE
mode2	Neutrophil	Fibroblast	Tgfb1	Acvr1	TGFb	FALSE	FALSE	1.34145	0.775529	1.72972	0.0970795	0.11511	25	0.15745	0.274467	746	0.162147	10816	4	0	0	0	0	0.0433159	0.0235261	TRUE
mode2	Neutrophil	Islet	Tgfb1	Acvr1	TGFb	FALSE	FALSE	-0.0515593	0.0171135	-3.01278	0.00620128	0.282972	25	0.0142578	0.274467	746	0.0439189	39	4	0	0	0	0	-0.0271457	0.0143739	TRUE
mode2	Neutrophil	Macrophage	Tgfb1	Acvr1	TGFb	FALSE	FALSE	2.05193	0.441025	4.65264	0.000110631	0.484848	25	0.000430308	0.274467	746	0.00939609	838	4	0	0	0	0	0.0263673	0.0420631	TRUE
mode2	Neutrophil	Mural	Tgfb1	Acvr1	TGFb	FALSE	FALSE	-0.0201937	0.0120214	-1.67981	0.106529	0.109278	25	0.170374	0.274467	746	0.0289855	22	3	0	0	0	0	-0.00451731	0.024878	TRUE
mode2	Neutrophil	PSC	Tgfb1	Acvr1	TGFb	FALSE	FALSE	0.932182	0.200452	4.6504	0.000111251	0.484608	25	0.000431989	0.274467	746	0.0947152	690	4	0	0	0	0	0.0399894	0.0663879	TRUE
mode2	Neutrophil	Smooth_muscle	Tgfb1	Acvr1	TGFb	FALSE	FALSE	0.0757031	0.0175391	4.31624	0.000255994	0.447513	25	0.000895812	0.274467	746	0.0763657	137	3	0	0	0	0	0.0222511	0.047348	TRUE
mode2	Neutrophil	Tuft-like	Tgfb1	Acvr1	TGFb	FALSE	FALSE	-0.27443	0.0724231	-3.78926	0.000948012	0.384344	25	0.00279543	0.274467	746	0.0138399	51	2	0	0	0	0	-0.072754	0.0321793	TRUE
mode2	PSC	ADM	Tgfb1	Acvr1	TGFb	FALSE	FALSE	-1.18565	0.148152	-8.00296	4.26209464377122e-08	0.735776	25	4.74136104764385e-07	0.50048	3646	0.0352502	217	4	0	0	0	0	-0.0221756	0.0470414	TRUE
mode2	PSC	Acinar	Tgfb1	Acvr1	TGFb	FALSE	FALSE	-0.200828	0.0336074	-5.97572	4.30004150421104e-06	0.608239	25	2.59466232059342e-05	0.50048	3646	0.037742	115	4	0	0	0	0	-0.014803	0.0352812	TRUE
mode2	PSC	Cancer_epithelial	Tgfb1	Acvr1	TGFb	FALSE	FALSE	13.0618	1.76674	7.3932	1.61516340238671e-07	0.703835	25	1.51472349262858e-06	0.50048	3646	0.242966	24360	4	3	3	0.75	0.75	0.106095	0.0829207	TRUE
mode2	PSC	Cancer_mesenchymal	Tgfb1	Acvr1	TGFb	FALSE	FALSE	2.24338	0.182023	12.3247	1.29482364050235e-11	0.868495	25	3.95506441377172e-10	0.50048	3646	0.416594	2877	4	1	1	0.25	0.25	-0.00429385	0.123098	TRUE
mode2	PSC	Ductal	Tgfb1	Acvr1	TGFb	FALSE	FALSE	-2.96989	0.192555	-15.4236	1.27465596920779e-13	0.911839	25	9.00183299795862e-12	0.50048	3646	0.0947063	1306	4	1	1	0.25	0.25	0.028222	0.0921948	TRUE
mode2	PSC	Endothelial_lymphatic	Tgfb1	Acvr1	TGFb	FALSE	FALSE	0.0417043	0.00999842	4.17109	0.000367573	0.430665	25	0.00122332	0.50048	3646	0.0339506	66	2	0	0	0	0	0.0285115	0.0328263	TRUE
mode2	PSC	Endothelial_vascular	Tgfb1	Acvr1	TGFb	FALSE	FALSE	1.70929	0.0893397	19.1325	1.26843837533041e-15	0.940882	25	2.62188767532667e-13	0.50048	3646	0.0565687	974	4	2	2	0.5	0.5	0.0988101	0.0317823	FALSE
mode2	PSC	Fibroblast	Tgfb1	Acvr1	TGFb	FALSE	FALSE	2.56795	0.954955	2.68908	0.0130992	0.239196	25	0.0275782	0.50048	3646	0.162147	10816	4	3	3	0.75	0.75	0.140505	0.104449	TRUE
mode2	PSC	Islet	Tgfb1	Acvr1	TGFb	FALSE	FALSE	-0.0995285	0.0170185	-5.84824	5.84320500837535e-06	0.597915	25	3.36435440657948e-05	0.50048	3646	0.0439189	39	4	0	0	0	0	-0.00829724	0.0346884	TRUE
mode2	PSC	Macrophage	Tgfb1	Acvr1	TGFb	FALSE	FALSE	3.75898	0.226951	16.5629	2.81845898709768e-14	0.922645	25	2.82185157661919e-12	0.50048	3646	0.00939609	838	4	2	2	0.5	0.5	0.0833807	0.0735338	FALSE
mode2	PSC	Mural	Tgfb1	Acvr1	TGFb	FALSE	FALSE	-0.0324485	0.0155032	-2.09302	0.0475728	0.159994	25	0.0848527	0.50048	3646	0.0289855	22	3	0	0	0	0	-0.000388521	0.033633	TRUE
mode2	PSC	PSC	Tgfb1	Acvr1	TGFb	FALSE	FALSE	1.6917	0.114284	14.8027	3.01824578973892e-13	0.905006	25	1.70580641113293e-11	0.50048	3646	0.0947152	690	4	4	4	1	1	0.228439	0.0796228	TRUE
mode2	PSC	Smooth_muscle	Tgfb1	Acvr1	TGFb	FALSE	FALSE	0.131444	0.0151897	8.65353	1.08650682719434e-08	0.765027	25	1.41451223986491e-07	0.50048	3646	0.0763657	137	3	0	0	0	0	0.0429325	0.0142661	TRUE
mode2	PSC	Tuft-like	Tgfb1	Acvr1	TGFb	FALSE	FALSE	-0.441191	0.0810031	-5.44659	1.55132865785768e-05	0.56328	25	7.84589185098929e-05	0.50048	3646	0.0138399	51	2	0	0	0	0	-0.0298007	0.00635675	TRUE
mode2	Smooth_muscle	ADM	Tgfb1	Acvr1	TGFb	FALSE	FALSE	-0.935051	0.146855	-6.36719	1.69547503104863e-06	0.638029	25	1.16032731080562e-05	0.486065	872	0.0352502	217	3	0	0	0	0	-0.0243961	0.051613	TRUE
mode2	Smooth_muscle	Acinar	Tgfb1	Acvr1	TGFb	FALSE	FALSE	-0.157012	0.0315584	-4.9753	4.95892398860187e-05	0.518361	25	0.000215605	0.486065	872	0.037742	115	3	0	0	0	0	-0.0055425	0.0130947	TRUE
mode2	Smooth_muscle	Cancer_epithelial	Tgfb1	Acvr1	TGFb	FALSE	FALSE	10.2043	1.7412	5.86049	5.67305416578979e-06	0.598922	25	3.28387230699598e-05	0.486065	872	0.242966	24360	3	0	0	0	0	-0.00941456	0.0197599	TRUE
mode2	Smooth_muscle	Cancer_mesenchymal	Tgfb1	Acvr1	TGFb	FALSE	FALSE	1.88911	0.159821	11.8201	2.98590683342258e-11	0.858649	25	8.01156590317576e-10	0.486065	872	0.416594	2877	3	2	2	0.666667	0.666667	0.0835452	0.0915171	FALSE
mode2	Smooth_muscle	Ductal	Tgfb1	Acvr1	TGFb	FALSE	FALSE	-2.3291	0.256489	-9.08071	4.56504213382778e-09	0.781906	25	6.62574504605098e-08	0.486065	872	0.0947063	1306	3	1	1	0.333333	0.333333	0.0310769	0.0701755	FALSE
mode2	Smooth_muscle	Endothelial_lymphatic	Tgfb1	Acvr1	TGFb	FALSE	FALSE	0.0371257	0.00812468	4.5695	0.000136108	0.475848	25	0.000516037	0.486065	872	0.0339506	66	2	0	0	0	0	0.00687788	0.00894157	TRUE
mode2	Smooth_muscle	Endothelial_vascular	Tgfb1	Acvr1	TGFb	FALSE	FALSE	1.37528	0.12083	11.3819	6.30252804098962e-11	0.849227	25	1.55591862345253e-09	0.486065	872	0.0565687	974	3	1	1	0.333333	0.333333	0.105364	0.0298498	FALSE
mode2	Smooth_muscle	Fibroblast	Tgfb1	Acvr1	TGFb	FALSE	FALSE	1.97332	0.830908	2.37489	0.0262757	0.196931	25	0.050546	0.486065	872	0.162147	10816	3	1	1	0.333333	0.333333	0.0913928	0.0844711	FALSE
mode2	Smooth_muscle	Islet	Tgfb1	Acvr1	TGFb	FALSE	FALSE	-0.0779155	0.0158962	-4.9015	5.95572552870406e-05	0.510896	25	0.000251855	0.486065	872	0.0439189	39	3	0	0	0	0	0.0142662	0.0217474	TRUE
mode2	Smooth_muscle	Macrophage	Tgfb1	Acvr1	TGFb	FALSE	FALSE	3.04126	0.274642	11.0736	1.07940324127251e-10	0.842059	25	2.44687363687205e-09	0.486065	872	0.00939609	838	3	1	1	0.333333	0.333333	0.100629	0.031785	FALSE
mode2	Smooth_muscle	Mural	Tgfb1	Acvr1	TGFb	FALSE	FALSE	-0.0325723	0.0126131	-2.58242	0.0166517	0.224777	25	0.0339855	0.486065	872	0.0289855	22	3	0	0	0	0	0.0202922	0.0262479	TRUE
mode2	Smooth_muscle	PSC	Tgfb1	Acvr1	TGFb	FALSE	FALSE	1.39825	0.116651	11.9866	2.2599439910793e-11	0.86201	25	6.26583958347191e-10	0.486065	872	0.0947152	690	3	2	2	0.666667	0.666667	0.100963	0.0726301	FALSE
mode2	Smooth_muscle	Smooth_muscle	Tgfb1	Acvr1	TGFb	FALSE	FALSE	0.0952573	0.0175997	5.41243	1.68677193501126e-05	0.560182	25	8.42451036179063e-05	0.486065	872	0.0763657	137	3	3	3	1	1	0.260851	0.0725326	TRUE
mode2	Smooth_muscle	Tuft-like	Tgfb1	Acvr1	TGFb	FALSE	FALSE	-0.346944	0.0744486	-4.66018	0.000108572	0.485657	25	0.000423059	0.486065	872	0.0138399	51	2	0	0	0	0	-0.0298088	0.00898117	TRUE
mode2	cDC2	ADM	Tgfb1	Acvr1	TGFb	FALSE	FALSE	-0.43216	0.133869	-3.22822	0.00371895	0.311819	25	0.00909179	0.477513	361	0.0352502	217	4	0	0	0	0	-0.0367725	0.0257964	TRUE
mode2	cDC2	Acinar	Tgfb1	Acvr1	TGFb	FALSE	FALSE	-0.0452974	0.0285408	-1.58711	0.126141	0.0987083	25	0.196763	0.477513	361	0.037742	115	4	0	0	0	0	-0.0207189	0.0146642	TRUE
mode2	cDC2	Cancer_epithelial	Tgfb1	Acvr1	TGFb	FALSE	FALSE	4.24664	1.58739	2.67523	0.0135167	0.237321	25	0.0283192	0.477513	361	0.242966	24360	4	0	0	0	0	0.00915524	0.0321794	TRUE
mode2	cDC2	Cancer_mesenchymal	Tgfb1	Acvr1	TGFb	FALSE	FALSE	0.760941	0.231962	3.28046	0.0032809	0.318748	25	0.00814611	0.477513	361	0.416594	2877	4	1	1	0.25	0.25	0.0360419	0.091976	TRUE
mode2	cDC2	Ductal	Tgfb1	Acvr1	TGFb	FALSE	FALSE	-0.998796	0.297436	-3.35802	0.00272141	0.328983	25	0.00692369	0.477513	361	0.0947063	1306	4	0	0	0	0	-0.0210848	0.0357405	TRUE
mode2	cDC2	Endothelial_lymphatic	Tgfb1	Acvr1	TGFb	FALSE	FALSE	0.0138343	0.00683543	2.02391	0.0547469	0.151173	25	0.0957739	0.477513	361	0.0339506	66	2	0	0	0	0	0.0130721	0.0562472	TRUE
mode2	cDC2	Endothelial_vascular	Tgfb1	Acvr1	TGFb	FALSE	FALSE	0.503063	0.176977	2.84253	0.00922104	0.259974	25	0.0202451	0.477513	361	0.0565687	974	4	1	1	0.25	0.25	0.0579722	0.0673912	TRUE
mode2	cDC2	Fibroblast	Tgfb1	Acvr1	TGFb	FALSE	FALSE	0.479424	0.604787	0.792716	0.436045	0.0265951	25	0.539777	0.477513	361	0.162147	10816	4	1	1	0.25	0.25	0.0697175	0.0642791	TRUE
mode2	cDC2	Islet	Tgfb1	Acvr1	TGFb	FALSE	FALSE	-0.0189777	0.0144966	-1.30911	0.203425	0.069345	25	0.292155	0.477513	361	0.0439189	39	4	0	0	0	0	-0.0126727	0.0162085	TRUE
mode2	cDC2	Macrophage	Tgfb1	Acvr1	TGFb	FALSE	FALSE	1.26093	0.373639	3.37473	0.00261362	0.331178	25	0.00668902	0.477513	361	0.00939609	838	4	0	0	0	0	0.0146521	0.0458067	TRUE
mode2	cDC2	Mural	Tgfb1	Acvr1	TGFb	FALSE	FALSE	-0.00912254	0.00927783	-0.983262	0.335709	0.0403393	25	0.43788	0.477513	361	0.0289855	22	3	0	0	0	0	-0.0109046	0.00867134	TRUE
mode2	cDC2	PSC	Tgfb1	Acvr1	TGFb	FALSE	FALSE	0.52092	0.176926	2.94428	0.00728075	0.273733	25	0.0164014	0.477513	361	0.0947152	690	4	1	1	0.25	0.25	0.0354374	0.0774448	TRUE
mode2	cDC2	Smooth_muscle	Tgfb1	Acvr1	TGFb	FALSE	FALSE	0.0420969	0.0151911	2.77115	0.0108656	0.250309	25	0.0234231	0.477513	361	0.0763657	137	3	0	0	0	0	0.0256423	0.0097599	TRUE
mode2	cDC2	Tuft-like	Tgfb1	Acvr1	TGFb	FALSE	FALSE	-0.120799	0.0638398	-1.89223	0.0711159	0.134705	25	0.120247	0.477513	361	0.0138399	51	2	0	0	0	0	-0.0114958	0.0425426	TRUE
mode2	Cancer_epithelial	ADM	Tgfb2	Acvr1	TGFb	FALSE	FALSE	-40.0103	10.4651	-3.82321	0.000871762	0.388573	25	0.00259966	0.025284	2535	0.0352502	217	4	0	0	0	0	-0.0477738	0.0735852	TRUE
mode2	Cancer_epithelial	Acinar	Tgfb2	Acvr1	TGFb	FALSE	FALSE	-5.332	2.23169	-2.38922	0.0254737	0.19884	25	0.0492662	0.025284	2535	0.037742	115	4	0	0	0	0	-0.0418308	0.0370848	TRUE
mode2	Cancer_epithelial	Cancer_epithelial	Tgfb2	Acvr1	TGFb	FALSE	FALSE	421.943	122.412	3.44691	0.002194	0.340619	25	0.0057568	0.025284	2535	0.242966	24360	4	3	3	0.75	0.75	0.151239	0.0795779	TRUE
mode2	Cancer_epithelial	Cancer_mesenchymal	Tgfb2	Acvr1	TGFb	FALSE	FALSE	93.7059	12.7079	7.37386	1.68622808294223e-07	0.702742	25	1.56508019406475e-06	0.025284	2535	0.416594	2877	4	2	2	0.5	0.5	0.0664441	0.0901557	FALSE
mode2	Cancer_epithelial	Ductal	Tgfb2	Acvr1	TGFb	FALSE	FALSE	-123.624	15.5684	-7.9407	4.87203533823538e-08	0.732728	25	5.31597559155794e-07	0.025284	2535	0.0947063	1306	4	2	2	0.5	0.5	0.11635	0.0624635	FALSE
mode2	Cancer_epithelial	Endothelial_lymphatic	Tgfb2	Acvr1	TGFb	FALSE	FALSE	1.04996	0.57505	1.82586	0.0808836	0.126596	25	0.134243	0.025284	2535	0.0339506	66	2	0	0	0	0	0.0234732	0.0184633	TRUE
mode2	Cancer_epithelial	Endothelial_vascular	Tgfb2	Acvr1	TGFb	FALSE	FALSE	70.7241	8.58173	8.24123	2.56673977999289e-08	0.747024	25	3.0432189957306e-07	0.025284	2535	0.0565687	974	4	1	1	0.25	0.25	0.0493188	0.0830119	TRUE
mode2	Cancer_epithelial	Fibroblast	Tgfb2	Acvr1	TGFb	FALSE	FALSE	14.9593	50.7433	0.294804	0.770788	0.00376444	25	0.83504	0.025284	2535	0.162147	10816	4	1	1	0.25	0.25	0.0336873	0.0769992	TRUE
mode2	Cancer_epithelial	Islet	Tgfb2	Acvr1	TGFb	FALSE	FALSE	-3.11099	1.06415	-2.92345	0.00764316	0.270919	25	0.0171393	0.025284	2535	0.0439189	39	4	0	0	0	0	-0.045988	0.0258053	TRUE
mode2	Cancer_epithelial	Macrophage	Tgfb2	Acvr1	TGFb	FALSE	FALSE	161.025	17.5613	9.16929	3.82508384889252e-09	0.785199	25	5.66583995316093e-08	0.025284	2535	0.00939609	838	4	1	1	0.25	0.25	0.0806913	0.0742901	TRUE
mode2	Cancer_epithelial	Mural	Tgfb2	Acvr1	TGFb	FALSE	FALSE	-2.41568	0.602698	-4.00812	0.000551315	0.411238	25	0.0017436	0.025284	2535	0.0289855	22	3	0	0	0	0	-0.0279215	0.01539	TRUE
mode2	Cancer_epithelial	PSC	Tgfb2	Acvr1	TGFb	FALSE	FALSE	71.2807	8.69213	8.2006	2.79706071165167e-08	0.745152	25	3.27322699946856e-07	0.025284	2535	0.0947152	690	4	1	1	0.25	0.25	0.0784963	0.0846508	TRUE
mode2	Cancer_epithelial	Smooth_muscle	Tgfb2	Acvr1	TGFb	FALSE	FALSE	4.84797	1.04663	4.63199	0.000116475	0.482626	25	0.000449962	0.025284	2535	0.0763657	137	3	0	0	0	0	0.0474674	0.0207141	TRUE
mode2	Cancer_epithelial	Tuft-like	Tgfb2	Acvr1	TGFb	FALSE	FALSE	-12.2215	5.08947	-2.40133	0.0248132	0.200456	25	0.0481351	0.025284	2535	0.0138399	51	2	0	0	0	0	-0.0284367	0.00637893	TRUE
mode2	Cancer_mesenchymal	ADM	Tgfb2	Acvr1	TGFb	FALSE	FALSE	7.40693	2.0996	3.52778	0.00180172	0.351112	25	0.00485351	0.103244	713	0.0352502	217	4	0	0	0	0	-0.0604005	0.0584752	TRUE
mode2	Cancer_mesenchymal	Acinar	Tgfb2	Acvr1	TGFb	FALSE	FALSE	0.695758	0.463394	1.50144	0.146847	0.0892647	25	0.222888	0.103244	713	0.037742	115	4	0	0	0	0	-0.0245586	0.0151196	TRUE
mode2	Cancer_mesenchymal	Cancer_epithelial	Tgfb2	Acvr1	TGFb	FALSE	FALSE	-74.2442	24.9453	-2.97628	0.00675581	0.278052	25	0.0153532	0.103244	713	0.242966	24360	4	1	1	0.25	0.25	0.100327	0.0702303	TRUE
mode2	Cancer_mesenchymal	Cancer_mesenchymal	Tgfb2	Acvr1	TGFb	FALSE	FALSE	-14.8207	3.32487	-4.45754	0.000179957	0.46349	25	0.000658949	0.103244	713	0.416594	2877	4	4	4	1	1	0.380243	0.193421	TRUE
mode2	Cancer_mesenchymal	Ductal	Tgfb2	Acvr1	TGFb	FALSE	FALSE	19.1398	4.29739	4.45383	0.000181631	0.463075	25	0.000664853	0.103244	713	0.0947063	1306	4	0	0	0	0	-0.0174965	0.0711763	TRUE
mode2	Cancer_mesenchymal	Endothelial_lymphatic	Tgfb2	Acvr1	TGFb	FALSE	FALSE	-0.281647	0.104456	-2.69632	0.0128862	0.240175	25	0.0272198	0.103244	713	0.0339506	66	2	0	0	0	0	0.0146388	0.041334	TRUE
mode2	Cancer_mesenchymal	Endothelial_vascular	Tgfb2	Acvr1	TGFb	FALSE	FALSE	-9.52418	2.66414	-3.57495	0.00160555	0.357188	25	0.00439293	0.103244	713	0.0565687	974	4	1	1	0.25	0.25	0.0353361	0.0853177	TRUE
mode2	Cancer_mesenchymal	Fibroblast	Tgfb2	Acvr1	TGFb	FALSE	FALSE	-7.67948	9.77061	-0.785978	0.439903	0.0261566	25	0.543682	0.103244	713	0.162147	10816	4	1	1	0.25	0.25	0.0158947	0.163015	TRUE
mode2	Cancer_mesenchymal	Islet	Tgfb2	Acvr1	TGFb	FALSE	FALSE	0.417432	0.22657	1.8424	0.0783465	0.128604	25	0.130654	0.103244	713	0.0439189	39	4	0	0	0	0	-0.0214816	0.0185353	TRUE
mode2	Cancer_mesenchymal	Macrophage	Tgfb2	Acvr1	TGFb	FALSE	FALSE	-22.5879	5.68083	-3.97616	0.000596846	0.407367	25	0.00186901	0.103244	713	0.00939609	838	4	1	1	0.25	0.25	0.0911867	0.0489467	TRUE
mode2	Cancer_mesenchymal	Mural	Tgfb2	Acvr1	TGFb	FALSE	FALSE	0.215316	0.146234	1.4724	0.154465	0.0861401	25	0.232138	0.103244	713	0.0289855	22	3	0	0	0	0	-0.0120061	0.0093343	TRUE
mode2	Cancer_mesenchymal	PSC	Tgfb2	Acvr1	TGFb	FALSE	FALSE	-10.2268	2.58785	-3.95184	0.000633969	0.404408	25	0.00196647	0.103244	713	0.0947152	690	4	1	1	0.25	0.25	0.052236	0.0890699	TRUE
mode2	Cancer_mesenchymal	Smooth_muscle	Tgfb2	Acvr1	TGFb	FALSE	FALSE	-0.694864	0.24354	-2.85318	0.00899688	0.261416	25	0.0198335	0.103244	713	0.0763657	137	3	0	0	0	0	0.0167244	0.0270024	TRUE
mode2	Cancer_mesenchymal	Tuft-like	Tgfb2	Acvr1	TGFb	FALSE	FALSE	1.70913	1.04964	1.6283	0.117083	0.103362	25	0.184605	0.103244	713	0.0138399	51	2	0	0	0	0	-0.0253594	0.0476845	TRUE
mode2	Ductal	ADM	Tgfb2	Acvr1	TGFb	FALSE	FALSE	8.12948	3.31606	2.45155	0.0222402	0.207172	25	0.0437243	0.0523568	722	0.0352502	217	4	1	1	0.25	0.25	0.0375461	0.0511653	TRUE
mode2	Ductal	Acinar	Tgfb2	Acvr1	TGFb	FALSE	FALSE	1.27221	0.641087	1.98445	0.0592611	0.146189	25	0.102697	0.0523568	722	0.037742	115	4	1	1	0.25	0.25	0.0168649	0.0685271	TRUE
mode2	Ductal	Cancer_epithelial	Tgfb2	Acvr1	TGFb	FALSE	FALSE	-76.5621	38.792	-1.97366	0.0605523	0.144833	25	0.104693	0.0523568	722	0.242966	24360	4	0	0	0	0	-0.103044	0.167461	TRUE
mode2	Ductal	Cancer_mesenchymal	Tgfb2	Acvr1	TGFb	FALSE	FALSE	-11.6581	6.01307	-1.9388	0.0648919	0.140474	25	0.111025	0.0523568	722	0.416594	2877	4	0	0	0	0	-0.0901141	0.112239	TRUE
mode2	Ductal	Ductal	Tgfb2	Acvr1	TGFb	FALSE	FALSE	13.6685	7.88015	1.73454	0.0962057	0.115679	25	0.156197	0.0523568	722	0.0947063	1306	4	4	4	1	1	0.422063	0.105106	TRUE
mode2	Ductal	Endothelial_lymphatic	Tgfb2	Acvr1	TGFb	FALSE	FALSE	-0.401833	0.14932	-2.69108	0.0130402	0.239466	25	0.027486	0.0523568	722	0.0339506	66	2	0	0	0	0	0.0180457	0.0724351	TRUE
mode2	Ductal	Endothelial_vascular	Tgfb2	Acvr1	TGFb	FALSE	FALSE	-7.39038	4.49081	-1.64567	0.113431	0.105344	25	0.179659	0.0523568	722	0.0565687	974	4	0	0	0	0	-0.0226239	0.0181572	TRUE
mode2	Ductal	Fibroblast	Tgfb2	Acvr1	TGFb	FALSE	FALSE	-28.6822	12.8205	-2.23722	0.035254	0.178723	25	0.0652271	0.0523568	722	0.162147	10816	4	0	0	0	0	-0.042023	0.0664043	TRUE
mode2	Ductal	Islet	Tgfb2	Acvr1	TGFb	FALSE	FALSE	0.656544	0.318633	2.0605	0.0508371	0.155829	25	0.0897326	0.0523568	722	0.0439189	39	4	0	0	0	0	0.0116456	0.0453099	TRUE
mode2	Ductal	Macrophage	Tgfb2	Acvr1	TGFb	FALSE	FALSE	-20.832	9.60755	-2.1683	0.0407277	0.16972	25	0.0740024	0.0523568	722	0.00939609	838	4	0	0	0	0	-0.0318393	0.0412852	TRUE
mode2	Ductal	Mural	Tgfb2	Acvr1	TGFb	FALSE	FALSE	0.0451329	0.218367	0.206683	0.838076	0.00185386	25	0.8882	0.0523568	722	0.0289855	22	3	0	0	0	0	0.0212441	0.0349846	TRUE
mode2	Ductal	PSC	Tgfb2	Acvr1	TGFb	FALSE	FALSE	-9.58628	4.35435	-2.20154	0.0379981	0.174052	25	0.0695218	0.0523568	722	0.0947152	690	4	0	0	0	0	-0.014288	0.0452246	TRUE
mode2	Ductal	Smooth_muscle	Tgfb2	Acvr1	TGFb	FALSE	FALSE	-0.85931	0.363101	-2.36659	0.0267511	0.195825	25	0.0512873	0.0523568	722	0.0763657	137	3	1	1	0.333333	0.333333	0.0297792	0.0818307	FALSE
mode2	Ductal	Tuft-like	Tgfb2	Acvr1	TGFb	FALSE	FALSE	3.20837	1.43562	2.23483	0.0354321	0.178409	25	0.0655111	0.0523568	722	0.0138399	51	2	0	0	0	0	0.0427121	0.0457043	TRUE
mode2	Endothelial_vascular	ADM	Tgfb2	Acvr1	TGFb	FALSE	FALSE	8.86007	1.78198	4.97204	4.99918847244035e-05	0.518034	25	0.000217093	0.134975	2324	0.0352502	217	4	1	1	0.25	0.25	0.0249609	0.054345	TRUE
mode2	Endothelial_vascular	Acinar	Tgfb2	Acvr1	TGFb	FALSE	FALSE	1.50164	0.361417	4.15486	0.000382734	0.428754	25	0.00126676	0.134975	2324	0.037742	115	4	0	0	0	0	0.0219892	0.0378559	TRUE
mode2	Endothelial_vascular	Cancer_epithelial	Tgfb2	Acvr1	TGFb	FALSE	FALSE	-96.3567	20.79	-4.63475	0.000115675	0.482925	25	0.00044735	0.134975	2324	0.242966	24360	4	0	0	0	0	-0.0078833	0.0829794	TRUE
mode2	Endothelial_vascular	Cancer_mesenchymal	Tgfb2	Acvr1	TGFb	FALSE	FALSE	-15.7808	3.02576	-5.21548	2.73767035349814e-05	0.541844	25	0.000128149	0.134975	2324	0.416594	2877	4	0	0	0	0	-0.0110157	0.0673464	TRUE
mode2	Endothelial_vascular	Ductal	Tgfb2	Acvr1	TGFb	FALSE	FALSE	19.9559	4.00523	4.98246	4.87170458892957e-05	0.519079	25	0.000212554	0.134975	2324	0.0947063	1306	4	1	1	0.25	0.25	0.0942972	0.0313932	TRUE
mode2	Endothelial_vascular	Endothelial_lymphatic	Tgfb2	Acvr1	TGFb	FALSE	FALSE	-0.300096	0.100055	-2.99933	0.00640044	0.281159	25	0.0146534	0.134975	2324	0.0339506	66	2	0	0	0	0	-0.00964915	0.019885	TRUE
mode2	Endothelial_vascular	Endothelial_vascular	Tgfb2	Acvr1	TGFb	FALSE	FALSE	-11.588	2.20677	-5.25113	2.50735586530597e-05	0.545225	25	0.000118652	0.134975	2324	0.0565687	974	4	2	2	0.5	0.5	0.111127	0.0493525	FALSE
mode2	Endothelial_vascular	Fibroblast	Tgfb2	Acvr1	TGFb	FALSE	FALSE	-20.3203	8.78159	-2.31397	0.0299528	0.18884	25	0.0565924	0.134975	2324	0.162147	10816	4	1	1	0.25	0.25	0.0907106	0.0697167	TRUE
mode2	Endothelial_vascular	Islet	Tgfb2	Acvr1	TGFb	FALSE	FALSE	0.753866	0.180061	4.18672	0.000353541	0.4325	25	0.00118391	0.134975	2324	0.0439189	39	4	0	0	0	0	0.0109126	0.0476179	TRUE
mode2	Endothelial_vascular	Macrophage	Tgfb2	Acvr1	TGFb	FALSE	FALSE	-26.8847	4.62444	-5.8136	6.35271567555675e-06	0.595056	25	3.62238124002005e-05	0.134975	2324	0.00939609	838	4	0	0	0	0	0.056508	0.0374101	TRUE
mode2	Endothelial_vascular	Mural	Tgfb2	Acvr1	TGFb	FALSE	FALSE	0.306113	0.136453	2.24335	0.0348008	0.179528	25	0.0645381	0.134975	2324	0.0289855	22	3	0	0	0	0	0.024518	0.0466254	TRUE
mode2	Endothelial_vascular	PSC	Tgfb2	Acvr1	TGFb	FALSE	FALSE	-12.0414	2.1449	-5.61398	1.03086103962784e-05	0.578112	25	5.47749406461709e-05	0.134975	2324	0.0947152	690	4	1	1	0.25	0.25	0.0806166	0.0779318	TRUE
mode2	Endothelial_vascular	Smooth_muscle	Tgfb2	Acvr1	TGFb	FALSE	FALSE	-0.948242	0.196942	-4.81483	7.38743434460081e-05	0.501977	25	0.00030477	0.134975	2324	0.0763657	137	3	0	0	0	0	0.0142021	0.0455695	TRUE
mode2	Endothelial_vascular	Tuft-like	Tgfb2	Acvr1	TGFb	FALSE	FALSE	3.59009	0.794524	4.51853	0.000154558	0.470255	25	0.0005749	0.134975	2324	0.0138399	51	2	0	0	0	0	0.0742049	0.0214601	TRUE
mode2	Fibroblast	ADM	Tgfb2	Acvr1	TGFb	FALSE	FALSE	-9.0797	3.60817	-2.51643	0.0192818	0.215884	25	0.0386601	0.212128	14150	0.0352502	217	4	0	0	0	0	0.0423424	0.044311	TRUE
mode2	Fibroblast	Acinar	Tgfb2	Acvr1	TGFb	FALSE	FALSE	-1.33459	0.706254	-1.88968	0.0714714	0.134391	25	0.120791	0.212128	14150	0.037742	115	4	0	0	0	0	-0.0108569	0.026642	TRUE
mode2	Fibroblast	Cancer_epithelial	Tgfb2	Acvr1	TGFb	FALSE	FALSE	81.4657	42.6375	1.91066	0.0685927	0.136981	25	0.116545	0.212128	14150	0.242966	24360	4	2	2	0.5	0.5	0.0629216	0.129807	FALSE
mode2	Fibroblast	Cancer_mesenchymal	Tgfb2	Acvr1	TGFb	FALSE	FALSE	21.0251	5.5801	3.76787	0.00099941	0.381667	25	0.00292862	0.212128	14150	0.416594	2877	4	0	0	0	0	-0.0225386	0.0126623	TRUE
mode2	Fibroblast	Ductal	Tgfb2	Acvr1	TGFb	FALSE	FALSE	-27.1207	7.21665	-3.75807	0.00102385	0.38044	25	0.00299	0.212128	14150	0.0947063	1306	4	0	0	0	0	0.0422866	0.0336219	TRUE
mode2	Fibroblast	Endothelial_lymphatic	Tgfb2	Acvr1	TGFb	FALSE	FALSE	0.421556	0.165435	2.54817	0.0179717	0.220158	25	0.0363293	0.212128	14150	0.0339506	66	2	0	0	0	0	-0.0315716	0.0258831	TRUE
mode2	Fibroblast	Endothelial_vascular	Tgfb2	Acvr1	TGFb	FALSE	FALSE	15.6574	4.04055	3.87507	0.000766804	0.394994	25	0.00233037	0.212128	14150	0.0565687	974	4	0	0	0	0	0.0469617	0.00729048	TRUE
mode2	Fibroblast	Fibroblast	Tgfb2	Acvr1	TGFb	FALSE	FALSE	20.436	14.8802	1.37337	0.182878	0.075791	25	0.267404	0.212128	14150	0.162147	10816	4	2	2	0.5	0.5	0.101367	0.0904399	FALSE
mode2	Fibroblast	Islet	Tgfb2	Acvr1	TGFb	FALSE	FALSE	-0.587049	0.35915	-1.63455	0.115758	0.104074	25	0.182809	0.212128	14150	0.0439189	39	4	0	0	0	0	0.00889733	0.0167823	TRUE
mode2	Fibroblast	Macrophage	Tgfb2	Acvr1	TGFb	FALSE	FALSE	31.355	9.50473	3.29889	0.00313859	0.321187	25	0.00782938	0.212128	14150	0.00939609	838	4	0	0	0	0	0.00150886	0.0362913	TRUE
mode2	Fibroblast	Mural	Tgfb2	Acvr1	TGFb	FALSE	FALSE	-0.668822	0.194267	-3.44279	0.00221608	0.340082	25	0.00580767	0.212128	14150	0.0289855	22	3	0	0	0	0	0.0103686	0.0137555	TRUE
mode2	Fibroblast	PSC	Tgfb2	Acvr1	TGFb	FALSE	FALSE	16.8945	3.88208	4.35193	0.000234194	0.451588	25	0.000828646	0.212128	14150	0.0947152	690	4	0	0	0	0	0.0375806	0.038029	TRUE
mode2	Fibroblast	Smooth_muscle	Tgfb2	Acvr1	TGFb	FALSE	FALSE	0.832302	0.407605	2.04194	0.0527886	0.153463	25	0.0928096	0.212128	14150	0.0763657	137	3	0	0	0	0	0.0171534	0.0505527	TRUE
mode2	Fibroblast	Tuft-like	Tgfb2	Acvr1	TGFb	FALSE	FALSE	-2.77636	1.63336	-1.69979	0.102657	0.111602	25	0.165281	0.212128	14150	0.0138399	51	2	0	0	0	0	0.0275046	0.0213708	TRUE
mode2	Macrophage	ADM	Tgfb2	Acvr1	TGFb	FALSE	FALSE	-42.9259	32.4066	-1.3246	0.198315	0.0708786	25	0.285993	0.012031	1073	0.0352502	217	4	0	0	0	0	-0.0243744	0.049897	TRUE
mode2	Macrophage	Acinar	Tgfb2	Acvr1	TGFb	FALSE	FALSE	-14.4486	5.49108	-2.63128	0.0149249	0.231377	25	0.0308674	0.012031	1073	0.037742	115	4	0	0	0	0	-0.0173083	0.0151686	TRUE
mode2	Macrophage	Cancer_epithelial	Tgfb2	Acvr1	TGFb	FALSE	FALSE	619.118	356.005	1.73907	0.0953912	0.116213	25	0.154986	0.012031	1073	0.242966	24360	4	1	1	0.25	0.25	0.0623707	0.0587709	TRUE
mode2	Macrophage	Cancer_mesenchymal	Tgfb2	Acvr1	TGFb	FALSE	FALSE	42.025	57.8912	0.725931	0.475204	0.0223988	25	0.578386	0.012031	1073	0.416594	2877	4	1	1	0.25	0.25	0.0603809	0.0753479	TRUE
mode2	Macrophage	Ductal	Tgfb2	Acvr1	TGFb	FALSE	FALSE	-36.1848	75.2703	-0.480732	0.635248	0.009948	25	0.721729	0.012031	1073	0.0947063	1306	4	1	1	0.25	0.25	0.0326861	0.0730442	TRUE
mode2	Macrophage	Endothelial_lymphatic	Tgfb2	Acvr1	TGFb	FALSE	FALSE	1.5584	1.51115	1.03127	0.313138	0.0441961	25	0.414845	0.012031	1073	0.0339506	66	2	0	0	0	0	0.0527774	0.0282836	TRUE
mode2	Macrophage	Endothelial_vascular	Tgfb2	Acvr1	TGFb	FALSE	FALSE	36.6875	42.1728	0.869935	0.393325	0.0318556	25	0.497429	0.012031	1073	0.0565687	974	4	1	1	0.25	0.25	0.0799196	0.0464303	TRUE
mode2	Macrophage	Fibroblast	Tgfb2	Acvr1	TGFb	FALSE	FALSE	264.711	115.166	2.29852	0.030957	0.186797	25	0.0582278	0.012031	1073	0.162147	10816	4	2	2	0.5	0.5	0.135693	0.0538464	FALSE
mode2	Macrophage	Islet	Tgfb2	Acvr1	TGFb	FALSE	FALSE	-6.44891	2.8272	-2.28102	0.0321321	0.184486	25	0.0601324	0.012031	1073	0.0439189	39	4	0	0	0	0	-0.00373647	0.0155811	TRUE
mode2	Macrophage	Macrophage	Tgfb2	Acvr1	TGFb	FALSE	FALSE	80.5641	93.6902	0.859899	0.398719	0.0311476	25	0.503134	0.012031	1073	0.00939609	838	4	2	2	0.5	0.5	0.115605	0.0713709	FALSE
mode2	Macrophage	Mural	Tgfb2	Acvr1	TGFb	FALSE	FALSE	0.0841785	1.97305	0.0426641	0.966338	7.91339170093168e-05	25	0.979656	0.012031	1073	0.0289855	22	3	0	0	0	0	-0.0147139	0.0104129	TRUE
mode2	Macrophage	PSC	Tgfb2	Acvr1	TGFb	FALSE	FALSE	29.4841	42.8134	0.688665	0.497923	0.0202034	25	0.59863	0.012031	1073	0.0947152	690	4	3	3	0.75	0.75	0.114851	0.0756896	TRUE
mode2	Macrophage	Smooth_muscle	Tgfb2	Acvr1	TGFb	FALSE	FALSE	3.46024	3.58333	0.965648	0.344265	0.0389628	25	0.446454	0.012031	1073	0.0763657	137	3	0	0	0	0	0.0250501	0.0348986	TRUE
mode2	Macrophage	Tuft-like	Tgfb2	Acvr1	TGFb	FALSE	FALSE	-30.8462	12.7697	-2.41557	0.0240571	0.202357	25	0.0468364	0.012031	1073	0.0138399	51	2	0	0	0	0	-0.00496285	0.0365419	TRUE
mode2	Mural	ADM	Tgfb2	Acvr1	TGFb	FALSE	FALSE	0.606849	0.551598	1.10016	0.282642	0.0499935	25	0.382218	0.249012	189	0.0352502	217	4	0	0	0	0	0.0340293	0.044676	TRUE
mode2	Mural	Acinar	Tgfb2	Acvr1	TGFb	FALSE	FALSE	0.163561	0.099761	1.63953	0.114711	0.104642	25	0.181341	0.249012	189	0.037742	115	4	0	0	0	0	0.00425437	0.00943526	TRUE
mode2	Mural	Cancer_epithelial	Tgfb2	Acvr1	TGFb	FALSE	FALSE	-6.31731	6.23688	-1.0129	0.321648	0.0427021	25	0.424092	0.249012	189	0.242966	24360	4	0	0	0	0	-0.088761	0.047196	TRUE
mode2	Mural	Cancer_mesenchymal	Tgfb2	Acvr1	TGFb	FALSE	FALSE	-1.08314	0.959357	-1.12903	0.270526	0.0525114	25	0.36883	0.249012	189	0.416594	2877	4	0	0	0	0	-0.0505652	0.0474377	TRUE
mode2	Mural	Ductal	Tgfb2	Acvr1	TGFb	FALSE	FALSE	1.90639	1.20974	1.57587	0.128711	0.0974508	25	0.199936	0.249012	189	0.0947063	1306	4	0	0	0	0	0.0423223	0.0149147	TRUE
mode2	Mural	Endothelial_lymphatic	Tgfb2	Acvr1	TGFb	FALSE	FALSE	-0.0311523	0.0251948	-1.23646	0.228767	0.0623276	25	0.321463	0.249012	189	0.0339506	66	2	0	0	0	0	-0.00319558	0.0244138	TRUE
mode2	Mural	Endothelial_vascular	Tgfb2	Acvr1	TGFb	FALSE	FALSE	-1.1644	0.679399	-1.71387	0.0999997	0.113248	25	0.161532	0.249012	189	0.0565687	974	4	0	0	0	0	0.00107973	0.0425989	TRUE
mode2	Mural	Fibroblast	Tgfb2	Acvr1	TGFb	FALSE	FALSE	-1.67869	2.12105	-0.791442	0.436772	0.0265119	25	0.540492	0.249012	189	0.162147	10816	4	1	1	0.25	0.25	0.0292004	0.0680953	TRUE
mode2	Mural	Islet	Tgfb2	Acvr1	TGFb	FALSE	FALSE	0.0691781	0.0506865	1.36482	0.185513	0.0749211	25	0.270453	0.249012	189	0.0439189	39	4	0	0	0	0	-0.00464979	0.0146214	TRUE
mode2	Mural	Macrophage	Tgfb2	Acvr1	TGFb	FALSE	FALSE	-2.3853	1.52309	-1.56609	0.130983	0.0963614	25	0.202649	0.249012	189	0.00939609	838	4	0	0	0	0	-0.00961921	0.0267144	TRUE
mode2	Mural	Mural	Tgfb2	Acvr1	TGFb	FALSE	FALSE	-0.00679056	0.0331835	-0.204637	0.839656	0.00181739	25	0.889336	0.249012	189	0.0289855	22	3	2	2	0.666667	0.666667	0.106091	0.107251	FALSE
mode2	Mural	PSC	Tgfb2	Acvr1	TGFb	FALSE	FALSE	-1.16056	0.686677	-1.69011	0.104518	0.110474	25	0.167803	0.249012	189	0.0947152	690	4	0	0	0	0	-0.00076334	0.00870976	TRUE
mode2	Mural	Smooth_muscle	Tgfb2	Acvr1	TGFb	FALSE	FALSE	-0.147023	0.0533477	-2.75594	0.0112506	0.248248	25	0.0241278	0.249012	189	0.0763657	137	3	1	1	0.333333	0.333333	0.0622768	0.0596914	FALSE
mode2	Mural	Tuft-like	Tgfb2	Acvr1	TGFb	FALSE	FALSE	0.375714	0.227572	1.65097	0.112336	0.105952	25	0.17817	0.249012	189	0.0138399	51	2	0	0	0	0	-0.00556479	0.0265759	TRUE
mode2	PSC	ADM	Tgfb2	Acvr1	TGFb	FALSE	FALSE	-3.50509	0.43589	-8.04122	3.92671441750924e-08	0.737626	25	4.41826878215686e-07	0.289362	2108	0.0352502	217	4	0	0	0	0	-0.0224325	0.0776957	TRUE
mode2	PSC	Acinar	Tgfb2	Acvr1	TGFb	FALSE	FALSE	-0.590561	0.0998458	-5.91473	4.97850904202756e-06	0.603339	25	2.94006653585167e-05	0.289362	2108	0.037742	115	4	0	0	0	0	0.00984766	0.030546	TRUE
mode2	PSC	Cancer_epithelial	Tgfb2	Acvr1	TGFb	FALSE	FALSE	39.3234	4.96429	7.92126	5.08036094100988e-08	0.731767	25	5.50992405768705e-07	0.289362	2108	0.242966	24360	4	2	2	0.5	0.5	0.104757	0.0849487	FALSE
mode2	PSC	Cancer_mesenchymal	Tgfb2	Acvr1	TGFb	FALSE	FALSE	6.029	0.784835	7.68187	8.54311087701973e-08	0.71955	25	8.70656530756026e-07	0.289362	2108	0.416594	2877	4	1	1	0.25	0.25	0.00435039	0.147456	TRUE
mode2	PSC	Ductal	Tgfb2	Acvr1	TGFb	FALSE	FALSE	-7.63136	1.065	-7.16559	2.68950842009474e-07	0.690635	25	2.34151807942708e-06	0.289362	2108	0.0947063	1306	4	0	0	0	0	0.0242199	0.0256079	TRUE
mode2	PSC	Endothelial_lymphatic	Tgfb2	Acvr1	TGFb	FALSE	FALSE	0.126112	0.0289689	4.35337	0.000233355	0.451752	25	0.000826218	0.289362	2108	0.0339506	66	2	0	0	0	0	0.0294545	0.0414929	TRUE
mode2	PSC	Endothelial_vascular	Tgfb2	Acvr1	TGFb	FALSE	FALSE	4.28201	0.616248	6.94852	4.40166103621149e-07	0.677338	25	3.58127620651278e-06	0.289362	2108	0.0565687	974	4	2	2	0.5	0.5	0.113587	0.0733387	FALSE
mode2	PSC	Fibroblast	Tgfb2	Acvr1	TGFb	FALSE	FALSE	9.96227	2.47673	4.02235	0.000532167	0.412955	25	0.00168996	0.289362	2108	0.162147	10816	4	2	2	0.5	0.5	0.133631	0.114408	FALSE
mode2	PSC	Islet	Tgfb2	Acvr1	TGFb	FALSE	FALSE	-0.288521	0.0515762	-5.59408	1.08206420223213e-05	0.576378	25	5.71027829123283e-05	0.289362	2108	0.0439189	39	4	0	0	0	0	0.00952436	0.0599713	TRUE
mode2	PSC	Macrophage	Tgfb2	Acvr1	TGFb	FALSE	FALSE	9.18218	1.46246	6.27857	2.0899268683991e-06	0.631531	25	1.39686746309701e-05	0.289362	2108	0.00939609	838	4	3	3	0.75	0.75	0.116935	0.0655636	TRUE
mode2	PSC	Mural	Tgfb2	Acvr1	TGFb	FALSE	FALSE	-0.0918206	0.0461274	-1.99058	0.0585388	0.146961	25	0.101667	0.289362	2108	0.0289855	22	3	0	0	0	0	0.00947472	0.0481978	TRUE
mode2	PSC	PSC	Tgfb2	Acvr1	TGFb	FALSE	FALSE	4.306	0.626424	6.87394	5.22076623947538e-07	0.672603	25	4.1236044811868e-06	0.289362	2108	0.0947152	690	4	4	4	1	1	0.22847	0.0768285	TRUE
mode2	PSC	Smooth_muscle	Tgfb2	Acvr1	TGFb	FALSE	FALSE	0.314067	0.0653557	4.8055	7.56095853905752e-05	0.501007	25	0.00031039	0.289362	2108	0.0763657	137	3	0	0	0	0	0.0302275	0.0548902	TRUE
mode2	PSC	Tuft-like	Tgfb2	Acvr1	TGFb	FALSE	FALSE	-1.30828	0.237822	-5.50108	1.35772291464034e-05	0.568171	25	6.99455195357153e-05	0.289362	2108	0.0138399	51	2	0	0	0	0	-0.0409147	0.0394228	TRUE
mode2	Smooth_muscle	ADM	Tgfb2	Acvr1	TGFb	FALSE	FALSE	3.02014	1.32269	2.28332	0.0319754	0.184789	25	0.0598702	0.175585	315	0.0352502	217	3	0	0	0	0	-0.00477467	0.0470163	TRUE
mode2	Smooth_muscle	Acinar	Tgfb2	Acvr1	TGFb	FALSE	FALSE	0.208109	0.269443	0.772368	0.447761	0.0252814	25	0.551502	0.175585	315	0.037742	115	3	0	0	0	0	-0.00184984	0.0152145	TRUE
mode2	Smooth_muscle	Cancer_epithelial	Tgfb2	Acvr1	TGFb	FALSE	FALSE	-28.0611	15.4287	-1.81876	0.0819947	0.125737	25	0.135816	0.175585	315	0.242966	24360	3	0	0	0	0	-0.0462639	0.0298373	TRUE
mode2	Smooth_muscle	Cancer_mesenchymal	Tgfb2	Acvr1	TGFb	FALSE	FALSE	-5.59381	2.26905	-2.46527	0.0215814	0.209012	25	0.0426244	0.175585	315	0.416594	2877	3	0	0	0	0	-0.00803503	0.0418339	TRUE
mode2	Smooth_muscle	Ductal	Tgfb2	Acvr1	TGFb	FALSE	FALSE	8.28655	2.8071	2.952	0.0071507	0.274775	25	0.0161589	0.175585	315	0.0947063	1306	3	0	0	0	0	0.0377028	0.0518323	TRUE
mode2	Smooth_muscle	Endothelial_lymphatic	Tgfb2	Acvr1	TGFb	FALSE	FALSE	-0.103641	0.063791	-1.62469	0.117855	0.102951	25	0.185632	0.175585	315	0.0339506	66	2	0	0	0	0	0.0422707	0.0212775	TRUE
mode2	Smooth_muscle	Endothelial_vascular	Tgfb2	Acvr1	TGFb	FALSE	FALSE	-3.69815	1.701	-2.17411	0.0402379	0.170476	25	0.0731739	0.175585	315	0.0565687	974	3	0	0	0	0	0.0484042	0.0360084	TRUE
mode2	Smooth_muscle	Fibroblast	Tgfb2	Acvr1	TGFb	FALSE	FALSE	-3.45452	5.51799	-0.626047	0.537448	0.0167551	25	0.635198	0.175585	315	0.162147	10816	3	0	0	0	0	0.0423149	0.049658	TRUE
mode2	Smooth_muscle	Islet	Tgfb2	Acvr1	TGFb	FALSE	FALSE	0.101903	0.134752	0.756224	0.457191	0.0242609	25	0.560373	0.175585	315	0.0439189	39	3	0	0	0	0	-0.0074267	0.00911059	TRUE
mode2	Smooth_muscle	Macrophage	Tgfb2	Acvr1	TGFb	FALSE	FALSE	-8.39845	3.75972	-2.2338	0.0355094	0.178273	25	0.0656347	0.175585	315	0.00939609	838	3	1	1	0.333333	0.333333	0.0782709	0.0517847	FALSE
mode2	Smooth_muscle	Mural	Tgfb2	Acvr1	TGFb	FALSE	FALSE	0.0880709	0.0839929	1.04855	0.305279	0.0456217	25	0.406563	0.175585	315	0.0289855	22	3	1	1	0.333333	0.333333	0.0798725	0.0903131	FALSE
mode2	Smooth_muscle	PSC	Tgfb2	Acvr1	TGFb	FALSE	FALSE	-4.00407	1.68966	-2.36974	0.0265697	0.196245	25	0.0510117	0.175585	315	0.0947152	690	3	0	0	0	0	0.0313937	0.0512045	TRUE
mode2	Smooth_muscle	Smooth_muscle	Tgfb2	Acvr1	TGFb	FALSE	FALSE	-0.304278	0.146091	-2.0828	0.0485785	0.158681	25	0.086423	0.175585	315	0.0763657	137	3	2	2	0.666667	0.666667	0.161668	0.160693	FALSE
mode2	Smooth_muscle	Tuft-like	Tgfb2	Acvr1	TGFb	FALSE	FALSE	0.551887	0.612303	0.901329	0.376755	0.0341165	25	0.479728	0.175585	315	0.0138399	51	2	0	0	0	0	0.00742379	0.0323256	TRUE
mode2	Cancer_epithelial	ADM	Tgfb3	Acvr1	TGFb	FALSE	FALSE	-3.85522	0.709677	-5.43235	1.60638383214505e-05	0.561992	25	8.06773264142332e-05	0.238896	23952	0.0352502	217	4	0	0	0	0	-0.123079	0.054013	TRUE
mode2	Cancer_epithelial	Acinar	Tgfb3	Acvr1	TGFb	FALSE	FALSE	-0.57415	0.159919	-3.59024	0.00154656	0.35915	25	0.00425521	0.238896	23952	0.037742	115	4	0	0	0	0	-0.0385393	0.0420383	TRUE
mode2	Cancer_epithelial	Cancer_epithelial	Tgfb3	Acvr1	TGFb	FALSE	FALSE	40.5068	8.63393	4.69159	0.0001004	0.489014	25	0.00039607	0.238896	23952	0.242966	24360	4	2	2	0.5	0.5	0.210005	0.147483	FALSE
mode2	Cancer_epithelial	Cancer_mesenchymal	Tgfb3	Acvr1	TGFb	FALSE	FALSE	8.36305	0.66824	12.515	9.51062175534994e-12	0.871956	25	3.03742876112455e-10	0.238896	23952	0.416594	2877	4	2	2	0.5	0.5	0.193492	0.210725	FALSE
mode2	Cancer_epithelial	Ductal	Tgfb3	Acvr1	TGFb	FALSE	FALSE	-10.8996	0.810063	-13.4552	2.17870298425508e-12	0.887279	25	8.53562151041675e-11	0.238896	23952	0.0947063	1306	4	1	1	0.25	0.25	0.0195136	0.0850933	TRUE
mode2	Cancer_epithelial	Endothelial_lymphatic	Tgfb3	Acvr1	TGFb	FALSE	FALSE	0.125265	0.0418121	2.99592	0.00645187	0.2807	25	0.0147586	0.238896	23952	0.0339506	66	2	0	0	0	0	0.0228374	0.00874737	TRUE
mode2	Cancer_epithelial	Endothelial_vascular	Tgfb3	Acvr1	TGFb	FALSE	FALSE	6.20367	0.442197	14.0292	9.21439058891195e-13	0.895368	25	4.29462092404763e-11	0.238896	23952	0.0565687	974	4	2	2	0.5	0.5	0.0956309	0.106639	FALSE
mode2	Cancer_epithelial	Fibroblast	Tgfb3	Acvr1	TGFb	FALSE	FALSE	4.80391	3.94821	1.21673	0.236045	0.0604743	25	0.329208	0.238896	23952	0.162147	10816	4	2	2	0.5	0.5	0.104428	0.163552	FALSE
mode2	Cancer_epithelial	Islet	Tgfb3	Acvr1	TGFb	FALSE	FALSE	-0.305547	0.0768871	-3.97397	0.000600092	0.407101	25	0.001877	0.238896	23952	0.0439189	39	4	0	0	0	0	-0.0252989	0.0393436	TRUE
mode2	Cancer_epithelial	Macrophage	Tgfb3	Acvr1	TGFb	FALSE	FALSE	14.0533	0.793656	17.7071	6.75147839054197e-15	0.931658	25	9.60575471538556e-13	0.238896	23952	0.00939609	838	4	3	3	0.75	0.75	0.136957	0.0850812	TRUE
mode2	Cancer_epithelial	Mural	Tgfb3	Acvr1	TGFb	FALSE	FALSE	-0.194718	0.0480839	-4.04955	0.000497381	0.416227	25	0.00159448	0.238896	23952	0.0289855	22	3	0	0	0	0	-0.0375026	0.00719896	TRUE
mode2	Cancer_epithelial	PSC	Tgfb3	Acvr1	TGFb	FALSE	FALSE	6.36648	0.375313	16.9632	1.6937136042918e-14	0.925985	25	1.8499116366876e-12	0.238896	23952	0.0947152	690	4	3	3	0.75	0.75	0.155676	0.106283	TRUE
mode2	Cancer_epithelial	Smooth_muscle	Tgfb3	Acvr1	TGFb	FALSE	FALSE	0.442236	0.0713349	6.19943	2.52103609057414e-06	0.625608	25	1.63233312858552e-05	0.238896	23952	0.0763657	137	3	1	1	0.333333	0.333333	0.0389136	0.0698286	FALSE
mode2	Cancer_epithelial	Tuft-like	Tgfb3	Acvr1	TGFb	FALSE	FALSE	-1.2866	0.36878	-3.48879	0.00198143	0.346065	25	0.0052603	0.238896	23952	0.0138399	51	2	0	0	0	0	-0.122246	0.057588	TRUE
mode2	Cancer_mesenchymal	ADM	Tgfb3	Acvr1	TGFb	FALSE	FALSE	0.0778395	0.545792	0.142618	0.887834	0.000883557	25	0.926497	0.537793	3714	0.0352502	217	4	0	0	0	0	-0.0949147	0.0705824	TRUE
mode2	Cancer_mesenchymal	Acinar	Tgfb3	Acvr1	TGFb	FALSE	FALSE	-0.0904096	0.0999615	-0.904444	0.375137	0.0343445	25	0.477949	0.537793	3714	0.037742	115	4	0	0	0	0	-0.0141673	0.040899	TRUE
mode2	Cancer_mesenchymal	Cancer_epithelial	Tgfb3	Acvr1	TGFb	FALSE	FALSE	1.56699	6.14171	0.255139	0.800883	0.00282228	25	0.859975	0.537793	3714	0.242966	24360	4	2	2	0.5	0.5	0.18002	0.156049	FALSE
mode2	Cancer_mesenchymal	Cancer_mesenchymal	Tgfb3	Acvr1	TGFb	FALSE	FALSE	-1.17584	0.918787	-1.27978	0.213382	0.0664763	25	0.303936	0.537793	3714	0.416594	2877	4	4	4	1	1	0.581829	0.189044	TRUE
mode2	Cancer_mesenchymal	Ductal	Tgfb3	Acvr1	TGFb	FALSE	FALSE	1.43966	1.19138	1.2084	0.23917	0.0596984	25	0.332825	0.537793	3714	0.0947063	1306	4	0	0	0	0	-0.0485776	0.11164	TRUE
mode2	Cancer_mesenchymal	Endothelial_lymphatic	Tgfb3	Acvr1	TGFb	FALSE	FALSE	-0.00118584	0.0251029	-0.0472393	0.96273	9.7014530930703e-05	25	0.977521	0.537793	3714	0.0339506	66	2	0	0	0	0	0.0291686	0.0412092	TRUE
mode2	Cancer_mesenchymal	Endothelial_vascular	Tgfb3	Acvr1	TGFb	FALSE	FALSE	-0.855459	0.672876	-1.27135	0.216313	0.0656606	25	0.307196	0.537793	3714	0.0565687	974	4	2	2	0.5	0.5	0.0562837	0.111739	FALSE
mode2	Cancer_mesenchymal	Fibroblast	Tgfb3	Acvr1	TGFb	FALSE	FALSE	2.50236	2.00747	1.24653	0.225118	0.0632826	25	0.317324	0.537793	3714	0.162147	10816	4	2	2	0.5	0.5	0.0162526	0.212846	FALSE
mode2	Cancer_mesenchymal	Islet	Tgfb3	Acvr1	TGFb	FALSE	FALSE	-0.0419241	0.0500895	-0.836985	0.411214	0.0295581	25	0.515651	0.537793	3714	0.0439189	39	4	0	0	0	0	-0.0274545	0.028708	TRUE
mode2	Cancer_mesenchymal	Macrophage	Tgfb3	Acvr1	TGFb	FALSE	FALSE	-1.35286	1.51996	-0.89006	0.382649	0.0332969	25	0.486089	0.537793	3714	0.00939609	838	4	2	2	0.5	0.5	0.116116	0.0999057	FALSE
mode2	Cancer_mesenchymal	Mural	Tgfb3	Acvr1	TGFb	FALSE	FALSE	0.0455453	0.0306067	1.48808	0.150312	0.0878226	25	0.227064	0.537793	3714	0.0289855	22	3	0	0	0	0	-0.00500915	0.0494924	TRUE
mode2	Cancer_mesenchymal	PSC	Tgfb3	Acvr1	TGFb	FALSE	FALSE	-0.843507	0.680103	-1.24026	0.227382	0.0626879	25	0.319933	0.537793	3714	0.0947152	690	4	1	1	0.25	0.25	0.0550742	0.134591	TRUE
mode2	Cancer_mesenchymal	Smooth_muscle	Tgfb3	Acvr1	TGFb	FALSE	FALSE	0.00292299	0.0593629	0.0492393	0.961154	0.000105402	25	0.976414	0.537793	3714	0.0763657	137	3	0	0	0	0	0.0247393	0.0696857	TRUE
mode2	Cancer_mesenchymal	Tuft-like	Tgfb3	Acvr1	TGFb	FALSE	FALSE	-0.221343	0.227587	-0.972565	0.340888	0.0395008	25	0.442818	0.537793	3714	0.0138399	51	2	0	0	0	0	-0.100805	0.108982	TRUE
mode2	Ductal	ADM	Tgfb3	Acvr1	TGFb	FALSE	FALSE	2.82952	2.22818	1.26988	0.216826	0.0655189	25	0.307723	0.139811	1928	0.0352502	217	4	0	0	0	0	0.0365348	0.0585436	TRUE
mode2	Ductal	Acinar	Tgfb3	Acvr1	TGFb	FALSE	FALSE	1.05653	0.368588	2.86643	0.00872543	0.263208	25	0.0192862	0.139811	1928	0.037742	115	4	0	0	0	0	0.0219711	0.0464217	TRUE
mode2	Ductal	Cancer_epithelial	Tgfb3	Acvr1	TGFb	FALSE	FALSE	-38.1279	24.7155	-1.54267	0.136558	0.0937691	25	0.210102	0.139811	1928	0.242966	24360	4	0	0	0	0	-0.0988772	0.161408	TRUE
mode2	Ductal	Cancer_mesenchymal	Tgfb3	Acvr1	TGFb	FALSE	FALSE	0.160744	4.01406	0.0400453	0.968403	6.9718166935357e-05	25	0.980466	0.139811	1928	0.416594	2877	4	0	0	0	0	-0.105073	0.192656	TRUE
mode2	Ductal	Ductal	Tgfb3	Acvr1	TGFb	FALSE	FALSE	-1.37536	5.17842	-0.265594	0.792918	0.0030576	25	0.854306	0.139811	1928	0.0947063	1306	4	4	4	1	1	0.498612	0.11987	TRUE
mode2	Ductal	Endothelial_lymphatic	Tgfb3	Acvr1	TGFb	FALSE	FALSE	-0.177311	0.0993135	-1.78537	0.0873962	0.12172	25	0.143816	0.139811	1928	0.0339506	66	2	0	0	0	0	0.00780612	0.0959162	TRUE
mode2	Ductal	Endothelial_vascular	Tgfb3	Acvr1	TGFb	FALSE	FALSE	0.607469	2.93579	0.206918	0.837895	0.00185807	25	0.888163	0.139811	1928	0.0565687	974	4	0	0	0	0	-0.0133382	0.0474657	TRUE
mode2	Ductal	Fibroblast	Tgfb3	Acvr1	TGFb	FALSE	FALSE	-25.6957	6.92495	-3.7106	0.00115087	0.374466	25	0.0033088	0.139811	1928	0.162147	10816	4	0	0	0	0	-0.0654723	0.0485207	TRUE
mode2	Ductal	Islet	Tgfb3	Acvr1	TGFb	FALSE	FALSE	0.374713	0.199913	1.87438	0.0736352	0.132511	25	0.123713	0.139811	1928	0.0439189	39	4	0	0	0	0	0.0203389	0.0167787	TRUE
mode2	Ductal	Macrophage	Tgfb3	Acvr1	TGFb	FALSE	FALSE	-0.273136	6.52554	-0.0418565	0.966974	7.61665921392724e-05	25	0.979934	0.139811	1928	0.00939609	838	4	0	0	0	0	-0.00759481	0.0732023	TRUE
mode2	Ductal	Mural	Tgfb3	Acvr1	TGFb	FALSE	FALSE	-0.236779	0.125945	-1.88001	0.0728318	0.133203	25	0.122611	0.139811	1928	0.0289855	22	3	0	0	0	0	0.00968451	0.0421065	TRUE
mode2	Ductal	PSC	Tgfb3	Acvr1	TGFb	FALSE	FALSE	0.271992	2.96483	0.0917394	0.927699	0.000365784	25	0.953991	0.139811	1928	0.0947152	690	4	0	0	0	0	-0.00265861	0.0370401	TRUE
mode2	Ductal	Smooth_muscle	Tgfb3	Acvr1	TGFb	FALSE	FALSE	-0.254256	0.24493	-1.03808	0.310026	0.0447553	25	0.411629	0.139811	1928	0.0763657	137	3	1	1	0.333333	0.333333	0.045043	0.0611551	FALSE
mode2	Ductal	Tuft-like	Tgfb3	Acvr1	TGFb	FALSE	FALSE	2.57985	0.819483	3.14814	0.00450238	0.301141	25	0.0107471	0.139811	1928	0.0138399	51	2	1	1	0.5	0.5	0.0714953	0.0920526	FALSE
mode2	Endothelial_lymphatic	ADM	Tgfb3	Acvr1	TGFb	FALSE	FALSE	0.197878	0.412425	0.479792	0.635906	0.00990953	25	0.722198	0.395062	768	0.0352502	217	4	0	0	0	0	-0.0193684	0.0272385	TRUE
mode2	Endothelial_lymphatic	Acinar	Tgfb3	Acvr1	TGFb	FALSE	FALSE	0.130092	0.0722951	1.79946	0.0850799	0.123411	25	0.140368	0.395062	768	0.037742	115	4	0	0	0	0	-0.00919701	0.0114303	TRUE
mode2	Endothelial_lymphatic	Cancer_epithelial	Tgfb3	Acvr1	TGFb	FALSE	FALSE	-4.26954	4.58299	-0.931608	0.361216	0.0363624	25	0.46404	0.395062	768	0.242966	24360	4	0	0	0	0	-0.0596495	0.0906391	TRUE
mode2	Endothelial_lymphatic	Cancer_mesenchymal	Tgfb3	Acvr1	TGFb	FALSE	FALSE	-0.413011	0.716685	-0.57628	0.570023	0.0142335	25	0.663473	0.395062	768	0.416594	2877	4	1	1	0.25	0.25	0.0604378	0.0806257	TRUE
mode2	Endothelial_lymphatic	Ductal	Tgfb3	Acvr1	TGFb	FALSE	FALSE	0.00743682	0.932618	0.00797414	0.993706	2.7646396119354e-06	25	0.995825	0.395062	768	0.0947063	1306	4	0	0	0	0	0.00885192	0.0323971	TRUE
mode2	Endothelial_lymphatic	Endothelial_lymphatic	Tgfb3	Acvr1	TGFb	FALSE	FALSE	-0.0159644	0.0187631	-0.850839	0.40363	0.0305146	25	0.507849	0.395062	768	0.0339506	66	2	2	2	1	1	0.337281	0.00643021	TRUE
mode2	Endothelial_lymphatic	Endothelial_vascular	Tgfb3	Acvr1	TGFb	FALSE	FALSE	-0.318534	0.52422	-0.607634	0.549383	0.0157994	25	0.645926	0.395062	768	0.0565687	974	4	1	1	0.25	0.25	0.0531456	0.04278	TRUE
mode2	Endothelial_lymphatic	Fibroblast	Tgfb3	Acvr1	TGFb	FALSE	FALSE	-1.74862	1.53167	-1.14165	0.265349	0.0536285	25	0.363376	0.395062	768	0.162147	10816	4	1	1	0.25	0.25	0.0626303	0.0448095	TRUE
mode2	Endothelial_lymphatic	Islet	Tgfb3	Acvr1	TGFb	FALSE	FALSE	0.065585	0.0360928	1.81712	0.0822526	0.125539	25	0.136202	0.395062	768	0.0439189	39	4	0	0	0	0	-0.00456693	0.0221305	TRUE
mode2	Endothelial_lymphatic	Macrophage	Tgfb3	Acvr1	TGFb	FALSE	FALSE	-0.742741	1.16321	-0.638525	0.529439	0.017418	25	0.627722	0.395062	768	0.00939609	838	4	0	0	0	0	0.01931	0.00560954	TRUE
mode2	Endothelial_lymphatic	Mural	Tgfb3	Acvr1	TGFb	FALSE	FALSE	0.0104111	0.0242286	0.429701	0.671412	0.00796402	25	0.753422	0.395062	768	0.0289855	22	3	0	0	0	0	0.0216924	0.0433311	TRUE
mode2	Endothelial_lymphatic	PSC	Tgfb3	Acvr1	TGFb	FALSE	FALSE	-0.304353	0.529448	-0.57485	0.570974	0.014164	25	0.664221	0.395062	768	0.0947152	690	4	0	0	0	0	0.014419	0.0222012	TRUE
mode2	Endothelial_lymphatic	Smooth_muscle	Tgfb3	Acvr1	TGFb	FALSE	FALSE	-0.0164789	0.0449325	-0.366748	0.71716	0.005814	25	0.790726	0.395062	768	0.0763657	137	3	0	0	0	0	0.0224257	0.0121004	TRUE
mode2	Endothelial_lymphatic	Tuft-like	Tgfb3	Acvr1	TGFb	FALSE	FALSE	0.250141	0.16838	1.48557	0.150971	0.0875523	25	0.227932	0.395062	768	0.0138399	51	2	0	0	0	0	-0.0229197	0.0419572	TRUE
mode2	Endothelial_vascular	ADM	Tgfb3	Acvr1	TGFb	FALSE	FALSE	3.60261	1.73138	2.08078	0.0487792	0.158423	25	0.0866519	0.201649	3472	0.0352502	217	4	1	1	0.25	0.25	0.0364392	0.142234	TRUE
mode2	Endothelial_vascular	Acinar	Tgfb3	Acvr1	TGFb	FALSE	FALSE	0.405105	0.341302	1.18694	0.247367	0.0577178	25	0.34235	0.201649	3472	0.037742	115	4	0	0	0	0	-0.000772272	0.0378192	TRUE
mode2	Endothelial_vascular	Cancer_epithelial	Tgfb3	Acvr1	TGFb	FALSE	FALSE	-37.3077	19.7839	-1.88576	0.0720195	0.133909	25	0.121451	0.201649	3472	0.242966	24360	4	0	0	0	0	-0.0465627	0.0875237	TRUE
mode2	Endothelial_vascular	Cancer_mesenchymal	Tgfb3	Acvr1	TGFb	FALSE	FALSE	-10.6193	2.42905	-4.3718	0.000222872	0.453845	25	0.00079378	0.201649	3472	0.416594	2877	4	1	1	0.25	0.25	-0.0159015	0.142399	TRUE
mode2	Endothelial_vascular	Ductal	Tgfb3	Acvr1	TGFb	FALSE	FALSE	12.2863	3.38681	3.62771	0.0014109	0.363942	25	0.00393602	0.201649	3472	0.0947063	1306	4	1	1	0.25	0.25	0.053417	0.0487785	TRUE
mode2	Endothelial_vascular	Endothelial_lymphatic	Tgfb3	Acvr1	TGFb	FALSE	FALSE	-0.122913	0.082899	-1.48269	0.151732	0.0872421	25	0.228889	0.201649	3472	0.0339506	66	2	0	0	0	0	0.0465507	0.000821925	TRUE
mode2	Endothelial_vascular	Endothelial_vascular	Tgfb3	Acvr1	TGFb	FALSE	FALSE	-7.33734	1.85701	-3.95116	0.000635041	0.404325	25	0.00196923	0.201649	3472	0.0565687	974	4	3	3	0.75	0.75	0.151611	0.0579752	TRUE
mode2	Endothelial_vascular	Fibroblast	Tgfb3	Acvr1	TGFb	FALSE	FALSE	0.400479	7.16872	0.0558648	0.955932	0.000135672	25	0.972663	0.201649	3472	0.162147	10816	4	3	3	0.75	0.75	0.209882	0.158823	TRUE
mode2	Endothelial_vascular	Islet	Tgfb3	Acvr1	TGFb	FALSE	FALSE	0.262857	0.166982	1.57417	0.129106	0.0972603	25	0.200318	0.201649	3472	0.0439189	39	4	0	0	0	0	-0.00170773	0.0291692	TRUE
mode2	Endothelial_vascular	Macrophage	Tgfb3	Acvr1	TGFb	FALSE	FALSE	-16.3925	4.10708	-3.99127	0.000574863	0.4092	25	0.0018054	0.201649	3472	0.00939609	838	4	0	0	0	0	0.0374152	0.0229605	TRUE
mode2	Endothelial_vascular	Mural	Tgfb3	Acvr1	TGFb	FALSE	FALSE	0.322439	0.0880262	3.66299	0.00129382	0.368436	25	0.00365564	0.201649	3472	0.0289855	22	3	0	0	0	0	-0.00940449	0.0258877	TRUE
mode2	Endothelial_vascular	PSC	Tgfb3	Acvr1	TGFb	FALSE	FALSE	-7.62388	1.83531	-4.154	0.000383552	0.428653	25	0.00126908	0.201649	3472	0.0947152	690	4	1	1	0.25	0.25	0.0885431	0.0540436	TRUE
mode2	Endothelial_vascular	Smooth_muscle	Tgfb3	Acvr1	TGFb	FALSE	FALSE	-0.291131	0.196009	-1.4853	0.151043	0.0875228	25	0.22801	0.201649	3472	0.0763657	137	3	0	0	0	0	0.0184381	0.0141313	TRUE
mode2	Endothelial_vascular	Tuft-like	Tgfb3	Acvr1	TGFb	FALSE	FALSE	0.746788	0.787398	0.948425	0.352773	0.0376372	25	0.455793	0.201649	3472	0.0138399	51	2	0	0	0	0	0.00950016	0.0693824	TRUE
mode2	Fibroblast	ADM	Tgfb3	Acvr1	TGFb	FALSE	FALSE	-1.52867	0.214007	-7.1431	2.82956355135029e-07	0.689289	25	2.44768565446005e-06	0.688239	45909	0.0352502	217	4	1	1	0.25	0.25	-0.00330736	0.120295	TRUE
mode2	Fibroblast	Acinar	Tgfb3	Acvr1	TGFb	FALSE	FALSE	-0.262378	0.0460714	-5.69503	8.46533099012102e-06	0.585087	25	4.64756315913062e-05	0.688239	45909	0.037742	115	4	0	0	0	0	-0.00524856	0.057415	TRUE
mode2	Fibroblast	Cancer_epithelial	Tgfb3	Acvr1	TGFb	FALSE	FALSE	17.6542	2.26941	7.77917	6.90979162539322e-08	0.724602	25	7.19803245138505e-07	0.688239	45909	0.242966	24360	4	1	1	0.25	0.25	0.0611569	0.14251	TRUE
mode2	Fibroblast	Cancer_mesenchymal	Tgfb3	Acvr1	TGFb	FALSE	FALSE	2.01771	0.519667	3.8827	0.000752459	0.395935	25	0.00229128	0.688239	45909	0.416594	2877	4	1	1	0.25	0.25	0.0692189	0.209263	TRUE
mode2	Fibroblast	Ductal	Tgfb3	Acvr1	TGFb	FALSE	FALSE	-2.19037	0.733258	-2.98717	0.00658556	0.279521	25	0.01502	0.688239	45909	0.0947063	1306	4	0	0	0	0	-0.0304625	0.0691374	TRUE
mode2	Fibroblast	Endothelial_lymphatic	Tgfb3	Acvr1	TGFb	FALSE	FALSE	0.0666641	0.0108787	6.12795	2.98825655112707e-06	0.62016	25	1.88518191874778e-05	0.688239	45909	0.0339506	66	2	0	0	0	0	0.0687651	0.0186637	TRUE
mode2	Fibroblast	Endothelial_vascular	Tgfb3	Acvr1	TGFb	FALSE	FALSE	1.26345	0.412508	3.06284	0.00551136	0.289707	25	0.0128624	0.688239	45909	0.0565687	974	4	1	1	0.25	0.25	0.0772623	0.0496692	TRUE
mode2	Fibroblast	Fibroblast	Tgfb3	Acvr1	TGFb	FALSE	FALSE	5.84796	0.800013	7.30984	1.94528232994394e-07	0.699086	25	1.7780505353917e-06	0.688239	45909	0.162147	10816	4	3	3	0.75	0.75	0.209788	0.118434	TRUE
mode2	Fibroblast	Islet	Tgfb3	Acvr1	TGFb	FALSE	FALSE	-0.134125	0.0222713	-6.0223	3.84590330760772e-06	0.611933	25	2.34022242347565e-05	0.688239	45909	0.0439189	39	4	0	0	0	0	-0.0170953	0.0396038	TRUE
mode2	Fibroblast	Macrophage	Tgfb3	Acvr1	TGFb	FALSE	FALSE	2.80521	0.916166	3.0619	0.00552359	0.289581	25	0.0128804	0.688239	45909	0.00939609	838	4	1	1	0.25	0.25	0.043973	0.0509585	TRUE
mode2	Fibroblast	Mural	Tgfb3	Acvr1	TGFb	FALSE	FALSE	0.00270711	0.0225253	0.120181	0.905384	0.000627579	25	0.939351	0.688239	45909	0.0289855	22	3	0	0	0	0	-0.0452219	0.040459	TRUE
mode2	Fibroblast	PSC	Tgfb3	Acvr1	TGFb	FALSE	FALSE	1.29747	0.413246	3.13969	0.00459377	0.300011	25	0.0109459	0.688239	45909	0.0947152	690	4	0	0	0	0	0.0590438	0.0461742	TRUE
mode2	Fibroblast	Smooth_muscle	Tgfb3	Acvr1	TGFb	FALSE	FALSE	0.100375	0.0361152	2.77931	0.0106644	0.251414	25	0.0230307	0.688239	45909	0.0763657	137	3	0	0	0	0	0.0243902	0.0365137	TRUE
mode2	Fibroblast	Tuft-like	Tgfb3	Acvr1	TGFb	FALSE	FALSE	-0.610567	0.102233	-5.97231	4.33540091094445e-06	0.607966	25	2.61162618663189e-05	0.688239	45909	0.0138399	51	2	0	0	0	0	-0.105809	0.0784073	TRUE
mode2	Macrophage	ADM	Tgfb3	Acvr1	TGFb	FALSE	FALSE	12.5584	2.22034	5.65608	9.30524583650214e-06	0.581751	25	5.00087590606847e-05	0.0620613	5535	0.0352502	217	4	0	0	0	0	-0.00491375	0.0644873	TRUE
mode2	Macrophage	Acinar	Tgfb3	Acvr1	TGFb	FALSE	FALSE	2.83862	0.24237	11.7119	3.58392086030138e-11	0.856402	25	9.38327754538471e-10	0.0620613	5535	0.037742	115	4	0	0	0	0	-0.0220415	0.0110477	TRUE
mode2	Macrophage	Cancer_epithelial	Tgfb3	Acvr1	TGFb	FALSE	FALSE	-149.154	22.9825	-6.4899	1.27105225072471e-06	0.6468	25	9.05991297764426e-06	0.0620613	5535	0.242966	24360	4	0	0	0	0	-0.00440618	0.0691725	TRUE
mode2	Macrophage	Cancer_mesenchymal	Tgfb3	Acvr1	TGFb	FALSE	FALSE	-19.7799	4.32885	-4.56931	0.000136174	0.475827	25	0.000516104	0.0620613	5535	0.416594	2877	4	1	1	0.25	0.25	0.0860178	0.0328303	TRUE
mode2	Macrophage	Ductal	Tgfb3	Acvr1	TGFb	FALSE	FALSE	25.5572	5.59257	4.56985	0.000135992	0.475885	25	0.000515777	0.0620613	5535	0.0947063	1306	4	0	0	0	0	-0.0101423	0.0164684	TRUE
mode2	Macrophage	Endothelial_lymphatic	Tgfb3	Acvr1	TGFb	FALSE	FALSE	-0.475414	0.122833	-3.87042	0.000775683	0.394421	25	0.00235191	0.0620613	5535	0.0339506	66	2	0	0	0	0	0.0571019	0.0360097	TRUE
mode2	Macrophage	Endothelial_vascular	Tgfb3	Acvr1	TGFb	FALSE	FALSE	-15.8028	2.88087	-5.48543	1.4106584197826e-05	0.566773	25	7.2167378101833e-05	0.0620613	5535	0.0565687	974	4	0	0	0	0	0.0430399	0.0336107	TRUE
mode2	Macrophage	Fibroblast	Tgfb3	Acvr1	TGFb	FALSE	FALSE	-43.0746	9.4557	-4.55541	0.000140977	0.474307	25	0.000530774	0.0620613	5535	0.162147	10816	4	3	3	0.75	0.75	0.162809	0.103293	TRUE
mode2	Macrophage	Islet	Tgfb3	Acvr1	TGFb	FALSE	FALSE	1.33811	0.156074	8.5736	1.28129497521023e-08	0.761674	25	1.64349259394403e-07	0.0620613	5535	0.0439189	39	4	0	0	0	0	-0.0226606	0.0259204	TRUE
mode2	Macrophage	Macrophage	Tgfb3	Acvr1	TGFb	FALSE	FALSE	-34.6732	6.49683	-5.33694	2.03014869405058e-05	0.55325	25	9.86163424472998e-05	0.0620613	5535	0.00939609	838	4	2	2	0.5	0.5	0.096195	0.0553012	FALSE
mode2	Macrophage	Mural	Tgfb3	Acvr1	TGFb	FALSE	FALSE	0.176485	0.198104	0.890872	0.382222	0.0333557	25	0.485661	0.0620613	5535	0.0289855	22	3	0	0	0	0	-0.0123269	0.0446369	TRUE
mode2	Macrophage	PSC	Tgfb3	Acvr1	TGFb	FALSE	FALSE	-15.4039	3.03188	-5.08065	3.8198168569199e-05	0.528814	25	0.000172891	0.0620613	5535	0.0947152	690	4	1	1	0.25	0.25	0.0651362	0.0435577	TRUE
mode2	Macrophage	Smooth_muscle	Tgfb3	Acvr1	TGFb	FALSE	FALSE	-1.46482	0.214563	-6.82699	5.81490707032562e-07	0.669577	25	4.52349569434755e-06	0.0620613	5535	0.0763657	137	3	0	0	0	0	0.0447074	0.0273696	TRUE
mode2	Macrophage	Tuft-like	Tgfb3	Acvr1	TGFb	FALSE	FALSE	6.40243	0.59132	10.8273	1.67131743943235e-10	0.835985	25	3.48879449277645e-09	0.0620613	5535	0.0138399	51	2	0	0	0	0	-0.0295568	0.0290186	TRUE
mode2	Mural	ADM	Tgfb3	Acvr1	TGFb	FALSE	FALSE	-0.0647877	0.369384	-0.175394	0.862305	0.00133574	25	0.907632	0.389987	296	0.0352502	217	4	0	0	0	0	0.0408941	0.0498423	TRUE
mode2	Mural	Acinar	Tgfb3	Acvr1	TGFb	FALSE	FALSE	-0.0450408	0.0682172	-0.660256	0.515648	0.0186013	25	0.615284	0.389987	296	0.037742	115	4	0	0	0	0	0.0183457	0.038121	TRUE
mode2	Mural	Cancer_epithelial	Tgfb3	Acvr1	TGFb	FALSE	FALSE	0.507248	4.1621	0.121873	0.904058	0.000645371	25	0.938276	0.389987	296	0.242966	24360	4	0	0	0	0	-0.122283	0.0822308	TRUE
mode2	Mural	Cancer_mesenchymal	Tgfb3	Acvr1	TGFb	FALSE	FALSE	0.161158	0.64285	0.250693	0.804278	0.00272502	25	0.86279	0.389987	296	0.416594	2877	4	0	0	0	0	-0.0718775	0.0721816	TRUE
mode2	Mural	Ductal	Tgfb3	Acvr1	TGFb	FALSE	FALSE	-0.105416	0.831406	-0.126792	0.900207	0.000698479	25	0.935416	0.389987	296	0.0947063	1306	4	0	0	0	0	0.0490288	0.00309716	TRUE
mode2	Mural	Endothelial_lymphatic	Tgfb3	Acvr1	TGFb	FALSE	FALSE	0.0133289	0.0167652	0.795035	0.434721	0.0267468	25	0.53857	0.389987	296	0.0339506	66	2	0	0	0	0	-0.00393857	0.0252923	TRUE
mode2	Mural	Endothelial_vascular	Tgfb3	Acvr1	TGFb	FALSE	FALSE	0.107833	0.470693	0.229095	0.82082	0.00227674	25	0.874953	0.389987	296	0.0565687	974	4	0	0	0	0	0.0159827	0.0118712	TRUE
mode2	Mural	Fibroblast	Tgfb3	Acvr1	TGFb	FALSE	FALSE	0.307872	1.40262	0.219498	0.828199	0.00209037	25	0.880388	0.389987	296	0.162147	10816	4	1	1	0.25	0.25	0.0448604	0.0637933	TRUE
mode2	Mural	Islet	Tgfb3	Acvr1	TGFb	FALSE	FALSE	-0.00347079	0.0344124	-0.100859	0.920537	0.000442086	25	0.94968	0.389987	296	0.0439189	39	4	0	0	0	0	-0.000636427	0.0160795	TRUE
mode2	Mural	Macrophage	Tgfb3	Acvr1	TGFb	FALSE	FALSE	0.191329	1.04573	0.182962	0.856431	0.00145333	25	0.903031	0.389987	296	0.00939609	838	4	0	0	0	0	0.00381915	0.0310042	TRUE
mode2	Mural	Mural	Tgfb3	Acvr1	TGFb	FALSE	FALSE	-0.0126398	0.0215326	-0.587006	0.562918	0.0147604	25	0.657325	0.389987	296	0.0289855	22	3	2	2	0.666667	0.666667	0.182084	0.115889	FALSE
mode2	Mural	PSC	Tgfb3	Acvr1	TGFb	FALSE	FALSE	0.16572	0.474277	0.349415	0.729957	0.00528026	25	0.801983	0.389987	296	0.0947152	690	4	0	0	0	0	0.00961437	0.0247476	TRUE
mode2	Mural	Smooth_muscle	Tgfb3	Acvr1	TGFb	FALSE	FALSE	-0.00102504	0.0401866	-0.0255069	0.979871	2.82862918582136e-05	25	0.986997	0.389987	296	0.0763657	137	3	1	1	0.333333	0.333333	0.0539092	0.0576495	FALSE
mode2	Mural	Tuft-like	Tgfb3	Acvr1	TGFb	FALSE	FALSE	-0.129623	0.154857	-0.837045	0.411181	0.0295622	25	0.515651	0.389987	296	0.0138399	51	2	0	0	0	0	0.0381925	0.00559151	TRUE
mode2	PSC	ADM	Tgfb3	Acvr1	TGFb	FALSE	FALSE	-1.26818	0.596309	-2.12671	0.0443907	0.164333	25	0.079903	0.436925	3183	0.0352502	217	4	1	1	0.25	0.25	0.00445575	0.0807618	TRUE
mode2	PSC	Acinar	Tgfb3	Acvr1	TGFb	FALSE	FALSE	-0.197045	0.114366	-1.72293	0.098322	0.114311	25	0.159155	0.436925	3183	0.037742	115	4	0	0	0	0	0.00344857	0.0193733	TRUE
mode2	PSC	Cancer_epithelial	Tgfb3	Acvr1	TGFb	FALSE	FALSE	14.8408	6.66404	2.22701	0.0360207	0.177383	25	0.0664548	0.436925	3183	0.242966	24360	4	1	1	0.25	0.25	0.0508946	0.109659	TRUE
mode2	PSC	Cancer_mesenchymal	Tgfb3	Acvr1	TGFb	FALSE	FALSE	1.91552	1.0635	1.80116	0.0848053	0.123615	25	0.140043	0.436925	3183	0.416594	2877	4	2	2	0.5	0.5	-0.0216436	0.208363	FALSE
mode2	PSC	Ductal	Tgfb3	Acvr1	TGFb	FALSE	FALSE	-1.83372	1.41707	-1.29402	0.208502	0.0678631	25	0.298298	0.436925	3183	0.0947063	1306	4	1	1	0.25	0.25	0.0555599	0.0397995	TRUE
mode2	PSC	Endothelial_lymphatic	Tgfb3	Acvr1	TGFb	FALSE	FALSE	0.0424492	0.0286544	1.48142	0.152066	0.087106	25	0.229233	0.436925	3183	0.0339506	66	2	0	0	0	0	0.062466	0.0362787	TRUE
mode2	PSC	Endothelial_vascular	Tgfb3	Acvr1	TGFb	FALSE	FALSE	1.20081	0.793019	1.51423	0.14359	0.0906537	25	0.21878	0.436925	3183	0.0565687	974	4	2	2	0.5	0.5	0.117249	0.0641057	FALSE
mode2	PSC	Fibroblast	Tgfb3	Acvr1	TGFb	FALSE	FALSE	4.54967	2.28909	1.98755	0.0588951	0.146579	25	0.102188	0.436925	3183	0.162147	10816	4	3	3	0.75	0.75	0.153472	0.144281	TRUE
mode2	PSC	Islet	Tgfb3	Acvr1	TGFb	FALSE	FALSE	-0.136519	0.0536601	-2.54415	0.0181331	0.219616	25	0.0365944	0.436925	3183	0.0439189	39	4	0	0	0	0	-0.0178518	0.038673	TRUE
mode2	PSC	Macrophage	Tgfb3	Acvr1	TGFb	FALSE	FALSE	2.62878	1.76359	1.49058	0.149659	0.0880917	25	0.226267	0.436925	3183	0.00939609	838	4	2	2	0.5	0.5	0.0799009	0.072146	FALSE
mode2	PSC	Mural	Tgfb3	Acvr1	TGFb	FALSE	FALSE	-0.0313125	0.0377227	-0.83007	0.415032	0.0290859	25	0.519175	0.436925	3183	0.0289855	22	3	0	0	0	0	0.00731052	0.0225857	TRUE
mode2	PSC	PSC	Tgfb3	Acvr1	TGFb	FALSE	FALSE	1.20633	0.800622	1.50675	0.145488	0.0898402	25	0.221323	0.436925	3183	0.0947152	690	4	4	4	1	1	0.213441	0.0619786	TRUE
mode2	PSC	Smooth_muscle	Tgfb3	Acvr1	TGFb	FALSE	FALSE	0.0483154	0.0702016	0.688237	0.498187	0.0201788	25	0.598876	0.436925	3183	0.0763657	137	3	0	0	0	0	0.0312689	0.0241568	TRUE
mode2	PSC	Tuft-like	Tgfb3	Acvr1	TGFb	FALSE	FALSE	-0.377751	0.266001	-1.42011	0.168989	0.0806148	25	0.250253	0.436925	3183	0.0138399	51	2	0	0	0	0	-0.0200537	0.0215287	TRUE
mode2	Smooth_muscle	ADM	Tgfb3	Acvr1	TGFb	FALSE	FALSE	-1.07386	0.553304	-1.9408	0.0646353	0.140724	25	0.110656	0.419732	753	0.0352502	217	3	0	0	0	0	-0.010805	0.0351011	TRUE
mode2	Smooth_muscle	Acinar	Tgfb3	Acvr1	TGFb	FALSE	FALSE	-0.107498	0.108916	-0.986974	0.333925	0.040632	25	0.436395	0.419732	753	0.037742	115	3	0	0	0	0	-0.00101848	0.00839292	TRUE
mode2	Smooth_muscle	Cancer_epithelial	Tgfb3	Acvr1	TGFb	FALSE	FALSE	12.1395	6.22859	1.949	0.063594	0.141747	25	0.109167	0.419732	753	0.242966	24360	3	0	0	0	0	-0.0649097	0.0289276	TRUE
mode2	Smooth_muscle	Cancer_mesenchymal	Tgfb3	Acvr1	TGFb	FALSE	FALSE	1.236	1.00706	1.22733	0.232112	0.0614675	25	0.324999	0.419732	753	0.416594	2877	3	0	0	0	0	0.0722406	0.00496571	TRUE
mode2	Smooth_muscle	Ductal	Tgfb3	Acvr1	TGFb	FALSE	FALSE	-1.1551	1.32128	-0.874223	0.391034	0.0321603	25	0.494996	0.419732	753	0.0947063	1306	3	0	0	0	0	0.0364982	0.0253378	TRUE
mode2	Smooth_muscle	Endothelial_lymphatic	Tgfb3	Acvr1	TGFb	FALSE	FALSE	0.0609826	0.0243188	2.50763	0.01966	0.214702	25	0.0393456	0.419732	753	0.0339506	66	2	0	0	0	0	0.0282852	0.0413107	TRUE
mode2	Smooth_muscle	Endothelial_vascular	Tgfb3	Acvr1	TGFb	FALSE	FALSE	0.315908	0.758104	0.416708	0.680756	0.00749323	25	0.760592	0.419732	753	0.0565687	974	3	1	1	0.333333	0.333333	0.0786764	0.0288087	FALSE
mode2	Smooth_muscle	Fibroblast	Tgfb3	Acvr1	TGFb	FALSE	FALSE	3.69649	2.13235	1.73353	0.0963886	0.115559	25	0.156471	0.419732	753	0.162147	10816	3	2	2	0.666667	0.666667	0.108063	0.0474567	FALSE
mode2	Smooth_muscle	Islet	Tgfb3	Acvr1	TGFb	FALSE	FALSE	-0.069058	0.0536852	-1.28635	0.21112	0.0671148	25	0.301285	0.419732	753	0.0439189	39	3	0	0	0	0	-0.00516833	0.0258374	TRUE
mode2	Smooth_muscle	Macrophage	Tgfb3	Acvr1	TGFb	FALSE	FALSE	1.2042	1.67116	0.72058	0.478429	0.022077	25	0.581329	0.419732	753	0.00939609	838	3	1	1	0.333333	0.333333	0.0740146	0.0316579	FALSE
mode2	Smooth_muscle	Mural	Tgfb3	Acvr1	TGFb	FALSE	FALSE	0.00241796	0.0350276	0.0690301	0.945562	0.000207138	25	0.965899	0.419732	753	0.0289855	22	3	0	0	0	0	0.00889331	0.0258917	TRUE
mode2	Smooth_muscle	PSC	Tgfb3	Acvr1	TGFb	FALSE	FALSE	0.624256	0.7568	0.824863	0.417923	0.0287326	25	0.522307	0.419732	753	0.0947152	690	3	0	0	0	0	0.0250254	0.0388553	TRUE
mode2	Smooth_muscle	Smooth_muscle	Tgfb3	Acvr1	TGFb	FALSE	FALSE	0.00400843	0.0648904	0.0617723	0.951278	0.000165877	25	0.969753	0.419732	753	0.0763657	137	3	2	2	0.666667	0.666667	0.214438	0.12698	FALSE
mode2	Smooth_muscle	Tuft-like	Tgfb3	Acvr1	TGFb	FALSE	FALSE	-0.277983	0.247144	-1.12478	0.272282	0.0521381	25	0.370779	0.419732	753	0.0138399	51	2	0	0	0	0	0.0013068	0.0225037	TRUE
mode2	Cancer_epithelial	ADM	Bmp2	Bmpr1a	BMP	FALSE	FALSE	-6.94467	5.16058	-1.34571	0.191512	0.0729897	25	0.277776	0.0474761	4760	0.0654646	403	4	0	0	0	0	-0.107754	0.0800589	TRUE
mode2	Cancer_epithelial	Acinar	Bmp2	Bmpr1a	BMP	FALSE	FALSE	-0.230643	0.458537	-0.502998	0.619748	0.0108806	25	0.707041	0.0474761	4760	0.00853298	26	3	0	0	0	0	-0.0222253	0.00297619	TRUE
mode2	Cancer_epithelial	Cancer_epithelial	Bmp2	Bmpr1a	BMP	FALSE	FALSE	-84.2794	17.9803	-4.68731	0.000101474	0.488558	25	0.00039987	0.0474761	4760	0.310011	31082	4	1	1	0.25	0.25	-0.00247536	0.106686	TRUE
mode2	Cancer_epithelial	Cancer_mesenchymal	Bmp2	Bmpr1a	BMP	FALSE	FALSE	14.6011	4.84347	3.0146	0.00617481	0.283217	25	0.0142151	0.0474761	4760	0.311903	2154	4	1	1	0.25	0.25	0.0767356	0.157981	TRUE
mode2	Cancer_epithelial	Ductal	Bmp2	Bmpr1a	BMP	FALSE	FALSE	-32.9638	12.9989	-2.5359	0.0184681	0.218505	25	0.0371803	0.0474761	4760	0.201813	2783	4	1	1	0.25	0.25	0.000681839	0.104562	TRUE
mode2	Cancer_epithelial	Endothelial_lymphatic	Bmp2	Bmpr1a	BMP	FALSE	FALSE	-0.120981	0.0800262	-1.51177	0.144211	0.0903862	25	0.219689	0.0474761	4760	0.0128601	25	2	0	0	0	0	0.0283568	0.0222527	TRUE
mode2	Cancer_epithelial	Endothelial_vascular	Bmp2	Bmpr1a	BMP	FALSE	FALSE	2.23617	0.961781	2.32503	0.0292522	0.190305	25	0.0554433	0.0474761	4760	0.01179	203	4	0	0	0	0	0.0155013	0.0677003	TRUE
mode2	Cancer_epithelial	Fibroblast	Bmp2	Bmpr1a	BMP	FALSE	FALSE	-34.0202	10.9691	-3.10147	0.00503003	0.294892	25	0.0118496	0.0474761	4760	0.197916	13202	4	1	1	0.25	0.25	0.0539037	0.0698198	TRUE
mode2	Cancer_epithelial	Islet	Bmp2	Bmpr1a	BMP	FALSE	FALSE	-0.368033	0.532764	-0.690798	0.496605	0.0203262	25	0.597418	0.0474761	4760	0.0855856	76	4	0	0	0	0	0.0169365	0.0702997	TRUE
mode2	Cancer_epithelial	Macrophage	Bmp2	Bmpr1a	BMP	FALSE	FALSE	14.3944	3.61965	3.97673	0.000595997	0.407436	25	0.00186743	0.0474761	4760	0.00373377	333	4	0	0	0	0	0.0312603	0.063795	TRUE
mode2	Cancer_epithelial	Mural	Bmp2	Bmpr1a	BMP	FALSE	FALSE	-1.04874	0.31316	-3.3489	0.00278204	0.327783	25	0.00705823	0.0474761	4760	0.118577	90	4	0	0	0	0	0.0173432	0.0248344	TRUE
mode2	Cancer_epithelial	PSC	Bmp2	Bmpr1a	BMP	FALSE	FALSE	13.5062	3.88552	3.47605	0.00204389	0.34441	25	0.00540225	0.0474761	4760	0.135209	985	4	1	1	0.25	0.25	0.0976667	0.112678	TRUE
mode2	Cancer_epithelial	Smooth_muscle	Bmp2	Bmpr1a	BMP	FALSE	FALSE	0.412729	0.255174	1.61744	0.119417	0.102128	25	0.187847	0.0474761	4760	0.0529543	95	3	1	1	0.333333	0.333333	0.0418549	0.076003	FALSE
mode2	Cancer_epithelial	Tuft-like	Bmp2	Bmpr1a	BMP	FALSE	FALSE	-1.31801	3.28364	-0.401386	0.691841	0.0069561	25	0.769927	0.0474761	4760	0.0602442	222	4	1	1	0.25	0.25	0.100046	0.127156	TRUE
mode2	Cancer_mesenchymal	ADM	Bmp2	Bmpr1a	BMP	FALSE	FALSE	3.21976	0.53183	6.05412	3.56398501514659e-06	0.614433	25	2.18342039483173e-05	0.220098	1520	0.0654646	403	4	0	0	0	0	-0.109781	0.0921014	TRUE
mode2	Cancer_mesenchymal	Acinar	Bmp2	Bmpr1a	BMP	FALSE	FALSE	0.196251	0.0612647	3.20333	0.0039471	0.308507	25	0.0095695	0.220098	1520	0.00853298	26	3	0	0	0	0	-0.0226252	0.00927058	TRUE
mode2	Cancer_mesenchymal	Cancer_epithelial	Bmp2	Bmpr1a	BMP	FALSE	FALSE	-3.14925	3.96356	-0.794551	0.434997	0.026715	25	0.538727	0.220098	1520	0.310011	31082	4	1	1	0.25	0.25	-0.00377596	0.114287	TRUE
mode2	Cancer_mesenchymal	Cancer_mesenchymal	Bmp2	Bmpr1a	BMP	FALSE	FALSE	-2.71169	0.718338	-3.77495	0.000982106	0.382554	25	0.00288652	0.220098	1520	0.311903	2154	4	4	4	1	1	0.451939	0.199998	TRUE
mode2	Cancer_mesenchymal	Ductal	Bmp2	Bmpr1a	BMP	FALSE	FALSE	7.63553	1.72805	4.41858	0.000198322	0.459127	25	0.000715296	0.220098	1520	0.201813	2783	4	0	0	0	0	-0.0695132	0.120671	TRUE
mode2	Cancer_mesenchymal	Endothelial_lymphatic	Bmp2	Bmpr1a	BMP	FALSE	FALSE	-0.016227	0.0129742	-1.25071	0.223614	0.0636811	25	0.315988	0.220098	1520	0.0128601	25	2	0	0	0	0	0.0119282	0.0787243	TRUE
mode2	Cancer_mesenchymal	Endothelial_vascular	Bmp2	Bmpr1a	BMP	FALSE	FALSE	-0.497107	0.135748	-3.66197	0.00129707	0.368306	25	0.00366194	0.220098	1520	0.01179	203	4	0	0	0	0	-0.019742	0.0349476	TRUE
mode2	Cancer_mesenchymal	Fibroblast	Bmp2	Bmpr1a	BMP	FALSE	FALSE	-4.0266	1.91111	-2.10694	0.0462344	0.161783	25	0.0828388	0.220098	1520	0.197916	13202	4	0	0	0	0	-0.055286	0.158131	TRUE
mode2	Cancer_mesenchymal	Islet	Bmp2	Bmpr1a	BMP	FALSE	FALSE	0.260994	0.0666067	3.91844	0.000688706	0.400326	25	0.00211863	0.220098	1520	0.0855856	76	4	0	0	0	0	-0.0367253	0.0212764	TRUE
mode2	Cancer_mesenchymal	Macrophage	Bmp2	Bmpr1a	BMP	FALSE	FALSE	-2.01016	0.623619	-3.22339	0.00376226	0.311176	25	0.00917649	0.220098	1520	0.00373377	333	4	0	0	0	0	0.0244291	0.0387857	TRUE
mode2	Cancer_mesenchymal	Mural	Bmp2	Bmpr1a	BMP	FALSE	FALSE	0.0545091	0.0599671	0.908983	0.372786	0.0346781	25	0.475301	0.220098	1520	0.118577	90	4	0	0	0	0	-0.0263283	0.0208466	TRUE
mode2	Cancer_mesenchymal	PSC	Bmp2	Bmpr1a	BMP	FALSE	FALSE	-2.05322	0.636188	-3.22738	0.00372647	0.311706	25	0.009104	0.220098	1520	0.135209	985	4	1	1	0.25	0.25	0.0305256	0.150379	TRUE
mode2	Cancer_mesenchymal	Smooth_muscle	Bmp2	Bmpr1a	BMP	FALSE	FALSE	-0.115576	0.0356513	-3.24184	0.00359953	0.313629	25	0.00884786	0.220098	1520	0.0529543	95	3	0	0	0	0	0.0126163	0.0402686	TRUE
mode2	Cancer_mesenchymal	Tuft-like	Bmp2	Bmpr1a	BMP	FALSE	FALSE	1.43799	0.432835	3.32226	0.00296676	0.324273	25	0.00746209	0.220098	1520	0.0602442	222	4	0	0	0	0	-0.0450847	0.117043	TRUE
mode2	Fibroblast	ADM	Bmp2	Bmpr1a	BMP	FALSE	FALSE	111.781	18.3025	6.10743	3.1380753950921e-06	0.618578	25	1.96252222366286e-05	0.00808035	539	0.0654646	403	4	1	1	0.25	0.25	0.0246754	0.0876485	TRUE
mode2	Fibroblast	Acinar	Bmp2	Bmpr1a	BMP	FALSE	FALSE	10.0683	1.44601	6.96276	4.26088105866576e-07	0.678232	25	3.47457819663295e-06	0.00808035	539	0.00853298	26	3	0	0	0	0	-0.0246443	0.00834746	TRUE
mode2	Fibroblast	Cancer_epithelial	Bmp2	Bmpr1a	BMP	FALSE	FALSE	-178.173	133.955	-1.3301	0.196526	0.0714259	25	0.283944	0.00808035	539	0.310011	31082	4	0	0	0	0	-0.0571893	0.0769137	TRUE
mode2	Fibroblast	Cancer_mesenchymal	Bmp2	Bmpr1a	BMP	FALSE	FALSE	-98.1105	24.125	-4.06675	0.000476563	0.418288	25	0.00153823	0.00808035	539	0.311903	2154	4	0	0	0	0	-0.0364327	0.0665911	TRUE
mode2	Fibroblast	Ductal	Bmp2	Bmpr1a	BMP	FALSE	FALSE	289.819	54.3858	5.32895	2.07039846043283e-05	0.552509	25	0.000100256	0.00808035	539	0.201813	2783	4	1	1	0.25	0.25	0.0572207	0.0707647	TRUE
mode2	Fibroblast	Endothelial_lymphatic	Bmp2	Bmpr1a	BMP	FALSE	FALSE	-0.982889	0.416209	-2.36153	0.0270449	0.195151	25	0.0517862	0.00808035	539	0.0128601	25	2	0	0	0	0	0.0183458	0.0202042	TRUE
mode2	Fibroblast	Endothelial_vascular	Bmp2	Bmpr1a	BMP	FALSE	FALSE	-21.7208	3.79632	-5.72154	7.93805134444662e-06	0.587341	25	4.39049356457807e-05	0.00808035	539	0.01179	203	4	1	1	0.25	0.25	0.0335985	0.05294	TRUE
mode2	Fibroblast	Fibroblast	Bmp2	Bmpr1a	BMP	FALSE	FALSE	-175.899	62.22	-2.82706	0.00955613	0.257879	25	0.0208748	0.00808035	539	0.197916	13202	4	4	4	1	1	0.162859	0.0205108	TRUE
mode2	Fibroblast	Islet	Bmp2	Bmpr1a	BMP	FALSE	FALSE	11.9085	1.64052	7.25901	2.17982481451595e-07	0.696142	25	1.96016768899475e-06	0.00808035	539	0.0855856	76	4	0	0	0	0	0.0277289	0.0446684	TRUE
mode2	Fibroblast	Macrophage	Bmp2	Bmpr1a	BMP	FALSE	FALSE	-85.6796	18.8879	-4.53622	0.000147888	0.472202	25	0.000552751	0.00808035	539	0.00373377	333	4	0	0	0	0	0.0370359	0.0376754	TRUE
mode2	Fibroblast	Mural	Bmp2	Bmpr1a	BMP	FALSE	FALSE	0.908277	2.10334	0.431827	0.669888	0.00804238	25	0.752103	0.00808035	539	0.118577	90	4	0	0	0	0	0.0296265	0.0285896	TRUE
mode2	Fibroblast	PSC	Bmp2	Bmpr1a	BMP	FALSE	FALSE	-81.0618	20.4523	-3.96346	0.000615947	0.405823	25	0.00191717	0.00808035	539	0.135209	985	4	1	1	0.25	0.25	0.0325586	0.0508888	TRUE
mode2	Fibroblast	Smooth_muscle	Bmp2	Bmpr1a	BMP	FALSE	FALSE	-5.31411	0.994562	-5.34317	1.99928681144335e-05	0.553827	25	9.73796769916079e-05	0.00808035	539	0.0529543	95	3	0	0	0	0	-0.00128301	0.0213881	TRUE
mode2	Fibroblast	Tuft-like	Bmp2	Bmpr1a	BMP	FALSE	FALSE	73.9698	9.69716	7.62799	9.61340439102125e-08	0.716701	25	9.66974341210351e-07	0.00808035	539	0.0602442	222	4	1	1	0.25	0.25	0.0556353	0.0568392	TRUE
mode2	Macrophage	ADM	Bmp2	Bmpr1a	BMP	FALSE	FALSE	81.2898	22.6425	3.59014	0.00154697	0.359137	25	0.00425525	0.00482138	430	0.0654646	403	4	0	0	0	0	-0.0236125	0.0282208	TRUE
mode2	Macrophage	Acinar	Bmp2	Bmpr1a	BMP	FALSE	FALSE	9.25389	1.48192	6.24454	2.26524787896197e-06	0.628998	25	1.48900457843257e-05	0.00482138	430	0.00853298	26	3	0	0	0	0	0.0046059	0.0230248	TRUE
mode2	Macrophage	Cancer_epithelial	Bmp2	Bmpr1a	BMP	FALSE	FALSE	-178.608	127.34	-1.40262	0.174086	0.0787962	25	0.256701	0.00482138	430	0.310011	31082	4	0	0	0	0	-0.00964999	0.0595261	TRUE
mode2	Macrophage	Cancer_mesenchymal	Bmp2	Bmpr1a	BMP	FALSE	FALSE	-64.4726	27.0305	-2.38518	0.0256974	0.198301	25	0.0496013	0.00482138	430	0.311903	2154	4	2	2	0.5	0.5	0.0971219	0.059254	FALSE
mode2	Macrophage	Ductal	Bmp2	Bmpr1a	BMP	FALSE	FALSE	218.918	62.7467	3.48891	0.00198086	0.34608	25	0.00526008	0.00482138	430	0.201813	2783	4	0	0	0	0	-0.0376164	0.0727761	TRUE
mode2	Macrophage	Endothelial_lymphatic	Bmp2	Bmpr1a	BMP	FALSE	FALSE	-1.22763	0.36129	-3.3979	0.00247109	0.334215	25	0.00637427	0.00482138	430	0.0128601	25	2	0	0	0	0	0.00825592	0.0322155	TRUE
mode2	Macrophage	Endothelial_vascular	Bmp2	Bmpr1a	BMP	FALSE	FALSE	-18.3718	4.1398	-4.43784	0.000189019	0.461288	25	0.0006877	0.00482138	430	0.01179	203	4	0	0	0	0	-0.0110604	0.0394662	TRUE
mode2	Macrophage	Fibroblast	Bmp2	Bmpr1a	BMP	FALSE	FALSE	-200.003	54.8869	-3.64392	0.00135588	0.366009	25	0.00380215	0.00482138	430	0.197916	13202	4	0	0	0	0	0.0285509	0.0147171	TRUE
mode2	Macrophage	Islet	Bmp2	Bmpr1a	BMP	FALSE	FALSE	10.8097	1.72843	6.25408	2.21461392305612e-06	0.62971	25	1.46454444755742e-05	0.00482138	430	0.0855856	76	4	0	0	0	0	-0.0136226	0.0176251	TRUE
mode2	Macrophage	Macrophage	Bmp2	Bmpr1a	BMP	FALSE	FALSE	-62.8591	21.0691	-2.98348	0.00664285	0.279023	25	0.0151283	0.00482138	430	0.00373377	333	4	0	0	0	0	0.0416292	0.0156102	TRUE
mode2	Macrophage	Mural	Bmp2	Bmpr1a	BMP	FALSE	FALSE	-1.13789	2.00155	-0.568504	0.575202	0.0138573	25	0.668134	0.00482138	430	0.118577	90	4	0	0	0	0	-0.0152557	0.0167598	TRUE
mode2	Macrophage	PSC	Bmp2	Bmpr1a	BMP	FALSE	FALSE	-58.7182	22.1666	-2.64895	0.0143429	0.233766	25	0.029802	0.00482138	430	0.135209	985	4	1	1	0.25	0.25	0.0248279	0.0732008	TRUE
mode2	Macrophage	Smooth_muscle	Bmp2	Bmpr1a	BMP	FALSE	FALSE	-4.71007	1.02707	-4.58592	0.00013065	0.477637	25	0.000497816	0.00482138	430	0.0529543	95	3	0	0	0	0	0.0482743	0.0297391	TRUE
mode2	Macrophage	Tuft-like	Bmp2	Bmpr1a	BMP	FALSE	FALSE	67.2396	10.2849	6.53768	1.13673993937854e-06	0.650143	25	8.1943793096668e-06	0.00482138	430	0.0602442	222	4	0	0	0	0	-0.0400473	0.0474705	TRUE
mode2	Tuft-like	ADM	Bmp2	Bmpr1a	BMP	FALSE	FALSE	1.043	0.341473	3.0544	0.00602263	0.307601	23	0.0139121	0.389959	1437	0.0654646	403	4	0	0	0	0	0.0155223	0.0485186	TRUE
mode2	Tuft-like	Acinar	Bmp2	Bmpr1a	BMP	FALSE	FALSE	0.0795708	0.031577	2.5199	0.0199028	0.232172	23	0.0397578	0.389959	1437	0.00853298	26	3	0	0	0	0	-0.018473	0.00831288	TRUE
mode2	Tuft-like	Cancer_epithelial	Bmp2	Bmpr1a	BMP	FALSE	FALSE	1.73139	1.73791	0.996244	0.330473	0.0451291	23	0.433088	0.389959	1437	0.310011	31082	4	1	1	0.25	0.25	-0.00851933	0.15866	TRUE
mode2	Tuft-like	Cancer_mesenchymal	Bmp2	Bmpr1a	BMP	FALSE	FALSE	-1.14993	0.319221	-3.6023	0.00167439	0.381928	23	0.00455592	0.389959	1437	0.311903	2154	4	0	0	0	0	-0.0744092	0.190312	TRUE
mode2	Tuft-like	Ductal	Bmp2	Bmpr1a	BMP	FALSE	FALSE	2.75113	0.858595	3.20423	0.0042615	0.328367	23	0.0102422	0.389959	1437	0.201813	2783	4	2	2	0.5	0.5	0.11158	0.151064	FALSE
mode2	Tuft-like	Endothelial_lymphatic	Bmp2	Bmpr1a	BMP	FALSE	FALSE	0.00480333	0.00665484	0.72178	0.47839	0.0242074	23	0.581329	0.389959	1437	0.0128601	25	2	0	0	0	0	0.0527908	0.00750685	TRUE
mode2	Tuft-like	Endothelial_vascular	Bmp2	Bmpr1a	BMP	FALSE	FALSE	-0.185696	0.0645506	-2.87675	0.00902723	0.282681	23	0.0198923	0.389959	1437	0.01179	203	4	0	0	0	0	0.0213394	0.0412486	TRUE
mode2	Tuft-like	Fibroblast	Bmp2	Bmpr1a	BMP	FALSE	FALSE	-0.74153	0.995727	-0.744712	0.464699	0.0257298	23	0.568222	0.389959	1437	0.197916	13202	4	1	1	0.25	0.25	0.0562905	0.108433	TRUE
mode2	Tuft-like	Islet	Bmp2	Bmpr1a	BMP	FALSE	FALSE	0.0938632	0.0366329	2.56226	0.0181525	0.23817	23	0.0366267	0.389959	1437	0.0855856	76	4	1	1	0.25	0.25	0.0821415	0.0709204	TRUE
mode2	Tuft-like	Macrophage	Bmp2	Bmpr1a	BMP	FALSE	FALSE	-0.85597	0.239401	-3.57547	0.0017842	0.378403	23	0.0048135	0.389959	1437	0.00373377	333	4	0	0	0	0	-0.0122197	0.0235031	TRUE
mode2	Tuft-like	Mural	Bmp2	Bmpr1a	BMP	FALSE	FALSE	0.050528	0.0266189	1.8982	0.0715	0.146452	23	0.120801	0.389959	1437	0.118577	90	4	1	1	0.25	0.25	0.0580693	0.0631877	TRUE
mode2	Tuft-like	PSC	Bmp2	Bmpr1a	BMP	FALSE	FALSE	-0.882929	0.263292	-3.35343	0.00300938	0.348746	23	0.00755699	0.389959	1437	0.135209	985	4	0	0	0	0	-0.033812	0.0117313	TRUE
mode2	Tuft-like	Smooth_muscle	Bmp2	Bmpr1a	BMP	FALSE	FALSE	-0.0374786	0.0165754	-2.2611	0.034492	0.19579	23	0.0640828	0.389959	1437	0.0529543	95	3	0	0	0	0	0.0253468	0.0646449	TRUE
mode2	Tuft-like	Tuft-like	Bmp2	Bmpr1a	BMP	FALSE	FALSE	0.542633	0.230737	2.35174	0.0285228	0.208464	23	0.0542933	0.389959	1437	0.0602442	222	4	3	3	0.75	0.75	0.263363	0.295505	TRUE
mode2	Cancer_epithelial	ADM	Bmp2	Acvr2a	BMP	FALSE	FALSE	-3.41147	2.47553	-1.37807	0.181441	0.0762714	25	0.265842	0.0474761	4760	0.0147823	91	3	0	0	0	0	-0.0808597	0.0600688	TRUE
mode2	Cancer_epithelial	Acinar	Bmp2	Acvr2a	BMP	FALSE	FALSE	-0.142621	0.283967	-0.502244	0.62027	0.0108484	25	0.707486	0.0474761	4760	0.00426649	13	2	0	0	0	0	0.0486045	0.0281744	TRUE
mode2	Cancer_epithelial	Cancer_epithelial	Bmp2	Acvr2a	BMP	FALSE	FALSE	-55.1507	9.70476	-5.68285	8.71935463469195e-06	0.584047	25	4.74974214936645e-05	0.0474761	4760	0.0431075	4322	4	0	0	0	0	0.00262852	0.057234	TRUE
mode2	Cancer_epithelial	Cancer_mesenchymal	Bmp2	Acvr2a	BMP	FALSE	FALSE	3.33698	1.34566	2.47981	0.0209034	0.210962	25	0.0414578	0.0474761	4760	0.0253403	175	3	0	0	0	0	0.00994458	0.0561379	TRUE
mode2	Cancer_epithelial	Ductal	Bmp2	Acvr2a	BMP	FALSE	FALSE	-9.73886	3.97287	-2.45134	0.0222504	0.207145	25	0.0437283	0.0474761	4760	0.0179115	247	4	1	1	0.25	0.25	0.040729	0.0500553	TRUE
mode2	Cancer_epithelial	Endothelial_lymphatic	Bmp2	Acvr2a	BMP	FALSE	FALSE	-0.0987457	0.0589313	-1.67561	0.107359	0.108792	25	0.171524	0.0474761	4760	0.00565844	11	2	0	0	0	0	-0.0017595	0.0554898	TRUE
mode2	Cancer_epithelial	Endothelial_vascular	Bmp2	Acvr2a	BMP	FALSE	FALSE	3.98396	1.2223	3.25939	0.00345122	0.315957	25	0.00851621	0.0474761	4760	0.00876989	151	4	0	0	0	0	0.0135076	0.0684326	TRUE
mode2	Cancer_epithelial	Fibroblast	Bmp2	Acvr2a	BMP	FALSE	FALSE	-3.34712	1.23057	-2.71997	0.012212	0.243378	25	0.0259681	0.0474761	4760	0.00701597	468	4	0	0	0	0	0.0317881	0.0326999	TRUE
mode2	Cancer_epithelial	Islet	Bmp2	Acvr2a	BMP	FALSE	FALSE	-0.26038	0.230137	-1.13141	0.26954	0.0527221	25	0.367858	0.0474761	4760	0.0191441	17	2	0	0	0	0	-0.00625586	0.012515	TRUE
mode2	Cancer_epithelial	Macrophage	Bmp2	Acvr2a	BMP	FALSE	FALSE	27.8553	5.55449	5.01491	4.49507445587428e-05	0.52232	25	0.000198794	0.0474761	4760	0.0070751	631	4	1	1	0.25	0.25	0.0672465	0.0779077	TRUE
mode2	Cancer_epithelial	PSC	Bmp2	Acvr2a	BMP	FALSE	FALSE	2.31669	0.718769	3.22313	0.00376454	0.311142	25	0.00917835	0.0474761	4760	0.0052162	38	3	0	0	0	0	0.018423	0.0611932	TRUE
mode2	Cancer_epithelial	Smooth_muscle	Bmp2	Acvr2a	BMP	FALSE	FALSE	0.19677	0.0731599	2.68959	0.0130842	0.239264	25	0.027552	0.0474761	4760	0.0039019	7	1	0	0	0	0	0.0239287	NA	TRUE
mode2	Cancer_epithelial	Tuft-like	Bmp2	Acvr2a	BMP	FALSE	FALSE	-1.63773	1.42559	-1.14881	0.262442	0.054267	25	0.359806	0.0474761	4760	0.0141113	52	3	2	2	0.666667	0.666667	0.0915525	0.0577231	FALSE
mode2	Cancer_epithelial	cDC2	Bmp2	Acvr2a	BMP	FALSE	FALSE	0.000468449	0.0773809	0.0060538	0.995222	1.59341251962226e-06	25	0.996697	0.0474761	4760	0.00661376	5	1	0	0	0	0	0.0218037	NA	TRUE
mode2	Cancer_mesenchymal	ADM	Bmp2	Acvr2a	BMP	FALSE	FALSE	1.55002	0.254843	6.08228	3.33210627554009e-06	0.616629	25	2.058860866138e-05	0.220098	1520	0.0147823	91	3	0	0	0	0	-0.0646333	0.0441644	TRUE
mode2	Cancer_mesenchymal	Acinar	Bmp2	Acvr2a	BMP	FALSE	FALSE	0.140141	0.0350392	3.99954	0.000563182	0.410201	25	0.00177646	0.220098	1520	0.00426649	13	2	0	0	0	0	-0.0149145	0.00671431	TRUE
mode2	Cancer_mesenchymal	Cancer_epithelial	Bmp2	Acvr2a	BMP	FALSE	FALSE	1.25697	2.3902	0.525884	0.604003	0.0118812	25	0.693911	0.220098	1520	0.0431075	4322	4	0	0	0	0	-0.0173316	0.0601729	TRUE
mode2	Cancer_mesenchymal	Cancer_mesenchymal	Bmp2	Acvr2a	BMP	FALSE	FALSE	-0.752975	0.184256	-4.08657	0.000453638	0.420656	25	0.00147596	0.220098	1520	0.0253403	175	3	3	3	1	1	0.209141	0.0597937	TRUE
mode2	Cancer_mesenchymal	Ductal	Bmp2	Acvr2a	BMP	FALSE	FALSE	2.39829	0.508187	4.7193	9.37030493915748e-05	0.491958	25	0.000374248	0.220098	1520	0.0179115	247	4	0	0	0	0	-0.00353773	0.0625374	TRUE
mode2	Cancer_mesenchymal	Endothelial_lymphatic	Bmp2	Acvr2a	BMP	FALSE	FALSE	-0.0265532	0.00829757	-3.20012	0.00397752	0.308079	25	0.00963461	0.220098	1520	0.00565844	11	2	0	0	0	0	0.0626516	0.0123163	TRUE
mode2	Cancer_mesenchymal	Endothelial_vascular	Bmp2	Acvr2a	BMP	FALSE	FALSE	-0.588421	0.201784	-2.91609	0.00777527	0.269924	25	0.0173958	0.220098	1520	0.00876989	151	4	0	0	0	0	0.00670956	0.0587824	TRUE
mode2	Cancer_mesenchymal	Fibroblast	Bmp2	Acvr2a	BMP	FALSE	FALSE	-0.274589	0.218694	-1.25559	0.221872	0.0641467	25	0.313936	0.220098	1520	0.00701597	468	4	0	0	0	0	-0.0239713	0.077109	TRUE
mode2	Cancer_mesenchymal	Islet	Bmp2	Acvr2a	BMP	FALSE	FALSE	0.122501	0.0278426	4.39976	0.000207856	0.457008	25	0.000746198	0.220098	1520	0.0191441	17	2	0	0	0	0	-0.0203723	0.0107824	TRUE
mode2	Cancer_mesenchymal	Macrophage	Bmp2	Acvr2a	BMP	FALSE	FALSE	-3.05281	1.11536	-2.73706	0.011746	0.245691	25	0.0250561	0.220098	1520	0.0070751	631	4	1	1	0.25	0.25	0.0397894	0.0960775	TRUE
mode2	Cancer_mesenchymal	PSC	Bmp2	Acvr2a	BMP	FALSE	FALSE	-0.363619	0.115767	-3.14096	0.00457987	0.300181	25	0.01092	0.220098	1520	0.0052162	38	3	0	0	0	0	0.0337335	0.0156609	TRUE
mode2	Cancer_mesenchymal	Smooth_muscle	Bmp2	Acvr2a	BMP	FALSE	FALSE	-0.00181655	0.0133983	-0.135581	0.893332	0.000798587	25	0.931136	0.220098	1520	0.0039019	7	1	0	0	0	0	-0.00642237	NA	TRUE
mode2	Cancer_mesenchymal	Tuft-like	Bmp2	Acvr2a	BMP	FALSE	FALSE	0.814326	0.16137	5.04633	4.1585391126142e-05	0.525435	25	0.000185581	0.220098	1520	0.0141113	52	3	0	0	0	0	-0.0386602	0.057779	TRUE
mode2	Cancer_mesenchymal	cDC2	Bmp2	Acvr2a	BMP	FALSE	FALSE	-0.0193933	0.0116853	-1.65963	0.110564	0.106948	25	0.175761	0.220098	1520	0.00661376	5	1	0	0	0	0	0.00345991	NA	TRUE
mode2	Fibroblast	ADM	Bmp2	Acvr2a	BMP	FALSE	FALSE	54.1171	8.68789	6.22902	2.35012946322992e-06	0.627836	25	1.53918533530618e-05	0.00808035	539	0.0147823	91	3	0	0	0	0	0.0374129	0.0547664	TRUE
mode2	Fibroblast	Acinar	Bmp2	Acvr2a	BMP	FALSE	FALSE	6.25848	0.888353	7.04503	3.53322523874611e-07	0.683337	25	2.95931560856403e-06	0.00808035	539	0.00426649	13	2	0	0	0	0	-0.0019016	0.0183092	TRUE
mode2	Fibroblast	Cancer_epithelial	Bmp2	Acvr2a	BMP	FALSE	FALSE	10.6309	83.1687	0.127823	0.8994	0.000709879	25	0.934847	0.00808035	539	0.0431075	4322	4	0	0	0	0	-0.0114397	0.0499725	TRUE
mode2	Fibroblast	Cancer_mesenchymal	Bmp2	Acvr2a	BMP	FALSE	FALSE	-26.9626	6.20886	-4.34259	0.000239712	0.450525	25	0.000845403	0.00808035	539	0.0253403	175	3	0	0	0	0	-0.023717	0.0128161	TRUE
mode2	Fibroblast	Ductal	Bmp2	Acvr2a	BMP	FALSE	FALSE	89.0899	16.2324	5.48839	1.4004833626533e-05	0.567038	25	7.17357963068221e-05	0.00808035	539	0.0179115	247	4	1	1	0.25	0.25	0.0495956	0.0491015	TRUE
mode2	Fibroblast	Endothelial_lymphatic	Bmp2	Acvr2a	BMP	FALSE	FALSE	-0.521307	0.327586	-1.59136	0.125181	0.0991846	25	0.195633	0.00808035	539	0.00565844	11	2	0	0	0	0	-0.00737697	0.0201553	TRUE
mode2	Fibroblast	Endothelial_vascular	Bmp2	Acvr2a	BMP	FALSE	FALSE	-26.3983	6.03909	-4.37123	0.000223186	0.453781	25	0.000794636	0.00808035	539	0.00876989	151	4	1	1	0.25	0.25	0.0572542	0.0449408	TRUE
mode2	Fibroblast	Fibroblast	Bmp2	Acvr2a	BMP	FALSE	FALSE	-14.6969	7.1967	-2.04217	0.0527636	0.153492	25	0.0927847	0.00808035	539	0.00701597	468	4	0	0	0	0	0.0414203	0.033178	TRUE
mode2	Fibroblast	Islet	Bmp2	Acvr2a	BMP	FALSE	FALSE	4.98117	0.793994	6.27356	2.11482951816509e-06	0.631159	25	1.40897421934191e-05	0.00808035	539	0.0191441	17	2	0	0	0	0	0.00802427	0.0519393	TRUE
mode2	Fibroblast	Macrophage	Bmp2	Acvr2a	BMP	FALSE	FALSE	-140.496	33.4104	-4.20516	0.000337667	0.434658	25	0.00113638	0.00808035	539	0.0070751	631	4	0	0	0	0	-0.0135776	0.0472445	TRUE
mode2	Fibroblast	PSC	Bmp2	Acvr2a	BMP	FALSE	FALSE	-12.8938	3.96219	-3.25421	0.00349434	0.31527	25	0.00861673	0.00808035	539	0.0052162	38	3	0	0	0	0	0.000454569	0.0410849	TRUE
mode2	Fibroblast	Smooth_muscle	Bmp2	Acvr2a	BMP	FALSE	FALSE	-0.685031	0.44123	-1.55255	0.134184	0.0948591	25	0.206744	0.00808035	539	0.0039019	7	1	0	0	0	0	-0.0245487	NA	TRUE
mode2	Fibroblast	Tuft-like	Bmp2	Acvr2a	BMP	FALSE	FALSE	30.6302	4.99014	6.13814	2.91662485802231e-06	0.620942	25	1.84753746864647e-05	0.00808035	539	0.0141113	52	3	1	1	0.333333	0.333333	0.0353633	0.0599023	FALSE
mode2	Fibroblast	cDC2	Bmp2	Acvr2a	BMP	FALSE	FALSE	-0.332719	0.422182	-0.788094	0.438689	0.0262939	25	0.542492	0.00808035	539	0.00661376	5	1	0	0	0	0	0.0373225	NA	TRUE
mode2	Macrophage	ADM	Bmp2	Acvr2a	BMP	FALSE	FALSE	39.4365	10.8223	3.64401	0.00135557	0.366021	25	0.00380215	0.00482138	430	0.0147823	91	3	0	0	0	0	-0.00302422	0.0493595	TRUE
mode2	Macrophage	Acinar	Bmp2	Acvr2a	BMP	FALSE	FALSE	5.81213	0.895188	6.49264	1.26294226875558e-06	0.646992	25	9.0199436935628e-06	0.00482138	430	0.00426649	13	2	0	0	0	0	-0.0145405	0.000570929	TRUE
mode2	Macrophage	Cancer_epithelial	Bmp2	Acvr2a	BMP	FALSE	FALSE	-35.4671	79.06	-0.44861	0.657911	0.00867414	25	0.741582	0.00482138	430	0.0431075	4322	4	0	0	0	0	-0.00402563	0.0482563	TRUE
mode2	Macrophage	Cancer_mesenchymal	Bmp2	Acvr2a	BMP	FALSE	FALSE	-17.6978	7.09145	-2.49565	0.0201867	0.213091	25	0.0402506	0.00482138	430	0.0253403	175	3	1	1	0.333333	0.333333	0.0800835	0.0441321	FALSE
mode2	Macrophage	Ductal	Bmp2	Acvr2a	BMP	FALSE	FALSE	63.7595	19.432	3.28116	0.00327533	0.318842	25	0.0081379	0.00482138	430	0.0179115	247	4	0	0	0	0	-0.0261203	0.0425372	TRUE
mode2	Macrophage	Endothelial_lymphatic	Bmp2	Acvr2a	BMP	FALSE	FALSE	-0.397661	0.318808	-1.24734	0.224826	0.0633596	25	0.317037	0.00482138	430	0.00565844	11	2	0	0	0	0	0.000496698	0.0094188	TRUE
mode2	Macrophage	Endothelial_vascular	Bmp2	Acvr2a	BMP	FALSE	FALSE	-22.1269	6.28753	-3.51917	0.00184002	0.349998	25	0.00494191	0.00482138	430	0.00876989	151	4	0	0	0	0	-0.0022452	0.0237129	TRUE
mode2	Macrophage	Fibroblast	Bmp2	Acvr2a	BMP	FALSE	FALSE	-22.3433	5.83324	-3.83034	0.000856517	0.38946	25	0.00255984	0.00482138	430	0.00701597	468	4	0	0	0	0	-0.0187775	0.0363536	TRUE
mode2	Macrophage	Islet	Bmp2	Acvr2a	BMP	FALSE	FALSE	3.88111	0.94974	4.0865	0.000453722	0.420647	25	0.00147596	0.00482138	430	0.0191441	17	2	0	0	0	0	0.0151967	0.0270755	TRUE
mode2	Macrophage	Macrophage	Bmp2	Acvr2a	BMP	FALSE	FALSE	-103.041	36.5639	-2.81811	0.00975503	0.256668	25	0.021261	0.00482138	430	0.0070751	631	4	1	1	0.25	0.25	0.0623002	0.0636163	TRUE
mode2	Macrophage	PSC	Bmp2	Acvr2a	BMP	FALSE	FALSE	-7.7672	4.27333	-1.8176	0.0821769	0.125597	25	0.136097	0.00482138	430	0.0052162	38	3	0	0	0	0	0.0464115	0.0249882	TRUE
mode2	Macrophage	Smooth_muscle	Bmp2	Acvr2a	BMP	FALSE	FALSE	-0.487608	0.430795	-1.13188	0.269349	0.0527631	25	0.367736	0.00482138	430	0.0039019	7	1	0	0	0	0	0.0370467	NA	TRUE
mode2	Macrophage	Tuft-like	Bmp2	Acvr2a	BMP	FALSE	FALSE	23.9024	5.91604	4.04028	0.00050898	0.415113	25	0.00162588	0.00482138	430	0.0141113	52	3	0	0	0	0	-0.0358188	0.0207826	TRUE
mode2	Macrophage	cDC2	Bmp2	Acvr2a	BMP	FALSE	FALSE	-0.324996	0.402676	-0.80709	0.427882	0.0275415	25	0.531987	0.00482138	430	0.00661376	5	1	0	0	0	0	0.00803574	NA	TRUE
mode2	Tuft-like	ADM	Bmp2	Acvr2a	BMP	FALSE	FALSE	0.507012	0.163022	3.11008	0.00529845	0.31535	23	0.0124116	0.389959	1437	0.0147823	91	3	0	0	0	0	0.00122597	0.0243298	TRUE
mode2	Tuft-like	Acinar	Bmp2	Acvr2a	BMP	FALSE	FALSE	0.0467426	0.0199545	2.34245	0.0290878	0.207161	23	0.0552091	0.389959	1437	0.00426649	13	2	0	0	0	0	0.0236341	0.0459125	TRUE
mode2	Tuft-like	Cancer_epithelial	Bmp2	Acvr2a	BMP	FALSE	FALSE	1.78367	0.940685	1.89614	0.0717851	0.14618	23	0.121189	0.389959	1437	0.0431075	4322	4	1	1	0.25	0.25	0.0442886	0.10547	TRUE
mode2	Tuft-like	Cancer_mesenchymal	Bmp2	Acvr2a	BMP	FALSE	FALSE	-0.332841	0.08274	-4.02274	0.000615358	0.435217	23	0.00191588	0.389959	1437	0.0253403	175	3	0	0	0	0	-0.0305007	0.0774184	TRUE
mode2	Tuft-like	Ductal	Bmp2	Acvr2a	BMP	FALSE	FALSE	0.842436	0.261616	3.22013	0.00410704	0.330554	23	0.00991725	0.389959	1437	0.0179115	247	4	2	2	0.5	0.5	0.0810333	0.0749177	FALSE
[truncated: 9,242 more rows]

## Sheet: DC1 cor classical response
cell_type	gene	gene_type	spearman_rho	pval	n_bins	padj
Classical	Il18	ligand	-0.992337	3.8208439973565e-25	28	6.05603773581005e-22
[truncated: 1,584 more rows]

## Sheet: Classical response LR analysis
mode	sender_celltype	sender_lineage	ligand	receiver_celltype	receiver_lineage	receptor	pathway	is_chemokine	is_chemokine_expanded	slope	se	t_val	pval	r2	pearson_r	n_bins	padj	pct_expressing.ligand	n_expressing.ligand	n_total.ligand	passes_pct	passes_count	passes_filter.ligand	pct_expressing.receptor	n_expressing.receptor	n_total.receptor	passes_filter.receptor	n_samples	n_positive	n_sig_positive	frac_positive	frac_sig_positive	mean_rho_spearman	sd_rho_spearman	consistent
[truncated: 1,213 more rows]

[truncated: 1 more sheets: Classical response LR niche]
